# Supplementary material for: Circulating miRNAs, isomiRs and small RNA clusters in human plasma and breast milk
Source: PLoS One. 2018 Mar 5;13(3):e0193527. doi: 10.1371/journal.pone.0193527 (PMC5837101; doi:10.1371/journal.pone.0193527)
Supplement: S1 Table — (XLSX) [file pone.0193527.s011.xlsx]

## Sheet: S1 Table
S1 Table. RNA concentration (ng/ml) and purity, by sample.
	Participant					Sample		Nanodrop spectophotometer				Bioanalyzer		Qubit	Qubit	Qubit
Biofluid	Individual	Age	Region of origin	Smoking	Parity	Sample	Time to storage (h)	Hemolysis	ng/ml	Ratio 260/280	Ratio 230/280	ng/ml	RIN	ng/ml	average	SD
Plasma	1	35	Asia	no	8	P1	2	0.09	1128	1.32	0.06	4.96	3.2	80	81.1387	40.9192
	2	23	Spain	no	1	P2	3	0.14	1576	2.17	0.11	4.96	1.4	110.4
	3	40	Spain	no	1	P3	3	0.1	1568	1.34	0.15	38.32	2.2	42.24
	4	34	Asia	no	4	P4	3.5	0.14	769.52	0.32	0.05	19.66	1	182.86
	5	34	South America	no	2	P5	2	0.1	1688	1.59	0.11	4.32	1.3	89.6
	6	38	Asia	no	1	P6	2.2	0.12	1048	1.24	0.18	17.44	1	89.6
	7	25	Morroco	no	2	P7	2.3	0.15	2280	1.45	0.14	4.5	1	44.4
	8	27	South America	no	1	P8	2.3	0.12	1608.89	1.21	0.05	2.4	1	36.6
	9	27	Spain	yes	2	P9	2.4	0.13	1653.33	1.05	0.06	5.33	1.8	50.93
	10	39	Asia	no	3	P10	2.4	0.19	1266.67	1.16	0.08	20.33	1	50.93
	11	31	South America	no	1	P11	2.1	0.19	1176	1.91	0.45	22.56	1	82.4
	12	38	Spain	no	5	P12	3.15	0.78	1982.22	1.45	0.8	5.87	1.5	78.67
	13	40	Spain	no	1	P13	2	0.17	1112	1.69	0.31	8.64	2	149.6
	14	35	Asia	no	2	P14	2	0.12	3146.67	0.97	0.03	43.33	2.1	55.25
	15	28	Morroco	no	3	P15	2	0.16	1490	1.27	0.07	19.7	1.2	73.6
Milk	2	23	Spain	no	1	M2	0.45	-	16564.7	1.69	0.73	4087.81	3.4	6983.53	3984.85	3766.97
	3	40	Spain	no	1	M3	0.45	-	6923.08	1.75	0.8	3692.31	3.6	2036.36
	4	34	Asia	no	4	M4	0.3	-	3552	2.49	0.63	4560	4.3	1896
	7	25	Morroco	no	2	M7	1	-	1712	3.58	0.23	3200	4.5	1328
	8	27	South America	no	1	M8	0.4	-	7546.67	2.57	0.13	6488.89	2.9	4213.33
	9	27	Spain	yes	2	M9	0.5	-	22784	1.86	0.73	19200	2.6	13248
	10	39	Asia	no	3	M10	0.5	-	2686.67	1.73	0.14	2400	2.4	1753.33
	12	38	Spain	no	5	M12	2.1	-	3573.33	2.65	1.27	5800	7.4	2486.67
	13	40	Spain	no	1	M13	0.45	-	4495.38	1.69	0.4	66.37	5	916.62
	14	35	Asia	no	2	M14	1.3	-	6993.33	2.11	0.48	7133.33	3.7	4986.67
