# Supplementary material for: Circulating miRNAs, isomiRs and small RNA clusters in human plasma and breast milk
Source: PLoS One. 2018 Mar 5;13(3):e0193527. doi: 10.1371/journal.pone.0193527 (PMC5837101; doi:10.1371/journal.pone.0193527)
Supplement: S2 Table — (XLSX) [file pone.0193527.s012.xlsx]

## Sheet: S2 Table
S2 Table. Quality control and mapped reads [mean and (SD)] in different species of small RNAs, by sample.
			Filtered reads			Kept reads
Sample type	Sample	Total reads	Quality filtered	Complexity filtered	Adapter recognized, length filtered	Adapter recognized, correct length	Adapter unrecognized, correct length	Total reads (M)	QCed reads (M)	QCed reads (%)	miRNA reads (M)	miRNA reads/raw reads (%)	miRNA reads/QCed reads (%)	Sample filtering
Milk	M10	8915535	6763	221	266306	8431428	217801	8.91554	8.64923	97.013	0.781818	8.76917	9.03916	keep
	M12	10440271	6473	183	2280742	7970462	189067	10.4403	8.15953	78.1544	2.77324	26.5629	33.9877	keep
	M13	9897629	4301	68	751355	8951647	194627	9.89763	9.14627	92.4087	4.12813	41.7083	45.1346	keep
	M14	11668008	5314	42	1151590	10282922	233496	11.668	10.5164	90.1304	3.86025	33.084	36.7069	keep
	M2	5546932	3782	131	748307	4620413	178212	5.54693	4.79863	86.5095	2.26575	40.847	47.2168	keep
	M3	25714948	7898	266	1388855	23823522	502571	25.7149	24.3261	94.599	9.50084	36.9467	39.0561	keep
	M4	30204685	10833	86	2304250	27130779	769656	30.2047	27.9004	92.3712	17.4088	57.6359	62.396	keep
	M7	18578223	6000	188	2901760	15233322	443141	18.5782	15.6765	84.3809	6.72098	36.1767	42.8731	keep
	M8	7477103	5668	94	704991	6652458	119654	7.4771	6.77211	90.5713	2.61511	34.9749	38.6159	keep
	M9	10272906	6242	108	1066554	8706894	499458	10.2729	9.20635	89.6178	4.1563	40.4589	45.1461	keep
Plasma	P1	2427307	2093	89	1645608	666034	115665	2.42731	0.781699	32.2044	0.137154	5.65046	17.5456	filter
	P10	782843	716	39	327920	396477	58446	0.782843	0.454923	58.1117	0.090148	11.5155	19.8161	filter
	P11	3904915	2752	51	1528886	2292702	83327	3.90491	2.37603	60.8471	0.423634	10.8487	17.8295	keep
	P12	5867969	11987	15	3773948	26808	2067213	5.86797	2.09402	35.6856	0.006033	0.102812	0.288106	filter
	P13	6633436	10636	166	4542275	319427	1771734	6.63344	2.09116	31.5246	0.15256	2.29986	7.29547	filter
	P14	29290234	12650	375	5546794	22633627	1109813	29.2902	23.7434	81.0627	0.717633	2.45008	3.02245	keep
	P15	5529721	2016	117	4437119	770513	322089	5.52972	1.0926	19.7587	0.133268	2.41003	12.1973	filter
	P2	3410313	4750	382	2229327	297901	883085	3.41031	1.18099	34.6298	0.072193	2.1169	6.11294	filter
	P3	6513260	3047	23	3533801	2787634	191825	6.51326	2.97946	45.7445	0.262314	4.02738	8.80408	keep
	P4	85437	132	10	14043	29316	42078	0.085437	0.071394	83.5633	0.011037	12.9183	15.4593	filter
	P5	317129	786	1	158672	4597	153860	0.317129	0.158457	49.9661	0.000982	0.309653	0.619726	filter
	P6	49719594	23786	251	45565182	2409361	1745051	49.7196	4.15441	8.35568	0.124447	0.250298	2.99554	filter
	P7	45126317	23181	249	33330123	10355163	1441031	45.1263	11.7962	26.1404	1.71267	3.79527	14.5188	keep
	P8	29448771	21210	256	26125838	449407	2873526	29.4488	3.32293	11.2838	0.227116	0.771224	6.83481	keep
	P9	20325868	27510	76	15992017	201068	4132783	20.3259	4.33385	21.3218	0.020291	0.0998285	0.468198	filter
