# Supplementary material for: Circulating miRNAs, isomiRs and small RNA clusters in human plasma and breast milk
Source: PLoS One. 2018 Mar 5;13(3):e0193527. doi: 10.1371/journal.pone.0193527 (PMC5837101; doi:10.1371/journal.pone.0193527)
Supplement: S3 Table — (XLSX) [file pone.0193527.s013.xlsx]

## Sheet: S3 Table
S3 Table. Relative abundance of miRNAs in plasma and milk
	Plasma (N=5)					Milk (N=15)
		Abundance (%)					Abundance (%)			* Number of samples where the miRNA was detected with at least one count
mirna	N*	Mean	SD		mirna	N*	Mean	SD
hsa-miR-486-5p	5	36.439	24.2581		hsa-miR-148a-3p	10	35.332	17.6206
hsa-miR-122-5p	5	16.5527	18.3529		hsa-miR-30a-5p	10	7.36623	3.05992
hsa-miR-423-5p	5	8.25883	11.2337		hsa-miR-146b-5p	10	6.12277	2.48654
hsa-miR-451a	5	5.13495	6.35379		hsa-miR-200a-3p	10	4.64836	1.90581
hsa-miR-320a	5	4.85396	5.03429		hsa-miR-21-5p	10	4.23512	3.05192
hsa-miR-92a-3p	5	4.58872	4.01818		hsa-miR-200c-3p	10	2.79235	1.9229
hsa-let-7b-5p	5	1.44905	0.716362		hsa-miR-26a-5p	10	2.65426	1.38907
hsa-miR-148a-3p	5	1.32328	1.06932		hsa-let-7f-5p	10	2.16884	0.613768
hsa-let-7i-5p	5	1.11925	0.961146		hsa-let-7i-5p	10	2.16666	0.577128
hsa-miR-21-5p	5	1.09585	1.2016		hsa-miR-146a-5p	10	1.92068	1.19663
hsa-miR-378a-3p	5	1.0213	1.28259		hsa-miR-200b-3p	10	1.9029	1.01598
hsa-miR-22-3p	5	0.933468	0.785477		hsa-let-7b-5p	10	1.88357	0.712607
hsa-miR-30d-5p	5	0.922817	0.696292		hsa-miR-30d-5p	10	1.74744	0.836743
hsa-miR-151a-3p	5	0.758524	0.520102		hsa-let-7g-5p	10	1.6608	0.523955
hsa-miR-185-5p	5	0.739553	0.68211		hsa-miR-99a-5p	10	1.62051	1.25158
hsa-miR-143-3p	5	0.640824	0.827552		hsa-let-7a-5p	10	1.58631	0.598198
hsa-miR-25-3p	5	0.631837	0.470769		hsa-miR-378a-3p	10	1.49444	0.484805
hsa-miR-140-3p	5	0.592119	0.377313		hsa-miR-27b-3p	10	1.23435	0.669301
hsa-miR-191-5p	5	0.575991	0.440516		hsa-miR-22-3p	10	0.959609	0.676846
hsa-let-7g-5p	5	0.558293	0.585413		hsa-miR-151a-3p	10	0.95886	0.540288
hsa-miR-1246	5	0.486638	0.600502		hsa-miR-101-3p	10	0.937726	0.728665
hsa-miR-423-3p	5	0.445087	0.301678		hsa-miR-141-3p	10	0.826895	0.653118
hsa-miR-320b	5	0.432092	0.434014		hsa-miR-375	10	0.657501	0.862958
hsa-miR-26a-5p	5	0.393314	0.516151		hsa-miR-92a-3p	10	0.541385	0.314109
hsa-miR-192-5p	5	0.376522	0.31469		hsa-miR-181a-5p	10	0.4973	0.28126
hsa-let-7a-5p	5	0.374568	0.379809		hsa-miR-320a	10	0.481342	0.460202
hsa-miR-101-3p	5	0.340017	0.297512		hsa-miR-30e-5p	10	0.464069	0.352325
hsa-miR-126-3p	5	0.326979	0.394961		hsa-miR-99b-5p	10	0.444628	0.229105
hsa-miR-1307-3p	5	0.321813	0.354318		hsa-miR-24-3p	10	0.436565	0.257387
hsa-miR-99a-5p	5	0.310438	0.270145		hsa-miR-191-5p	10	0.40084	0.237045
hsa-miR-629-5p	5	0.299347	0.313537		hsa-miR-148b-3p	10	0.368012	0.122833
hsa-miR-10b-5p	5	0.292454	0.3278		hsa-miR-26b-5p	10	0.367587	0.215982
hsa-let-7f-5p	5	0.288005	0.321672		hsa-miR-27a-3p	10	0.327635	0.215957
hsa-miR-3615	5	0.268621	0.168953		hsa-miR-30a-3p	10	0.326076	0.238015
hsa-miR-30e-5p	5	0.21466	0.283958		hsa-miR-182-5p	10	0.318235	0.253154
hsa-miR-24-3p	5	0.207074	0.248981		hsa-let-7c-5p	10	0.299641	0.117968
hsa-miR-486-3p	5	0.191524	0.219141		hsa-miR-25-3p	10	0.296535	0.070569
hsa-miR-744-5p	5	0.189223	0.199106		hsa-miR-361-3p	10	0.241431	0.129571
hsa-miR-532-5p	5	0.169255	0.107006		hsa-miR-186-5p	10	0.234977	0.139798
hsa-miR-375	5	0.163149	0.131718		hsa-miR-30c-5p	10	0.223764	0.107902
hsa-miR-106b-3p	5	0.159584	0.103334		hsa-miR-30e-3p	10	0.220377	0.141946
hsa-miR-99b-5p	5	0.145706	0.0830356		hsa-miR-423-5p	10	0.21506	0.0937158
hsa-miR-320c	5	0.139635	0.13271		hsa-miR-29a-3p	10	0.206011	0.136952
hsa-miR-146b-5p	5	0.138508	0.0838052		hsa-miR-30b-5p	10	0.190829	0.107418
hsa-miR-484	5	0.135049	0.173739		hsa-miR-103a-3p	10	0.18958	0.104276
hsa-miR-146a-5p	5	0.126018	0.105191		hsa-miR-16-5p	10	0.187218	0.138331
hsa-miR-30a-5p	5	0.116589	0.0784967		hsa-miR-183-5p	10	0.168706	0.118293
hsa-miR-103a-3p	5	0.115315	0.106551		hsa-miR-23a-3p	10	0.166919	0.101067
hsa-miR-181a-5p	5	0.108413	0.0857866		hsa-miR-200a-5p	10	0.16672	0.0728763
hsa-miR-2110	5	0.108158	0.104779		hsa-miR-429	10	0.163058	0.156218
hsa-miR-186-5p	5	0.107805	0.112162		hsa-miR-19b-3p	10	0.160856	0.108986
hsa-miR-10a-5p	5	0.106435	0.126346		hsa-miR-23b-3p	10	0.151522	0.0969536
hsa-miR-27b-3p	5	0.0905632	0.0855694		hsa-miR-28-3p	10	0.150416	0.0909804
hsa-miR-4508	5	0.0883447	0.0903461		hsa-miR-205-5p	10	0.142106	0.106831
hsa-miR-142-5p	5	0.0878201	0.125326		hsa-miR-125b-5p	10	0.138608	0.108637
hsa-miR-7-5p	5	0.0864184	0.0701479		hsa-miR-378i	10	0.127122	0.0444955
hsa-miR-127-3p	5	0.0845775	0.0576659		hsa-miR-335-5p	10	0.122359	0.0941655
hsa-miR-3158-3p	5	0.0833714	0.0725642		hsa-miR-10a-5p	10	0.113475	0.0703793
hsa-miR-941	5	0.0828779	0.0577209		hsa-miR-125a-5p	10	0.108101	0.101101
hsa-miR-193a-5p	5	0.0789061	0.0711919		hsa-miR-148a-5p	10	0.104616	0.0390278
hsa-miR-148b-3p	5	0.0758502	0.0561546		hsa-miR-181b-5p	10	0.103358	0.0502984
hsa-miR-150-5p	5	0.0752817	0.0452224		hsa-miR-100-5p	10	0.0928606	0.0581212
hsa-miR-26b-5p	5	0.0732456	0.0928881		hsa-miR-374b-5p	10	0.0908691	0.0344246
hsa-miR-28-3p	5	0.0709861	0.052692		hsa-miR-143-3p	10	0.0907369	0.0611566
hsa-miR-363-3p	5	0.0703514	0.0653131		hsa-miR-1246	10	0.0887264	0.110305
hsa-miR-183-5p	5	0.0693727	0.0638132		hsa-let-7d-5p	10	0.0883835	0.0544523
hsa-miR-1290	5	0.0674251	0.0686054		hsa-miR-20a-5p	10	0.0763606	0.0489688
hsa-miR-100-5p	5	0.0667248	0.0404252		hsa-miR-98-5p	10	0.0750486	0.0437539
hsa-miR-182-5p	5	0.0659974	0.0746985		hsa-miR-532-5p	10	0.0734278	0.0337532
hsa-miR-16-5p	5	0.0657004	0.0969735		hsa-miR-93-5p	10	0.0722904	0.04322
hsa-miR-221-3p	5	0.0634859	0.0693283		hsa-miR-320b	10	0.0699817	0.0633519
hsa-miR-134-5p	5	0.0614367	0.0456219		hsa-miR-652-3p	10	0.0683563	0.033791
hsa-miR-128-3p	5	0.0613601	0.0519931		hsa-miR-193b-3p	10	0.067694	0.0288251
hsa-miR-93-5p	5	0.0593863	0.0729316		hsa-miR-335-3p	10	0.0668578	0.0291675
hsa-miR-1180-3p	5	0.0568934	0.0379911		hsa-miR-146b-3p	10	0.0659157	0.0262637
hsa-miR-409-3p	5	0.0561016	0.0746946		hsa-miR-378d	10	0.0653777	0.0363082
hsa-let-7d-5p	5	0.0560243	0.0555592		hsa-miR-140-3p	10	0.0647597	0.0389272
hsa-miR-4433b-3p	5	0.055096	0.0426143		hsa-miR-423-3p	10	0.0629082	0.0351212
hsa-miR-370-3p	5	0.0534698	0.0643141		hsa-miR-224-5p	10	0.0626711	0.0370143
hsa-miR-425-5p	5	0.0527993	0.0371928		hsa-miR-193a-5p	10	0.058719	0.035783
hsa-miR-144-3p	5	0.0506608	0.0630002		hsa-miR-195-5p	10	0.0564263	0.039275
hsa-miR-1299	5	0.0498561	0.101063		hsa-miR-499a-5p	10	0.0564065	0.0397672
hsa-miR-3656	5	0.0490752	0.0474187		hsa-miR-106b-3p	10	0.05561	0.0351979
hsa-miR-361-3p	5	0.0484309	0.0368766		hsa-miR-3182	10	0.0554049	0.11063
hsa-miR-16-2-3p	5	0.0483223	0.0480647		hsa-miR-17-5p	10	0.0499994	0.0330199
hsa-miR-584-5p	5	0.045501	0.0291395		hsa-let-7e-5p	10	0.0496474	0.0215208
hsa-miR-27a-3p	5	0.0429044	0.0600863		hsa-miR-152-3p	10	0.0488685	0.0166289
hsa-miR-92b-3p	5	0.0409636	0.0500801		hsa-miR-203a-3p	10	0.0486639	0.0243008
hsa-miR-320d	5	0.0361263	0.0382906		hsa-miR-222-3p	10	0.0469488	0.0230472
hsa-miR-125a-5p	5	0.033715	0.0263117		hsa-miR-1307-3p	10	0.0457976	0.0295098
hsa-let-7d-3p	5	0.0336548	0.0295381		hsa-miR-7-5p	10	0.0450569	0.0144105
hsa-miR-193b-5p	5	0.0324744	0.0572234		hsa-miR-192-5p	10	0.0411037	0.0119023
hsa-miR-185-3p	5	0.031923	0.0310678		hsa-miR-574-5p	10	0.040557	0.0162902
hsa-miR-222-3p	5	0.0308197	0.0378987		hsa-miR-221-3p	10	0.0395512	0.0245012
hsa-miR-30c-5p	5	0.0295652	0.0297935		hsa-miR-125b-2-3p	10	0.0349285	0.0105391
hsa-miR-200a-3p	5	0.0283796	0.0270159		hsa-miR-452-5p	10	0.0340623	0.0237568
hsa-miR-483-5p	5	0.0279631	0.0435399		hsa-miR-340-5p	10	0.0334946	0.0280584
hsa-miR-328-3p	5	0.026894	0.0215241		hsa-miR-941	10	0.0317972	0.0175052
hsa-miR-378i	5	0.0267215	0.0216764		hsa-miR-365a-3p	10	0.0312041	0.023042
hsa-miR-139-3p	5	0.0267199	0.0245233		hsa-miR-365b-3p	10	0.0312041	0.023042
hsa-miR-1228-5p	5	0.0253238	0.0236329		hsa-miR-374a-5p	10	0.0297817	0.0249092
hsa-miR-501-3p	5	0.0251342	0.0107008		hsa-let-7d-3p	10	0.0296725	0.0149985
hsa-let-7c-5p	5	0.0236989	0.025036		hsa-miR-107	10	0.0289313	0.0188356
hsa-miR-92b-5p	5	0.0234123	0.0359039		hsa-miR-181a-2-3p	10	0.0285734	0.0129853
hsa-miR-223-5p	5	0.0232055	0.0216878		hsa-miR-184	10	0.0282903	0.0218118
hsa-miR-199a-3p	5	0.0225903	0.024752		hsa-miR-320c	10	0.0282038	0.0244295
hsa-miR-199b-3p	5	0.0225903	0.024752		hsa-miR-425-5p	10	0.0260243	0.0130973
hsa-miR-20a-5p	5	0.0212185	0.0319685		hsa-miR-99b-3p	10	0.0247826	0.00640365
hsa-miR-7706	5	0.0208825	0.0145291		hsa-miR-32-5p	10	0.0196017	0.0215256
hsa-miR-17-5p	5	0.0205343	0.0245343		hsa-miR-345-5p	10	0.0187919	0.0120621
hsa-miR-145-3p	5	0.0204133	0.0347498		hsa-miR-1290	10	0.0183473	0.0225762
hsa-miR-4732-3p	5	0.0201087	0.020241		hsa-miR-660-5p	10	0.0179778	0.0118162
hsa-miR-206	5	0.0197432	0.0178488		hsa-miR-769-5p	10	0.0176759	0.00496147
hsa-miR-125b-5p	5	0.0197014	0.0149975		hsa-miR-629-5p	10	0.0171499	0.0105816
hsa-miR-339-3p	5	0.0193902	0.026169		hsa-miR-135a-5p	10	0.0168755	0.0110291
hsa-miR-4497	5	0.0192987	0.0201793		hsa-miR-106b-5p	10	0.016683	0.0128086
hsa-miR-378d	5	0.0182955	0.023315		hsa-miR-155-5p	10	0.0166561	0.00918972
hsa-miR-4301	5	0.0177705	0.0346943		hsa-miR-361-5p	10	0.0165401	0.00776484
hsa-miR-939-5p	5	0.0175972	0.0250138		hsa-miR-484	10	0.0156132	0.0101154
hsa-miR-197-3p	5	0.0174235	0.0139571		hsa-miR-574-3p	10	0.0154615	0.00719906
hsa-miR-223-3p	5	0.017392	0.0197419		hsa-miR-22-5p	10	0.0151539	0.00947857
hsa-miR-342-5p	5	0.0168198	0.0192998		hsa-miR-378f	10	0.0148895	0.00488281
hsa-miR-769-5p	5	0.0161511	0.0191627		hsa-miR-342-3p	10	0.0148172	0.00860979
hsa-miR-199a-5p	5	0.0158055	0.0194611		hsa-miR-200b-5p	10	0.0144464	0.00543542
hsa-miR-652-3p	5	0.0157944	0.0128381		hsa-miR-455-5p	10	0.0137453	0.00765368
hsa-miR-485-5p	5	0.0149804	0.0141174		hsa-miR-196a-5p	10	0.0137107	0.00902313
hsa-miR-1260a	5	0.0144572	0.0286772		hsa-miR-1287-5p	10	0.0133728	0.00611305
hsa-miR-1-3p	5	0.0141511	0.0186251		hsa-miR-96-5p	10	0.0130683	0.00849842
hsa-miR-1260b	5	0.0138119	0.0250207		hsa-miR-28-5p	10	0.0130457	0.00925345
hsa-miR-152-3p	5	0.0137494	0.012019		hsa-miR-223-3p	10	0.0130041	0.0190584
hsa-miR-625-3p	5	0.0136792	0.0175819		hsa-miR-6510-3p	10	0.0125626	0.00837963
hsa-miR-19b-3p	5	0.0130086	0.0200949		hsa-miR-185-5p	10	0.0123341	0.00800568
hsa-miR-382-5p	5	0.0129981	0.0115085		hsa-miR-34a-5p	10	0.0113034	0.00984597
hsa-miR-23a-3p	5	0.0129339	0.0126468		hsa-miR-1299	10	0.0112765	0.00733419
hsa-miR-330-3p	5	0.0127884	0.0122201		hsa-miR-21-3p	10	0.0110456	0.0100326
hsa-miR-29a-3p	5	0.012783	0.017078		hsa-miR-374a-3p	10	0.0109392	0.00710988
hsa-miR-215-5p	5	0.0124332	0.0130225		hsa-miR-664a-5p	10	0.0102852	0.004115
hsa-miR-107	5	0.012335	0.0140898		hsa-miR-151a-5p	10	0.0101179	0.00457909
hsa-miR-424-3p	5	0.0122365	0.00604316		hsa-miR-1307-5p	10	0.010034	0.0100742
hsa-miR-574-5p	5	0.0121823	0.00893388		hsa-miR-3615	10	0.00990958	0.00583765
hsa-miR-210-3p	5	0.0121286	0.0137724		hsa-miR-142-5p	10	0.00978506	0.0151289
hsa-miR-200c-3p	5	0.0120993	0.0112524		hsa-miR-497-5p	10	0.00964859	0.00751308
hsa-miR-30e-3p	5	0.0111954	0.00956387		hsa-miR-29c-3p	10	0.00930246	0.0081432
hsa-miR-181b-5p	5	0.0111153	0.0114536		hsa-miR-199a-3p	10	0.00927566	0.00900938
hsa-miR-139-5p	5	0.0102966	0.0105898		hsa-miR-199b-3p	10	0.00927566	0.00900938
hsa-miR-184	5	0.0102783	0.00787645		hsa-miR-19a-3p	10	0.00927092	0.00780421
hsa-miR-3960	5	0.0095666	0.0134267		hsa-miR-15b-5p	10	0.00917013	0.00503291
hsa-miR-4488	5	0.00943308	0.00513726		hsa-miR-4516	10	0.00891578	0.0107558
hsa-miR-194-5p	5	0.00931429	0.0120177		hsa-miR-934	10	0.00855076	0.00871945
hsa-miR-1976	5	0.00873882	0.0151925		hsa-miR-320d	10	0.00853822	0.00657159
hsa-miR-550a-5p	5	0.00856261	0.00942813		hsa-miR-29c-5p	10	0.00851385	0.00373749
hsa-miR-181a-2-3p	5	0.00842586	0.00480797		hsa-miR-425-3p	10	0.00820332	0.00368979
hsa-miR-1908-5p	5	0.00839792	0.00798076		hsa-miR-193a-3p	10	0.00817807	0.0067459
hsa-miR-340-5p	5	0.00798228	0.0110286		hsa-miR-744-5p	10	0.00802234	0.00471079
hsa-miR-1301-3p	5	0.0079029	0.00774411		hsa-let-7a-3p	10	0.00792392	0.00608566
hsa-miR-106b-5p	5	0.00787316	0.010824		hsa-miR-378g	10	0.00774913	0.00218381
hsa-miR-143-5p	5	0.00741243	0.0101686		hsa-miR-422a	10	0.00772724	0.0030217
hsa-miR-6842-3p	5	0.00739672	0.00431172		hsa-miR-194-5p	10	0.00764518	0.00494213
hsa-miR-224-5p	5	0.00735406	0.00823376		hsa-miR-193b-5p	10	0.00742748	0.00402851
hsa-miR-654-5p	5	0.00719826	0.00509241		hsa-miR-339-3p	10	0.00741925	0.00394704
hsa-miR-126-5p	5	0.00713898	0.0096595		hsa-miR-223-5p	10	0.00699038	0.0109801
hsa-miR-200b-3p	5	0.00702278	0.00612704		hsa-miR-128-3p	10	0.00692605	0.00480483
hsa-miR-148a-5p	5	0.00689448	0.00508077		hsa-miR-197-3p	10	0.00684171	0.00419444
hsa-miR-1273h-3p	5	0.00679724	0.00345312		hsa-miR-148b-5p	10	0.00681487	0.00363893
hsa-miR-432-5p	5	0.00676451	0.00975527		hsa-let-7b-3p	10	0.00663892	0.00325812
hsa-miR-22-5p	5	0.00672439	0.00897801		hsa-miR-181a-3p	10	0.00661769	0.00315082
hsa-miR-576-3p	5	0.0066723	0.00595131		hsa-miR-30d-3p	10	0.0062748	0.00151134
hsa-miR-543	5	0.00662501	0.00970542		hsa-miR-132-3p	10	0.00620955	0.00425687
hsa-miR-130b-5p	5	0.0065324	0.00656328		hsa-miR-502-3p	10	0.00604987	0.00342457
hsa-miR-25-5p	5	0.00651187	0.00505888		hsa-miR-378e	10	0.00604847	0.00430895
hsa-miR-339-5p	5	0.00627049	0.00572392		hsa-miR-15a-5p	10	0.00594171	0.00471976
hsa-miR-98-5p	5	0.00598245	0.0077911		hsa-miR-664a-3p	10	0.00585998	0.00373697
hsa-miR-4732-5p	5	0.00591034	0.00538147		hsa-miR-30c-2-3p	10	0.00584921	0.00248359
hsa-miR-1224-5p	5	0.00563424	0.00670515		hsa-miR-500a-3p	10	0.00575157	0.00286486
hsa-miR-502-3p	5	0.00560794	0.00382644		hsa-miR-651-5p	10	0.00573841	0.00440044
hsa-miR-589-5p	5	0.00558926	0.00463047		hsa-miR-141-5p	10	0.00563762	0.00400017
hsa-miR-150-3p	5	0.00549323	0.00541978		hsa-miR-190b	10	0.0056162	0.00288503
hsa-miR-500a-3p	5	0.00549215	0.00554004		hsa-let-7i-3p	10	0.00557959	0.00369024
hsa-miR-4433b-5p	5	0.00541228	0.00746139		hsa-miR-598-3p	10	0.0055576	0.00256703
hsa-miR-129-5p	5	0.00540964	0.00594898		hsa-miR-1260b	10	0.00544636	0.00250375
hsa-miR-942-5p	5	0.00537073	0.00487608		hsa-miR-27a-5p	10	0.00543814	0.00549196
hsa-miR-4746-5p	5	0.005301	0.00297339		hsa-miR-1180-3p	10	0.00515594	0.00312692
hsa-miR-99b-3p	5	0.00520224	0.00344729		hsa-miR-125a-3p	10	0.00500838	0.00150291
hsa-miR-1292-5p	5	0.00511115	0.00517292		hsa-miR-4488	10	0.00485613	0.00582657
hsa-miR-324-3p	5	0.00505652	0.00521186		hsa-miR-92b-3p	10	0.00483147	0.00315663
hsa-miR-141-3p	5	0.0050339	0.00741731		hsa-miR-130b-3p	10	0.00469617	0.00325113
hsa-miR-7976	5	0.00503024	0.00413695		hsa-miR-199b-5p	10	0.00460197	0.00448042
hsa-miR-381-3p	5	0.00499297	0.00630664		hsa-miR-195-3p	10	0.00457478	0.0015293
hsa-miR-345-5p	5	0.00493886	0.00582056		hsa-miR-421	10	0.00455991	0.00309055
hsa-miR-1307-5p	5	0.00488752	0.00708946		hsa-miR-378a-5p	10	0.00433	0.00285355
hsa-miR-1285-3p	5	0.00487956	0.00497541		hsa-miR-1260a	10	0.00430983	0.0022733
hsa-miR-760	5	0.00485613	0.00614218		hsa-miR-7641	10	0.00426612	0.00448404
hsa-miR-342-3p	5	0.00476129	0.00419423		hsa-miR-2110	10	0.00420511	0.0020693
hsa-miR-671-3p	5	0.00458184	0.0026871		hsa-miR-885-5p	10	0.00413796	0.0037794
hsa-miR-155-5p	5	0.00457338	0.00398271		hsa-miR-210-3p	10	0.00413389	0.0024072
hsa-miR-145-5p	5	0.00449423	0.00684571		hsa-miR-181d-5p	10	0.00403416	0.00213146
hsa-miR-873-3p	5	0.00449301	0.00590703		hsa-miR-501-3p	10	0.00401592	0.00180867
hsa-miR-425-3p	5	0.0044472	0.00634901		hsa-miR-324-3p	10	0.00393474	0.00216297
hsa-miR-433-3p	5	0.00438515	0.00354038		hsa-miR-511-5p	10	0.00392892	0.00509928
hsa-miR-20b-5p	5	0.00436676	0.00733202		hsa-miR-29b-3p	10	0.0038993	0.00340794
hsa-miR-30a-3p	5	0.00433735	0.00258986		hsa-miR-140-5p	10	0.00383479	0.00387871
hsa-miR-18a-3p	5	0.00431041	0.00508102		hsa-miR-196b-5p	10	0.00354302	0.00242914
hsa-miR-326	5	0.00430417	0.00527485		hsa-miR-324-5p	10	0.0035307	0.00194573
hsa-miR-574-3p	5	0.00429232	0.00377928		hsa-miR-339-5p	10	0.00351749	0.00362971
hsa-let-7e-5p	5	0.00418526	0.0054609		hsa-miR-151b	10	0.00350699	0.00166212
hsa-miR-4446-3p	5	0.00412812	0.00339787		hsa-miR-221-5p	10	0.00349765	0.00228164
hsa-miR-6852-5p	5	0.00407385	0.00460139		hsa-miR-218-5p	10	0.00344384	0.00216236
hsa-miR-1306-5p	5	0.0040509	0.00536958		hsa-miR-130a-3p	10	0.00327399	0.00218415
hsa-miR-15b-5p	5	0.00404835	0.00507892		hsa-miR-671-5p	10	0.00315352	0.00232165
hsa-miR-422a	5	0.00400117	0.00563627		hsa-miR-589-5p	10	0.00314457	0.00150696
hsa-miR-6741-5p	5	0.00390751	0.00583729		hsa-miR-365a-5p	10	0.00298365	0.00178142
hsa-miR-151a-5p	5	0.00389676	0.00365747		hsa-miR-24-1-5p	10	0.00291033	0.00195627
hsa-miR-511-5p	5	0.00374057	0.00397673		hsa-miR-24-2-5p	10	0.00289036	0.00194263
hsa-miR-24-2-5p	5	0.00372788	0.00494609		hsa-miR-181c-5p	10	0.00285853	0.00224519
hsa-miR-379-5p	5	0.00362004	0.00410085		hsa-miR-147b	10	0.00275746	0.00186958
hsa-miR-19a-3p	5	0.00360612	0.00584182		hsa-miR-1303	10	0.00267211	0.00242559
hsa-miR-1273h-5p	5	0.00359442	0.00272562		hsa-miR-342-5p	10	0.00265711	0.00166904
hsa-miR-664a-5p	5	0.00354886	0.00274899		hsa-miR-33b-3p	10	0.00257413	0.00169401
hsa-miR-323b-3p	5	0.00352539	0.0059402		hsa-miR-486-5p	10	0.00254186	0.00347676
hsa-miR-1306-3p	5	0.0035194	0.00357609		hsa-miR-455-3p	10	0.00252449	0.00158369
hsa-miR-106a-5p	5	0.00351765	0.00480565		hsa-miR-4532	10	0.00238112	0.00264683
hsa-miR-142-3p	5	0.00350931	0.00555435		hsa-miR-16-2-3p	10	0.00235069	0.00131405
hsa-miR-23b-3p	5	0.00348227	0.00361219		hsa-miR-142-3p	8	0.00234774	0.00417228
hsa-miR-144-5p	5	0.00343424	0.00630992		hsa-miR-576-3p	10	0.0021209	0.00133802
hsa-miR-146b-3p	5	0.00338241	0.00202285		hsa-let-7g-3p	10	0.00209893	0.00280839
hsa-miR-30b-5p	5	0.00335294	0.00544251		hsa-miR-4454	10	0.00205314	0.0015848
hsa-miR-619-5p	5	0.00325169	0.00165132		hsa-miR-15b-3p	10	0.00204173	0.00106924
hsa-miR-204-3p	5	0.00324371	0.00390151		hsa-miR-190a-5p	9	0.00201819	0.00211464
hsa-miR-3177-3p	5	0.00312163	0.00220698		hsa-miR-181c-3p	9	0.00177003	0.00136489
hsa-miR-660-5p	5	0.00311664	0.00423981		hsa-miR-331-3p	10	0.00173198	0.00109199
hsa-miR-3940-3p	5	0.00307924	0.00591975		hsa-miR-576-5p	10	0.00172457	0.000876266
hsa-miR-140-5p	5	0.00306607	0.00335533		hsa-miR-215-5p	10	0.00171053	0.000784404
hsa-miR-4429	5	0.00299153	0.00438357		hsa-miR-27b-5p	10	0.00169049	0.00110299
hsa-miR-205-5p	5	0.00293408	0.00367321		hsa-miR-4286	10	0.00168949	0.000725316
hsa-miR-493-3p	5	0.00292307	0.00381598		hsa-miR-582-3p	10	0.00157634	0.00230872
hsa-miR-378g	5	0.00290305	0.00395272		hsa-miR-99a-3p	10	0.00157633	0.00131788
hsa-miR-3180	5	0.0028926	0.00487019		hsa-miR-619-5p	10	0.00153758	0.00147291
hsa-miR-7641	5	0.00285941	0.00188332		hsa-miR-548ah-3p	10	0.00149121	0.000622997
hsa-miR-4516	5	0.00284355	0.00319583		hsa-let-7f-1-3p	10	0.00146675	0.000809399
hsa-miR-125b-2-3p	5	0.00283771	0.00311685		hsa-miR-17-3p	9	0.00145441	0.000976612
hsa-miR-4669	5	0.00278822	0.00502463		hsa-miR-1285-3p	9	0.00136181	0.000804257
hsa-miR-1287-5p	5	0.00272571	0.00232301		hsa-miR-885-3p	10	0.00135272	0.00123944
hsa-miR-5189-5p	5	0.00270966	0.00477528		hsa-miR-150-5p	10	0.00133044	0.00104732
hsa-miR-15b-3p	5	0.00262986	0.00356457		hsa-miR-877-5p	10	0.00131379	0.000675089
hsa-miR-6855-5p	5	0.00262699	0.0034538		hsa-miR-328-3p	10	0.00131142	0.000873831
hsa-miR-378f	5	0.00262047	0.00328282		hsa-miR-625-3p	10	0.00130547	0.000769567
hsa-miR-3180-3p	5	0.00261322	0.00426162		hsa-miR-18a-5p	10	0.00128782	0.000950882
hsa-let-7b-3p	5	0.00254398	0.0033791		hsa-miR-451a	10	0.00127054	0.00112565
hsa-miR-27a-5p	5	0.00221855	0.00234871		hsa-miR-590-3p	8	0.0012572	0.00130773
hsa-miR-4665-5p	5	0.00218912	0.00303337		hsa-miR-23b-5p	10	0.00123965	0.000678202
hsa-miR-147b	5	0.00213102	0.00258532		hsa-miR-454-3p	10	0.00123767	0.000542731
hsa-miR-1255b-5p	5	0.00210884	0.00198811		hsa-miR-95-3p	10	0.00123743	0.000789561
hsa-miR-5010-5p	5	0.00208858	0.00316168		hsa-miR-378b	10	0.00120102	0.000694315
hsa-miR-28-5p	5	0.00207943	0.00237703		hsa-miR-874-3p	10	0.00118237	0.000687403
hsa-miR-4685-3p	5	0.00202585	0.00296654		hsa-miR-187-3p	10	0.00118236	0.00123305
hsa-miR-4738-3p	5	0.00196613	0.00318906		hsa-miR-548o-3p	10	0.00116204	0.000511098
hsa-miR-636	5	0.00192965	0.00244102		hsa-miR-363-3p	10	0.00116146	0.00107581
hsa-miR-125a-3p	5	0.00188741	0.00133994		hsa-miR-548am-3p	10	0.0011548	0.000352795
hsa-miR-338-5p	5	0.00188252	0.00188418		hsa-miR-26a-2-3p	10	0.00113994	0.00113889
hsa-miR-3913-5p	5	0.00187629	0.00174972		hsa-miR-3960	10	0.00111327	0.000986225
hsa-miR-532-3p	5	0.00185353	0.00177831		hsa-miR-424-5p	8	0.001112	0.00250701
hsa-miR-4466	5	0.0018472	0.00132477		hsa-miR-6126	10	0.00110495	0.00175094
hsa-miR-516b-5p	5	0.00176636	0.00174803		hsa-miR-10b-5p	9	0.00108819	0.000972385
hsa-let-7a-3p	5	0.00175552	0.00282764		hsa-miR-548e-3p	9	0.0010768	0.000719804
hsa-miR-421	5	0.00173226	0.00299864		hsa-miR-200c-5p	10	0.0010519	0.000523846
hsa-miR-95-3p	5	0.00172275	0.00218657		hsa-miR-582-5p	10	0.00104765	0.00099824
hsa-miR-485-3p	5	0.00171055	0.00247918		hsa-miR-378h	10	0.00102074	0.000470632
hsa-miR-503-5p	5	0.0016138	0.00180166		hsa-miR-3622a-5p	10	0.00101018	0.000722854
hsa-miR-21-3p	5	0.00160382	0.00187643		hsa-miR-330-3p	10	0.00100677	0.000553629
hsa-miR-324-5p	5	0.00159042	0.0016601		hsa-miR-330-5p	10	0.00100193	0.000703429
hsa-miR-493-5p	5	0.00157976	0.00275629		hsa-miR-3913-5p	10	0.00099384	0.000313993
hsa-miR-1304-3p	5	0.00156048	0.00130069		hsa-miR-1301-3p	10	0.000989932	0.000496804
hsa-miR-766-3p	5	0.00155323	0.00161217		hsa-miR-548p	10	0.000967621	0.000523725
hsa-miR-93-3p	5	0.00154767	0.00111453		hsa-miR-122-5p	10	0.000955204	0.000850185
hsa-miR-885-5p	5	0.00154404	0.00278114		hsa-miR-106a-5p	8	0.000955194	0.000817272
hsa-miR-6126	5	0.00150531	0.00218144		hsa-miR-33a-3p	10	0.00095365	0.000624672
hsa-miR-3150b-3p	5	0.00149676	0.0019975		hsa-miR-3613-5p	8	0.000939403	0.00132149
hsa-miR-323a-3p	5	0.00149405	0.00202396		hsa-miR-365b-5p	10	0.0009284	0.000931437
hsa-miR-550a-3p	5	0.00148738	0.000916758		hsa-miR-340-3p	10	0.00092507	0.000915654
hsa-miR-4326	5	0.00147114	0.00175397		hsa-miR-548k	10	0.000921604	0.000525893
hsa-miR-1294	5	0.00145217	0.00121769		hsa-miR-224-3p	10	0.000900289	0.000743678
hsa-miR-148b-5p	5	0.00144337	0.00224448		hsa-miR-6843-3p	10	0.000893451	0.000830152
hsa-miR-874-3p	5	0.00144189	0.00129935		hsa-miR-326	10	0.000879671	0.00092406
hsa-miR-181a-3p	5	0.0014069	0.00161441		hsa-miR-145-5p	10	0.000877277	0.000647644
hsa-miR-6747-3p	5	0.0013698	0.00281557		hsa-miR-577	9	0.000851815	0.0010141
hsa-miR-550a-3-5p	5	0.00136015	0.00218064		hsa-miR-127-3p	10	0.000837547	0.000979387
hsa-miR-335-3p	5	0.00135634	0.00225045		hsa-miR-671-3p	10	0.000820488	0.00055331
hsa-miR-4745-5p	5	0.00135549	0.00174895		hsa-miR-331-5p	10	0.000809138	0.000478174
hsa-miR-29b-3p	5	0.00134795	0.00201291		hsa-miR-135b-5p	10	0.000793361	0.000549938
hsa-miR-576-5p	5	0.00132747	0.0020038		hsa-miR-532-3p	10	0.000791582	0.000465541
hsa-miR-96-5p	5	0.00132034	0.00190973		hsa-miR-4497	9	0.000783875	0.00092691
hsa-miR-505-3p	5	0.00131598	0.00158216		hsa-miR-3158-3p	10	0.00076722	0.000593065
hsa-miR-1254	5	0.00131156	0.00179598		hsa-miR-548ag	9	0.000766476	0.0012277
hsa-miR-5010-3p	5	0.00130445	0.00102167		hsa-miR-4792	10	0.000765215	0.000749198
hsa-miR-340-3p	5	0.00130319	0.00121055		hsa-let-7f-2-3p	10	0.000762681	0.000761832
hsa-miR-579-5p	5	0.00129255	0.00168216		hsa-miR-7704	9	0.000734536	0.00110093
hsa-miR-3928-3p	5	0.00127209	0.00190333		hsa-miR-7-1-3p	10	0.000720494	0.000621067
hsa-miR-499a-5p	5	0.00125053	0.00195705		hsa-miR-296-3p	10	0.00069397	0.000527596
hsa-miR-1270	5	0.00124706	0.00110759		hsa-miR-1266-5p	10	0.000683625	0.000365256
hsa-miR-4532	5	0.00124521	0.00171404		hsa-miR-32-3p	9	0.000681548	0.00053038
hsa-miR-4535	5	0.00123215	0.00153142		hsa-miR-26b-3p	10	0.000677693	0.000540493
hsa-miR-548o-3p	5	0.00123049	0.00117778		hsa-miR-3065-5p	9	0.000668481	0.000588066
hsa-miR-6877-5p	5	0.00122172	0.000907921		hsa-miR-4301	10	0.000665234	0.000503753
hsa-miR-6884-5p	5	0.00121898	0.00156682		hsa-miR-92a-1-5p	10	0.000661857	0.000543937
hsa-miR-3605-3p	5	0.00121835	0.00116944		hsa-miR-4492	10	0.000657517	0.000748175
hsa-miR-181d-5p	5	0.0012124	0.00167087		hsa-miR-185-3p	10	0.000645469	0.000331338
hsa-miR-374a-5p	5	0.00120887	0.00220462		hsa-miR-10a-3p	8	0.000632364	0.000736904
hsa-miR-203a-3p	5	0.00119675	0.00126673		hsa-miR-7706	10	0.000624131	0.000346874
hsa-miR-3605-5p	5	0.0011518	0.00154925		hsa-miR-31-5p	9	0.000617789	0.000471358
hsa-miR-505-5p	5	0.00113533	0.000894373		hsa-miR-338-5p	8	0.000597067	0.00108696
hsa-miR-331-3p	5	0.00112698	0.000978967		hsa-miR-30b-3p	10	0.000562303	0.000435834
hsa-miR-4489	5	0.00112569	0.00212807		hsa-miR-145-3p	8	0.000552691	0.000798559
hsa-miR-130a-3p	5	0.00111992	0.00175518		hsa-miR-381-3p	10	0.000549328	0.000561999
hsa-miR-3691-5p	5	0.00110371	0.00141926		hsa-miR-505-3p	9	0.000549027	0.000367604
hsa-miR-671-5p	5	0.0010938	0.000870801		hsa-miR-125b-1-3p	8	0.000536724	0.00105802
hsa-miR-483-3p	5	0.00108776	0.00164968		hsa-miR-130b-5p	9	0.000525191	0.000407295
hsa-miR-3187-3p	5	0.00107769	0.00124815		hsa-miR-3928-3p	10	0.0005188	0.000197667
hsa-miR-15a-5p	5	0.00106845	0.00154662		hsa-miR-511-3p	7	0.00051711	0.000992295
hsa-miR-6734-5p	5	0.00106431	0.00155905		hsa-miR-20b-5p	8	0.000497133	0.000404304
hsa-miR-5187-5p	5	0.00105531	0.00191879		hsa-miR-1287-3p	9	0.000496475	0.000261844
hsa-miR-452-5p	5	0.00104553	0.00123613		hsa-miR-450b-5p	8	0.000486132	0.00100571
hsa-miR-7854-3p	5	0.0010315	0.001815		hsa-miR-383-5p	9	0.000484083	0.000680261
hsa-miR-3614-5p	5	0.00102536	0.000956553		hsa-miR-25-5p	9	0.000483319	0.000362212
hsa-miR-382-3p	5	0.00102344	0.00219435		hsa-miR-760	10	0.000473333	0.000229513
hsa-miR-361-5p	5	0.00102127	0.000742734		hsa-miR-18a-3p	10	0.000467651	0.000249503
hsa-miR-6501-5p	5	0.00100897	0.00111864		hsa-miR-132-5p	9	0.000466859	0.000505889
hsa-miR-130b-3p	5	0.00100757	0.000863752		hsa-miR-628-5p	8	0.000460198	0.00040193
hsa-miR-1468-5p	5	0.00100471	0.000914814		hsa-miR-548f-3p	9	0.000452096	0.000299521
hsa-miR-429	5	0.00100143	0.00117769		hsa-miR-219a-1-3p	10	0.00045142	0.000308754
hsa-miR-6780a-5p	5	0.000997376	0.00181812		hsa-miR-664b-5p	10	0.000445148	0.000330029
hsa-miR-877-5p	5	0.000997376	0.00181812		hsa-miR-29b-2-5p	10	0.000439545	0.000259447
hsa-miR-873-5p	5	0.000989099	0.00101507		hsa-miR-4510	9	0.000438421	0.000217645
hsa-miR-374b-5p	5	0.000972176	0.00173647		hsa-miR-4326	8	0.000438119	0.000431721
hsa-miR-885-3p	5	0.000967518	0.000882959		hsa-miR-6516-5p	10	0.000426603	0.000218397
hsa-miR-3690	5	0.000960126	0.00142506		hsa-miR-1296-5p	9	0.000413377	0.000408969
hsa-miR-450a-5p	5	0.000955878	0.000928104		hsa-miR-6516-3p	9	0.000412198	0.000297355
hsa-miR-378a-5p	5	0.000952646	0.00109501		hsa-miR-4677-3p	9	0.000411457	0.000259304
hsa-miR-320e	5	0.000948304	0.00111959		hsa-miR-500a-5p	10	0.000410328	0.000225064
hsa-miR-23b-5p	5	0.000935166	0.000764416		hsa-miR-4429	10	0.000403799	0.000430785
hsa-miR-4504	5	0.000934912	0.000992664		hsa-miR-3656	9	0.000398584	0.0005179
hsa-miR-7704	5	0.000928864	0.000967029		hsa-miR-2115-3p	10	0.000395964	0.000364414
hsa-miR-1273g-3p	5	0.000916848	0.00115348		hsa-miR-33b-5p	8	0.000387493	0.000439948
hsa-miR-548f-3p	5	0.00091614	0.00108418		hsa-miR-942-5p	9	0.000386006	0.000249818
hsa-miR-197-5p	5	0.000907456	0.00196617		hsa-miR-203b-3p	9	0.000379924	0.000280114
hsa-miR-3074-5p	5	0.00090173	0.000744404		hsa-miR-362-5p	10	0.000374706	0.000303125
hsa-miR-4647	5	0.000892875	0.00161529		hsa-miR-1268b	9	0.000339467	0.000494857
hsa-miR-1304-5p	5	0.000874241	0.00100671		hsa-miR-93-3p	10	0.000337934	0.000285053
hsa-miR-23a-5p	5	0.000871879	0.00125561		hsa-miR-1268a	9	0.000337397	0.000496091
hsa-miR-3135a	5	0.00085961	0.0015022		hsa-miR-4448	8	0.000334825	0.000657155
hsa-miR-335-5p	5	0.000858324	0.00176462		hsa-miR-1277-5p	8	0.000329376	0.000335256
hsa-miR-195-5p	5	0.000853603	0.00190871		hsa-miR-1304-3p	9	0.000328475	0.000260841
hsa-miR-4646-5p	5	0.000838145	0.00187415		hsa-miR-1271-5p	8	0.000321515	0.000344566
hsa-miR-3198	5	0.00082372	0.0010741		hsa-miR-378c	10	0.000314868	0.000122981
hsa-miR-6803-3p	5	0.00081777	0.00146196		hsa-miR-561-5p	8	0.000301376	0.000371399
hsa-miR-191-3p	5	0.000804844	0.00115528		hsa-miR-542-3p	4	0.000299875	0.000715656
hsa-miR-582-3p	5	0.000801146	0.00126733		hsa-miR-491-5p	10	0.000293923	0.000276591
hsa-miR-659-5p	5	0.000800447	0.000876005		hsa-miR-9-5p	9	0.000281604	0.000218259
hsa-miR-330-5p	5	0.000799551	0.00117857		hsa-miR-33a-5p	6	0.000279871	0.000351467
hsa-miR-519a-5p	5	0.000791471	0.00109141		hsa-miR-2277-5p	10	0.00027386	0.000205534
hsa-miR-654-3p	5	0.000781436	0.00118193		hsa-miR-3200-3p	9	0.000269167	0.000230259
hsa-miR-3064-5p	5	0.000777157	0.00104777		hsa-miR-3664-3p	7	0.000268512	0.000283302
hsa-miR-615-3p	5	0.000768283	0.00108718		hsa-miR-3912-3p	8	0.000266835	0.000228266
hsa-miR-6833-3p	5	0.000768243	0.00171784		hsa-miR-378j	9	0.00026125	0.000224006
hsa-miR-1249-3p	5	0.000760902	0.00148767		hsa-miR-1468-5p	9	0.000261079	0.000169896
hsa-miR-766-5p	5	0.000755652	0.00117376		hsa-let-7e-3p	9	0.000259261	0.000230669
hsa-miR-374a-3p	5	0.000750255	0.000897713		hsa-miR-181b-3p	9	0.000257048	0.000225544
hsa-miR-6131	5	0.000744381	0.00103023		hsa-miR-659-5p	9	0.000256482	0.000250447
hsa-miR-5001-3p	5	0.000743911	0.0010851		hsa-miR-101-5p	9	0.00025169	0.000270175
hsa-miR-4511	5	0.000739672	0.00113101		hsa-miR-744-3p	8	0.000248552	0.000251822
hsa-miR-518e-5p	5	0.000736198	0.00103324		hsa-miR-6821-5p	8	0.000247864	0.000262414
hsa-miR-519b-5p	5	0.000736198	0.00103324		hsa-miR-374b-3p	9	0.000246362	0.00016293
hsa-miR-519c-5p	5	0.000736198	0.00103324		hsa-miR-92b-5p	9	0.000245912	0.000151098
hsa-miR-522-5p	5	0.000736198	0.00103324		hsa-miR-3622a-3p	9	0.000241769	0.000213308
hsa-miR-523-5p	5	0.000736198	0.00103324		hsa-miR-29a-5p	8	0.000238971	0.000245969
hsa-miR-6515-3p	5	0.000735704	0.00129392		hsa-miR-296-5p	9	0.000232008	0.000263134
hsa-miR-219a-1-3p	5	0.000721427	0.000821185		hsa-miR-3196	8	0.000227733	0.00029165
hsa-miR-3130-3p	5	0.000718986	0.00123536		hsa-miR-766-3p	8	0.000226812	0.000234068
hsa-miR-4646-3p	5	0.000717003	0.00150971		hsa-miR-5701	8	0.000224169	0.000374232
hsa-miR-204-5p	5	0.000703879	0.00139105		hsa-miR-548ah-5p	9	0.000223877	0.00013297
hsa-miR-200a-5p	5	0.000700446	0.000999262		hsa-miR-660-3p	8	0.000220225	0.000194455
hsa-miR-181c-3p	5	0.000692428	0.000833639		hsa-miR-6499-5p	9	0.000219924	0.000113854
hsa-miR-4498	5	0.000687763	0.00102034		hsa-miR-2115-5p	9	0.000218443	0.000203053
hsa-miR-6857-3p	5	0.000682882	0.00152697		hsa-miR-708-3p	6	0.000218412	0.000211793
hsa-miR-7847-3p	5	0.000682882	0.00152697		hsa-miR-514a-3p	9	0.000214128	0.000179729
hsa-miR-6750-5p	5	0.000682766	0.00111294		hsa-miR-4443	7	0.000211703	0.000323745
hsa-miR-32-5p	5	0.000677838	0.00119705		hsa-miR-584-5p	8	0.000209442	0.000202173
hsa-miR-2355-3p	5	0.000674544	0.00103574		hsa-miR-550a-5p	10	0.000206055	0.000171595
hsa-miR-6514-5p	5	0.000663333	0.000981231		hsa-miR-3614-5p	8	0.000205584	0.000190661
hsa-miR-363-5p	5	0.000659877	0.000925752		hsa-miR-23c	8	0.000197303	0.000315301
hsa-miR-125b-1-3p	5	0.000654815	0.00062669		hsa-miR-548aq-3p	7	0.000196673	0.000182094
hsa-miR-3124-5p	5	0.00065412	0.000598653		hsa-miR-320e	8	0.000194479	0.000244173
hsa-miR-199b-5p	5	0.000645313	0.0010783		hsa-miR-98-3p	8	0.000192395	0.000152393
hsa-miR-92a-1-5p	5	0.000643881	0.000812405		hsa-miR-3909	8	0.000190836	0.000207577
hsa-miR-214-5p	5	0.00064032	0.000890362		hsa-miR-500b-5p	9	0.000188959	0.000151848
hsa-miR-30d-3p	5	0.000637272	0.00110888		hsa-miR-1292-5p	8	0.000188601	0.000163769
hsa-miR-1343-3p	5	0.000632137	0.0010156		hsa-miR-6842-3p	8	0.000186186	0.000133514
hsa-miR-455-5p	5	0.000629674	0.000712023		hsa-miR-30c-1-3p	9	0.000183522	0.000141586
hsa-miR-450b-5p	5	0.000624021	0.000955458		hsa-miR-3688-3p	8	0.000182327	0.000180342
hsa-miR-4690-3p	5	0.000616331	0.000637195		hsa-miR-34a-3p	6	0.000181746	0.000275352
hsa-miR-889-3p	5	0.000615618	0.00115881		hsa-miR-450a-5p	4	0.000174675	0.000404741
hsa-miR-6805-5p	5	0.000610389	0.000695652		hsa-miR-664b-3p	8	0.000174063	0.000160761
hsa-miR-6859-5p	5	0.000603888	0.000653251		hsa-miR-5001-3p	8	0.000168494	0.000199983
hsa-miR-4791	5	0.000601731	0.000577131		hsa-miR-6866-5p	9	0.00016849	0.000113629
hsa-miR-6882-3p	5	0.000597522	0.0013361		hsa-miR-3691-5p	9	0.000162285	0.000118196
hsa-miR-495-3p	5	0.000595333	0.000637015		hsa-miR-181b-2-3p	8	0.000161056	0.000157355
hsa-miR-136-3p	5	0.000591819	0.000807389		hsa-miR-548d-5p	7	0.000160794	0.000176771
hsa-miR-3200-3p	5	0.000590182	0.00110742		hsa-miR-628-3p	10	0.000160198	0.000115709
hsa-miR-3173-5p	5	0.000586875	0.000713845		hsa-miR-1304-5p	8	0.000158662	0.000119653
hsa-miR-1268b	5	0.000571052	0.000701171		hsa-miR-2277-3p	8	0.000158102	0.000166125
hsa-miR-618	5	0.000567435	0.00112074		hsa-miR-146a-3p	6	0.000155287	0.000235473
hsa-miR-542-3p	5	0.000564403	0.000679704		hsa-miR-149-5p	10	0.000153235	8.84636e-05
hsa-miR-412-5p	5	0.000556542	0.000784154		hsa-miR-504-5p	8	0.000151899	0.000161129
hsa-miR-18a-5p	5	0.000549331	0.000752227		hsa-miR-3605-3p	7	0.000146708	0.00024692
hsa-miR-411-5p	5	0.000543898	0.000512273		hsa-miR-501-5p	7	0.000141507	0.00016244
hsa-miR-512-3p	5	0.000541148	0.000828402		hsa-miR-6515-5p	9	0.000140082	7.96838e-05
hsa-miR-6511b-3p	5	0.000537347	0.000924092		hsa-miR-1226-5p	8	0.000138184	0.000138102
hsa-miR-548ad-5p	5	0.000526601	0.000843175		hsa-miR-6130	6	0.000137069	0.00015326
hsa-miR-1273f	5	0.000517788	0.000484439		hsa-miR-143-5p	6	0.000136478	0.000200858
hsa-miR-9-5p	5	0.000512355	0.000358013		hsa-miR-548ad-5p	6	0.000135627	0.000167661
hsa-miR-4800-5p	5	0.0005122	0.00114531		hsa-miR-548i	8	0.000134903	0.00010534
hsa-miR-210-5p	5	0.000512162	0.00114523		hsa-miR-362-3p	6	0.000134042	0.000277753
hsa-miR-664b-3p	5	0.000512162	0.00114523		hsa-miR-548a-3p	7	0.000132099	0.000127139
hsa-miR-151b	5	0.000511165	0.000469702		hsa-miR-3127-5p	9	0.000131953	0.000106993
hsa-miR-6850-5p	5	0.000509079	0.000539854		hsa-miR-548ae-5p	6	0.000129584	0.000170488
hsa-miR-520a-3p	5	0.000504716	0.000729558		hsa-miR-1291	6	0.000126635	0.000179322
hsa-miR-1255a	5	0.000501374	0.000533917		hsa-miR-345-3p	7	0.000126091	0.000107954
hsa-miR-3176	5	0.00050044	0.00111902		hsa-miR-590-5p	5	0.000125881	0.00018149
hsa-miR-610	5	0.000492903	0.000545478		hsa-miR-3613-3p	8	0.000124532	0.000133216
hsa-miR-10b-3p	5	0.000492463	0.000682696		hsa-miR-1285-5p	10	0.000124326	8.37606e-05
hsa-miR-6087	5	0.000481016	0.000443633		hsa-miR-3174	8	0.000120693	0.000123171
hsa-miR-6503-3p	5	0.000480442	0.000583988		hsa-miR-1-3p	8	0.000118139	0.000177355
hsa-miR-195-3p	5	0.000474605	0.00069134		hsa-miR-370-3p	7	0.000117735	0.000191609
hsa-miR-133a-3p	5	0.000470767	0.000446644		hsa-let-7c-3p	8	0.00011745	0.000106818
hsa-miR-132-5p	5	0.000469611	0.000283808		hsa-miR-548ay-5p	6	0.000117319	0.000133137
hsa-miR-494-3p	5	0.000463415	0.000824272		hsa-miR-1273g-3p	8	0.000115393	0.000120128
hsa-let-7i-3p	5	0.000453453	0.000625769		hsa-miR-1251-5p	7	0.000114187	0.000116126
hsa-miR-365a-5p	5	0.000448391	0.000580055		hsa-miR-20a-3p	7	0.000111942	0.000111415
hsa-miR-628-3p	5	0.000446425	0.000543379		hsa-miR-4664-3p	6	0.000111709	0.000193566
hsa-miR-1268a	5	0.000443804	0.000740219		hsa-miR-1276	7	0.000111462	0.000147773
hsa-miR-6741-3p	5	0.000442587	0.000673516		hsa-miR-5096	9	0.000110551	8.54336e-05
hsa-miR-664b-5p	5	0.000434353	0.000480697		hsa-miR-3074-5p	6	0.000108402	0.000136191
hsa-miR-651-5p	5	0.000428243	0.000525024		hsa-miR-627-5p	5	0.000108373	0.000198848
hsa-miR-6729-3p	5	0.000426801	0.000954357		hsa-miR-4791	4	0.000107631	0.00019828
hsa-miR-6802-3p	5	0.000426801	0.000954357		hsa-miR-517a-3p	7	0.00010649	9.56978e-05
hsa-miR-4492	5	0.000426685	0.000603486		hsa-miR-517b-3p	7	0.00010649	9.56978e-05
hsa-miR-29c-5p	5	0.000425817	0.000583791		hsa-miR-3176	5	0.000106251	0.000185491
hsa-miR-193b-3p	5	0.000420927	0.000579507		hsa-miR-4504	8	0.00010596	8.00531e-05
hsa-miR-1303	5	0.000420383	0.00040152		hsa-miR-505-5p	8	0.000105885	0.000133012
hsa-miR-4451	5	0.000419141	0.000520806		hsa-miR-1255a	7	0.000105619	0.000110111
hsa-miR-378e	5	0.000413727	0.000571186		hsa-miR-217	6	0.000105258	0.000195904
hsa-miR-597-3p	5	0.000413727	0.000571186		hsa-miR-23a-5p	7	0.00010398	0.000191696
hsa-miR-17-3p	5	0.000409451	0.000915559		hsa-miR-374c-5p	6	0.000103856	0.000114846
hsa-miR-1285-5p	5	0.000396714	0.000742297		hsa-miR-556-5p	6	0.000103805	0.00015019
hsa-miR-4723-5p	5	0.000396714	0.000742297		hsa-miR-379-5p	8	0.00010287	7.42504e-05
hsa-miR-196b-5p	5	0.000391696	0.000543726		hsa-miR-212-3p	8	0.000102787	0.000132501
hsa-miR-221-5p	5	0.000388505	0.000720372		hsa-miR-1976	8	0.00010267	6.94313e-05
hsa-miR-548ae-5p	5	0.00038691	0.000865156		hsa-miR-548b-5p	7	9.84303e-05	0.000100215
hsa-miR-548ay-5p	5	0.00038691	0.000865156		hsa-miR-518b	5	9.72448e-05	0.000136618
hsa-miR-548d-5p	5	0.00038691	0.000865156		hsa-miR-516b-5p	4	9.63768e-05	0.000163801
hsa-miR-4533	5	0.000376161	0.000534351		hsa-miR-3064-5p	7	9.5074e-05	9.37326e-05
hsa-miR-3613-5p	5	0.000373294	0.00052546		hsa-miR-1278	7	9.45324e-05	8.99791e-05
hsa-miR-4667-5p	5	0.000372509	0.000832955		hsa-miR-188-5p	6	9.35974e-05	0.000101041
hsa-miR-6779-5p	5	0.000372509	0.000832955		hsa-miR-7977	7	9.34507e-05	7.32567e-05
hsa-miR-3127-5p	5	0.000370439	0.000353957		hsa-miR-206	8	9.22465e-05	8.07331e-05
hsa-miR-218-5p	5	0.000368404	0.000460729		hsa-miR-4508	8	9.18167e-05	9.29611e-05
hsa-miR-6852-3p	5	0.000364188	0.000752383		hsa-miR-520a-3p	5	9.04059e-05	0.000156027
hsa-miR-6842-5p	5	0.000363956	0.000813831		hsa-miR-128-1-5p	7	9.03433e-05	8.39474e-05
hsa-miR-454-5p	5	0.000359678	0.000660699		hsa-miR-3605-5p	8	8.97948e-05	5.96995e-05
hsa-miR-6866-5p	5	0.000357928	0.000525798		hsa-miR-550a-3-5p	7	8.87631e-05	7.66412e-05
hsa-miR-3164	5	0.000350987	0.000641598		hsa-miR-616-5p	7	8.72347e-05	8.37222e-05
hsa-miR-331-5p	5	0.000342295	0.000399591		hsa-miR-503-5p	4	8.63767e-05	0.00016376
hsa-miR-4755-5p	5	0.000341441	0.000763486		hsa-miR-3177-3p	5	8.58629e-05	0.000123748
hsa-miR-1538	5	0.000335696	0.000555527		hsa-miR-6868-3p	5	8.55952e-05	0.000108261
hsa-miR-5009-5p	5	0.000335181	0.000513646		hsa-miR-3690	7	8.41117e-05	8.22664e-05
hsa-miR-4664-3p	5	0.000334112	0.000462509		hsa-miR-708-5p	6	8.3136e-05	9.6835e-05
hsa-miR-3613-3p	5	0.000333232	0.00059897		hsa-miR-6733-5p	8	8.29372e-05	7.31438e-05
hsa-miR-1247-3p	5	0.000325945	0.000728836		hsa-miR-134-5p	6	7.82803e-05	9.30351e-05
hsa-miR-6845-5p	5	0.000325945	0.000728836		hsa-miR-6131	8	7.79777e-05	8.65658e-05
hsa-miR-1291	5	0.000323894	0.000320419		hsa-miR-522-3p	4	7.75142e-05	0.000145986
hsa-miR-7110-3p	5	0.000318021	0.000436133		hsa-miR-1273h-3p	6	7.7479e-05	0.000125552
hsa-miR-7155-5p	5	0.000315727	0.000507084		hsa-miR-3150b-3p	5	7.62059e-05	0.000159124
hsa-miR-937-3p	5	0.000311433	0.000426628		hsa-miR-103a-2-5p	4	7.59852e-05	0.000114431
hsa-miR-1228-3p	5	0.000311213	0.000497656		hsa-miR-624-5p	6	7.38269e-05	8.0739e-05
hsa-miR-24-1-5p	5	0.000311213	0.000497656		hsa-miR-769-3p	6	7.34501e-05	6.94893e-05
hsa-miR-6511a-3p	5	0.000310498	0.000353303		hsa-miR-6509-5p	8	7.30243e-05	8.29653e-05
hsa-miR-664a-3p	5	0.000308903	0.000426875		hsa-miR-6859-5p	7	7.26963e-05	6.67791e-05
hsa-miR-548e-3p	5	0.000307191	0.000443618		hsa-miR-34c-5p	4	7.25063e-05	0.000174441
hsa-miR-1227-3p	5	0.000304013	0.000382414		hsa-miR-3064-3p	6	7.04509e-05	7.01288e-05
hsa-miR-378b	5	0.000299991	0.000430318		hsa-miR-495-3p	5	6.91722e-05	0.000110375
hsa-miR-520f-5p	5	0.000299111	0.000607253		hsa-miR-1323	6	6.77997e-05	8.26092e-05
hsa-miR-3934-5p	5	0.000298395	0.000380557		hsa-miR-516a-5p	4	6.74356e-05	0.000113987
hsa-miR-6859-3p	5	0.000290202	0.000558448		hsa-miR-196a-3p	6	6.68425e-05	7.86178e-05
hsa-miR-3191-3p	5	0.000289773	0.000270288		hsa-miR-625-5p	7	6.6103e-05	7.20734e-05
hsa-miR-6516-5p	5	0.000288686	0.000396275		hsa-miR-3940-3p	5	6.60527e-05	7.95809e-05
hsa-miR-365b-5p	5	0.000287022	0.00038193		hsa-miR-1306-5p	6	6.58285e-05	7.71752e-05
hsa-miR-6788-5p	5	0.000279382	0.000624716		hsa-miR-1295a	6	6.58151e-05	8.02153e-05
hsa-miR-190b	5	0.000278828	0.00056206		hsa-miR-3190-3p	5	6.44156e-05	9.06732e-05
hsa-miR-6793-5p	5	0.000278313	0.000504866		hsa-miR-126-3p	4	6.36931e-05	0.000110363
hsa-miR-6514-3p	5	0.000276377	0.000364521		hsa-miR-6875-5p	5	6.28318e-05	0.00011692
hsa-miR-29b-2-5p	5	0.000274666	0.000376113		hsa-miR-579-5p	6	6.23495e-05	8.99235e-05
hsa-miR-6793-3p	5	0.000271488	0.000349367		hsa-miR-5010-3p	6	6.22722e-05	8.02968e-05
hsa-miR-2116-3p	5	0.000266939	0.000506934		hsa-miR-548az-5p	6	6.14827e-05	6.49237e-05
hsa-miR-1278	5	0.000266586	0.000479176		hsa-miR-3065-3p	6	6.11564e-05	6.95867e-05
hsa-miR-4433a-3p	5	0.000264343	0.000311038		hsa-miR-618	2	6.10006e-05	0.000177105
hsa-miR-127-5p	5	0.000261593	0.000584941		hsa-miR-520f-3p	5	6.00392e-05	7.04327e-05
hsa-miR-1226-3p	5	0.000256081	0.000572614		hsa-miR-6805-5p	8	5.91512e-05	3.87745e-05
hsa-miR-4649-5p	5	0.000256081	0.000572614		hsa-miR-6777-3p	5	5.8262e-05	9.01123e-05
hsa-miR-6750-3p	5	0.000256081	0.000572614		hsa-miR-579-3p	5	5.78002e-05	8.55748e-05
hsa-miR-7977	5	0.000256081	0.000572614		hsa-miR-5187-5p	6	5.69983e-05	6.54972e-05
hsa-miR-27b-5p	5	0.000251918	0.00034765		hsa-miR-493-5p	7	5.69949e-05	5.30297e-05
hsa-miR-3200-5p	5	0.000240545	0.000335411		hsa-miR-4466	4	5.4918e-05	8.59768e-05
hsa-miR-4440	5	0.000235656	0.00032371		hsa-miR-6884-5p	6	5.46693e-05	7.93363e-05
hsa-miR-500a-5p	5	0.000235112	0.000344456		hsa-miR-499a-3p	6	5.44515e-05	6.25671e-05
hsa-miR-1296-5p	5	0.000232818	0.000520597		hsa-miR-216a-5p	7	5.42291e-05	5.63923e-05
hsa-miR-6715a-3p	5	0.000232818	0.000520597		hsa-miR-31-3p	4	5.3937e-05	0.000145556
hsa-miR-6829-5p	5	0.000231749	0.00040326		hsa-miR-6715b-3p	5	5.3888e-05	8.33492e-05
hsa-miR-625-5p	5	0.000230766	0.000336202		hsa-miR-4685-3p	7	5.34053e-05	5.82613e-05
hsa-miR-1273c	5	0.000229611	0.000323614		hsa-miR-4775	6	5.31694e-05	5.91804e-05
hsa-miR-4443	5	0.000229611	0.000323614		hsa-miR-3939	6	5.30457e-05	6.47837e-05
hsa-miR-6847-5p	5	0.000229085	0.000287629		hsa-miR-940	6	5.27159e-05	5.90269e-05
hsa-miR-4762-3p	5	0.000228304	0.000510502		hsa-miR-382-5p	4	5.21722e-05	9.23434e-05
hsa-miR-4485-3p	5	0.00022642	0.00026407		hsa-miR-3654	4	5.18261e-05	8.23635e-05
hsa-miR-1323	5	0.000225877	0.000370446		hsa-miR-6777-5p	7	5.08927e-05	4.39686e-05
hsa-miR-580-3p	5	0.000224282	0.000307162		hsa-miR-16-1-3p	6	5.07902e-05	5.85573e-05
hsa-miR-548q	5	0.000222687	0.000360658		hsa-miR-4446-3p	4	5.07844e-05	0.000109246
hsa-miR-4772-5p	5	0.0002226	0.00032091		hsa-miR-944	6	5.07046e-05	5.53946e-05
hsa-miR-29c-3p	5	0.000221091	0.000494375		hsa-miR-222-5p	5	5.01137e-05	8.72493e-05
hsa-miR-6825-5p	5	0.000220375	0.000404211		hsa-miR-1254	6	4.97232e-05	4.89593e-05
hsa-miR-4459	5	0.000216215	0.000369674		hsa-miR-6806-3p	6	4.81911e-05	6.14148e-05
hsa-miR-6515-5p	5	0.000216099	0.000483212		hsa-miR-219a-5p	4	4.74519e-05	7.63963e-05
hsa-miR-3911	5	0.000209071	0.000332203		hsa-miR-1228-5p	2	4.72539e-05	0.000120256
hsa-miR-3675-5p	5	0.000209002	0.000406754		hsa-miR-548b-3p	5	4.70374e-05	5.92578e-05
hsa-miR-6873-3p	5	0.000207475	0.00033177		hsa-miR-548u	7	4.68748e-05	5.10617e-05
hsa-miR-877-3p	5	0.000206424	0.000308515		hsa-miR-548q	7	4.66119e-05	3.59292e-05
hsa-miR-6806-3p	5	0.000205268	0.000202094		hsa-miR-3124-5p	6	4.59602e-05	7.80253e-05
hsa-miR-4658	5	0.00020313	0.000322727		hsa-miR-548w	4	4.50944e-05	6.03964e-05
hsa-miR-548aq-3p	5	0.00020313	0.000322727		hsa-miR-6729-5p	4	4.48195e-05	8.03116e-05
hsa-miR-548j-5p	5	0.000201535	0.00027812		hsa-miR-4668-5p	5	4.47383e-05	8.04937e-05
hsa-miR-369-5p	5	0.000199939	0.000359382		hsa-miR-6128	5	4.46184e-05	6.55944e-05
hsa-miR-202-3p	5	0.000196559	0.000306395		hsa-miR-182-3p	4	4.42034e-05	6.58451e-05
hsa-miR-548k	5	0.00019505	0.000303308		hsa-miR-191-3p	7	4.35671e-05	4.25206e-05
hsa-miR-6783-3p	5	0.00019505	0.000303308		hsa-miR-548l	6	4.289e-05	4.22738e-05
hsa-miR-6875-5p	5	0.000194964	0.000305844		hsa-miR-4690-3p	5	4.28141e-05	7.91724e-05
hsa-miR-346	5	0.000193455	0.000432578		hsa-miR-129-5p	4	4.24981e-05	7.44396e-05
hsa-miR-641	5	0.000193455	0.000432578		hsa-miR-519d-3p	3	4.20513e-05	8.20166e-05
hsa-miR-1909-3p	5	0.000186254	0.000416478		hsa-miR-411-5p	6	4.17659e-05	5.27857e-05
hsa-miR-5708	5	0.000186254	0.000416478		hsa-miR-4802-3p	5	4.11647e-05	4.58853e-05
hsa-miR-6759-5p	5	0.000186254	0.000416478		hsa-miR-338-3p	4	4.11337e-05	8.19369e-05
hsa-miR-6853-3p	5	0.000186254	0.000416478		hsa-miR-3607-3p	2	4.10323e-05	0.000122082
hsa-miR-1298-5p	5	0.000181978	0.000406915		hsa-miR-4423-5p	4	4.08639e-05	7.46119e-05
hsa-miR-3190-3p	5	0.000181978	0.000406915		hsa-miR-1277-3p	5	3.96615e-05	4.93489e-05
hsa-miR-132-3p	5	0.000178787	0.000255982		hsa-miR-3188	3	3.95674e-05	8.05893e-05
hsa-miR-328-5p	5	0.00017495	0.0003313		hsa-miR-29b-1-5p	6	3.92383e-05	4.68653e-05
hsa-miR-4668-5p	5	0.00017495	0.0003313		hsa-miR-4423-3p	4	3.91854e-05	5.51989e-05
hsa-miR-6808-5p	5	0.00017495	0.0003313		hsa-miR-3919	3	3.8757e-05	8.08406e-05
hsa-miR-30c-2-3p	5	0.000173898	0.000238548		hsa-miR-942-3p	4	3.80988e-05	7.93235e-05
hsa-miR-431-5p	5	0.000173898	0.000238548		hsa-miR-454-5p	6	3.78216e-05	4.25252e-05
hsa-miR-3688-3p	5	0.000173812	0.000302445		hsa-miR-508-3p	6	3.73439e-05	5.35908e-05
hsa-miR-6770-3p	5	0.000173812	0.000302445		hsa-miR-1297	3	3.72409e-05	6.36361e-05
hsa-miR-6861-3p	5	0.000173812	0.000302445		hsa-miR-3180	5	3.69241e-05	5.89865e-05
hsa-miR-4734	5	0.000172303	0.000299174		hsa-miR-641	5	3.67673e-05	4.69581e-05
hsa-miR-4659a-3p	5	0.000170721	0.000381743		hsa-miR-3677-3p	4	3.66136e-05	4.83651e-05
hsa-miR-372-3p	5	0.000170604	0.000381483		hsa-miR-548ar-3p	5	3.64665e-05	4.40397e-05
hsa-miR-4741	5	0.000170604	0.000381483		hsa-miR-493-3p	4	3.60793e-05	5.77357e-05
hsa-miR-6511b-5p	5	0.000170604	0.000381483		hsa-miR-3195	2	3.54448e-05	8.27777e-05
hsa-miR-6891-5p	5	0.000161369	0.0002253		hsa-miR-548av-3p	5	3.51637e-05	3.97514e-05
hsa-miR-296-3p	5	0.000159231	0.000356051		hsa-miR-3617-5p	3	3.51222e-05	7.91752e-05
hsa-miR-409-5p	5	0.000159231	0.000356051		hsa-miR-1827	5	3.49646e-05	4.45543e-05
hsa-miR-6807-5p	5	0.000159231	0.000356051		hsa-miR-4647	4	3.49199e-05	5.31932e-05
hsa-miR-200b-5p	5	0.000157635	0.000231347		hsa-miR-939-5p	3	3.48447e-05	7.91261e-05
hsa-miR-501-5p	5	0.000157635	0.000231347		hsa-miR-548ab	4	3.47205e-05	5.78002e-05
hsa-miR-214-3p	5	0.00015604	0.000242647		hsa-miR-1226-3p	4	3.45861e-05	4.89889e-05
hsa-miR-196a-5p	5	0.000152202	0.000340335		hsa-miR-2276-3p	3	3.37303e-05	7.94972e-05
hsa-miR-3182	5	0.000152202	0.000340335		hsa-miR-6511a-3p	5	3.32986e-05	4.56881e-05
hsa-miR-519d-3p	5	0.000152202	0.000340335		hsa-miR-937-3p	3	3.29523e-05	7.93071e-05
hsa-miR-6165	5	0.000152202	0.000340335		hsa-miR-6741-5p	5	3.27069e-05	4.19229e-05
hsa-miR-6507-5p	5	0.000152202	0.000340335		hsa-miR-204-5p	5	3.26807e-05	4.61228e-05
hsa-miR-3195	5	0.0001484	0.00021394		hsa-miR-4680-3p	3	3.23165e-05	5.45984e-05
hsa-miR-30b-3p	5	0.000147857	0.000330619		hsa-miR-4521	4	3.21977e-05	5.66274e-05
hsa-miR-4726-5p	5	0.000147857	0.000330619		hsa-miR-4707-3p	3	3.21375e-05	7.88591e-05
hsa-miR-629-3p	5	0.000144667	0.000239777		hsa-miR-4802-5p	4	3.11625e-05	5.27793e-05
hsa-miR-887-3p	5	0.000144667	0.000239777		hsa-miR-6755-5p	4	3.10235e-05	4.91021e-05
hsa-miR-1284	5	0.000139777	0.000196856		hsa-miR-3149	6	3.06153e-05	3.1184e-05
hsa-miR-708-3p	5	0.000139777	0.000196856		hsa-miR-597-3p	2	3.04534e-05	7.97916e-05
hsa-miR-1288-3p	5	0.000139691	0.000312358		hsa-miR-152-5p	3	3.03195e-05	5.70463e-05
hsa-miR-3120-5p	5	0.000139691	0.000312358		hsa-miR-3934-5p	5	3.02961e-05	3.87343e-05
hsa-miR-378c	5	0.000139691	0.000312358		hsa-miR-4470	5	2.9688e-05	3.35843e-05
hsa-miR-4682	5	0.000139691	0.000312358		hsa-miR-550a-3p	4	2.92209e-05	5.49236e-05
hsa-miR-604	5	0.000139691	0.000312358		hsa-miR-643	4	2.90551e-05	4.10036e-05
hsa-miR-6785-5p	5	0.000139691	0.000312358		hsa-miR-190a-3p	5	2.88636e-05	3.36226e-05
hsa-miR-6858-5p	5	0.000139691	0.000312358		hsa-miR-1273c	4	2.87841e-05	4.19613e-05
hsa-miR-943	5	0.000139691	0.000312358		hsa-miR-1273h-5p	6	2.87619e-05	2.91715e-05
hsa-miR-4661-5p	5	0.000138622	0.000207654		hsa-miR-4324	4	2.83563e-05	4.72253e-05
hsa-miR-10a-3p	5	0.000138182	0.000308984		hsa-miR-520g-3p	4	2.83231e-05	4.03219e-05
hsa-miR-26b-3p	5	0.000138182	0.000308984		hsa-miR-3178	2	2.82144e-05	7.94407e-05
hsa-miR-3140-3p	5	0.000138182	0.000308984		hsa-miR-4742-3p	5	2.78476e-05	3.11846e-05
hsa-miR-365a-3p	5	0.000138182	0.000308984		hsa-miR-7854-3p	5	2.77854e-05	3.29865e-05
hsa-miR-365b-3p	5	0.000138182	0.000308984		hsa-miR-186-3p	2	2.77488e-05	8.07375e-05
hsa-miR-3912-3p	5	0.000138182	0.000308984		hsa-miR-3936	3	2.72567e-05	5.10874e-05
hsa-miR-504-5p	5	0.000138182	0.000308984		hsa-miR-4661-5p	5	2.71908e-05	3.7584e-05
hsa-miR-598-3p	5	0.000138182	0.000308984		hsa-miR-4639-5p	5	2.6927e-05	3.10553e-05
hsa-miR-6721-5p	5	0.000138182	0.000308984		hsa-miR-3144-3p	3	2.68343e-05	5.61234e-05
hsa-miR-6748-3p	5	0.000138182	0.000308984		hsa-miR-5585-3p	3	2.66957e-05	5.88752e-05
hsa-miR-6868-3p	5	0.000138182	0.000308984		hsa-miR-1270	4	2.66384e-05	3.95969e-05
hsa-miR-4479	5	0.000136484	0.000305186		hsa-miR-616-3p	5	2.64969e-05	3.75272e-05
hsa-miR-5001-5p	5	0.000136484	0.000305186		hsa-miR-192-3p	5	2.5772e-05	3.18518e-05
hsa-miR-500b-3p	5	0.000136484	0.000305186		hsa-miR-5588-5p	3	2.53182e-05	4.68675e-05
hsa-miR-296-5p	5	0.000133293	0.000239588		hsa-miR-6848-5p	1	2.52775e-05	7.99346e-05
hsa-miR-3187-5p	5	0.000127248	0.000203078		hsa-miR-6809-5p	1	2.52775e-05	7.99346e-05
hsa-miR-4784	5	0.000127248	0.000203078		hsa-miR-1306-3p	5	2.5178e-05	3.37831e-05
hsa-miR-491-5p	5	0.000127248	0.000203078		hsa-miR-4688	4	2.50629e-05	3.97533e-05
hsa-miR-3620-5p	5	0.00012511	0.000279754		hsa-miR-9-3p	4	2.46972e-05	3.42533e-05
hsa-miR-4435	5	0.00012511	0.000279754		hsa-miR-676-3p	4	2.41804e-05	3.72631e-05
hsa-miR-758-3p	5	0.00012511	0.000279754		hsa-miR-6511b-3p	4	2.41292e-05	3.90102e-05
hsa-miR-891a-5p	5	0.00012511	0.000279754		hsa-miR-548n	4	2.38586e-05	3.47564e-05
hsa-miR-548am-3p	5	0.00011703	0.000181985		hsa-miR-1288-3p	5	2.38295e-05	3.02439e-05
hsa-miR-3138	5	0.000115874	0.00020163		hsa-miR-5696	3	2.36624e-05	4.16756e-05
hsa-miR-3677-3p	5	0.000113736	0.000254322		hsa-miR-3180-3p	5	2.35234e-05	3.01167e-05
hsa-miR-4792	5	0.000113736	0.000254322		hsa-miR-4660	4	2.28234e-05	3.51321e-05
hsa-miR-5090	5	0.000113736	0.000254322		hsa-miR-2355-3p	1	2.25327e-05	7.12547e-05
hsa-miR-933	5	0.000113736	0.000254322		hsa-miR-5699-5p	3	2.25314e-05	3.86728e-05
hsa-miR-6505-5p	5	0.000112141	0.000153581		hsa-miR-4450	4	2.24846e-05	2.97217e-05
hsa-miR-1271-5p	5	0.000110546	0.000247188		hsa-miR-1234-3p	4	2.23748e-05	3.43865e-05
hsa-miR-3123	5	0.000110546	0.000247188		hsa-miR-654-5p	3	2.22867e-05	4.23336e-05
hsa-miR-3909	5	0.000110546	0.000247188		hsa-miR-199a-5p	3	2.2255e-05	3.67841e-05
hsa-miR-4677-3p	5	0.000110546	0.000247188		hsa-miR-6501-5p	2	2.2025e-05	5.0132e-05
hsa-miR-6777-3p	5	0.000110546	0.000247188		hsa-miR-629-3p	4	2.195e-05	3.46049e-05
hsa-miR-3120-3p	5	0.000105656	0.000179561		hsa-miR-3152-5p	3	2.11649e-05	4.46504e-05
hsa-miR-3188	5	0.000102363	0.00022889		hsa-miR-6510-5p	4	2.1125e-05	3.07279e-05
hsa-miR-4507	5	0.000102363	0.00022889		hsa-miR-4427	1	2.10096e-05	6.64383e-05
hsa-miR-4657	5	0.000102363	0.00022889		hsa-miR-6513-3p	4	2.09592e-05	3.47754e-05
hsa-miR-149-5p	5	0.000100767	0.00013906		hsa-miR-1294	4	2.09489e-05	2.85451e-05
hsa-miR-4286	5	0.000100767	0.00013906		hsa-miR-4473	4	2.08784e-05	3.33081e-05
hsa-miR-4797-3p	5	0.000100767	0.00013906		hsa-miR-5683	2	2.03895e-05	4.3621e-05
hsa-miR-152-5p	5	9.31272e-05	0.000208239		hsa-miR-212-5p	3	2.03182e-05	3.82661e-05
hsa-miR-181b-3p	5	9.31272e-05	0.000208239		hsa-miR-4474-3p	2	2.02921e-05	4.33801e-05
hsa-miR-1827	5	9.31272e-05	0.000208239		hsa-miR-6882-5p	4	2.02462e-05	2.92511e-05
hsa-miR-2277-5p	5	9.31272e-05	0.000208239		hsa-miR-6515-3p	4	2.00196e-05	2.92084e-05
hsa-miR-3154	5	9.31272e-05	0.000208239		hsa-miR-488-3p	2	1.99534e-05	4.28178e-05
hsa-miR-3914	5	9.31272e-05	0.000208239		hsa-miR-615-3p	3	1.98331e-05	3.76351e-05
hsa-miR-4491	5	9.31272e-05	0.000208239		hsa-miR-6724-5p	3	1.95126e-05	4.27696e-05
hsa-miR-4654	5	9.31272e-05	0.000208239		hsa-miR-26a-1-3p	3	1.94183e-05	3.72765e-05
hsa-miR-4754	5	9.31272e-05	0.000208239		hsa-miR-5001-5p	3	1.93082e-05	3.23658e-05
hsa-miR-5189-3p	5	9.31272e-05	0.000208239		hsa-miR-3136-5p	3	1.90039e-05	3.94341e-05
hsa-miR-5739	5	9.31272e-05	0.000208239		hsa-miR-7705	4	1.89653e-05	3.02917e-05
hsa-miR-6746-5p	5	9.31272e-05	0.000208239		hsa-miR-6858-5p	3	1.89491e-05	3.36446e-05
hsa-miR-6837-3p	5	9.31272e-05	0.000208239		hsa-miR-580-3p	3	1.89188e-05	3.52922e-05
hsa-miR-7108-5p	5	9.31272e-05	0.000208239		hsa-miR-6503-5p	1	1.87773e-05	5.93789e-05
hsa-miR-1185-1-3p	5	9.0989e-05	0.000203458		hsa-miR-570-3p	3	1.87722e-05	3.99572e-05
hsa-miR-3122	5	9.0989e-05	0.000203458		hsa-miR-4726-5p	3	1.81769e-05	3.66233e-05
hsa-miR-3196	5	9.0989e-05	0.000203458		hsa-miR-653-5p	2	1.81482e-05	3.82799e-05
hsa-miR-4638-5p	5	9.0989e-05	0.000203458		hsa-miR-512-3p	4	1.8055e-05	3.0425e-05
hsa-miR-4687-3p	5	9.0989e-05	0.000203458		hsa-miR-6833-3p	4	1.80443e-05	2.54329e-05
hsa-miR-4706	5	9.0989e-05	0.000203458		hsa-miR-4679	3	1.80415e-05	3.443e-05
hsa-miR-4721	5	9.0989e-05	0.000203458		hsa-miR-3133	3	1.80136e-05	3.28456e-05
hsa-miR-4999-5p	5	9.0989e-05	0.000203458		hsa-miR-1250-5p	2	1.79587e-05	4.73789e-05
hsa-miR-525-5p	5	9.0989e-05	0.000203458		hsa-miR-183-3p	3	1.77796e-05	3.50159e-05
hsa-miR-6073	5	9.0989e-05	0.000203458		hsa-miR-323a-3p	4	1.77059e-05	2.57635e-05
hsa-miR-1229-3p	5	8.29092e-05	0.000185391		hsa-miR-3135b	3	1.76052e-05	2.88858e-05
hsa-miR-216b-5p	5	8.29092e-05	0.000185391		hsa-miR-4746-5p	2	1.75279e-05	5.16102e-05
hsa-miR-3199	5	8.29092e-05	0.000185391		hsa-miR-500b-3p	4	1.73584e-05	2.61897e-05
hsa-miR-4787-3p	5	8.29092e-05	0.000185391		hsa-miR-548aw	3	1.73555e-05	2.97516e-05
hsa-miR-4789-3p	5	8.29092e-05	0.000185391		hsa-miR-7976	2	1.71929e-05	4.45395e-05
hsa-miR-539-5p	5	8.29092e-05	0.000185391		hsa-miR-520c-3p	3	1.69267e-05	3.13202e-05
hsa-miR-548a-3p	5	8.29092e-05	0.000185391		hsa-miR-519a-3p	3	1.67888e-05	2.78851e-05
hsa-miR-5587-3p	5	8.29092e-05	0.000185391		hsa-miR-1244	3	1.65326e-05	2.73923e-05
hsa-miR-2276-3p	5	7.96154e-05	0.000178025		hsa-miR-6514-5p	4	1.64203e-05	2.43023e-05
hsa-miR-362-5p	5	7.96154e-05	0.000178025		hsa-miR-3611	3	1.63944e-05	2.9603e-05
hsa-miR-378h	5	7.96154e-05	0.000178025		hsa-miR-548al	3	1.63204e-05	2.76327e-05
hsa-miR-4666a-5p	5	7.96154e-05	0.000178025		hsa-miR-4525	2	1.61427e-05	4.72408e-05
hsa-miR-4671-5p	5	7.96154e-05	0.000178025		hsa-miR-3128	3	1.56667e-05	3.10694e-05
hsa-miR-4707-5p	5	7.96154e-05	0.000178025		hsa-miR-1261	2	1.56491e-05	3.54313e-05
hsa-miR-509-3-5p	5	7.96154e-05	0.000178025		hsa-miR-194-3p	3	1.55756e-05	3.01914e-05
hsa-miR-6516-3p	5	7.96154e-05	0.000178025		hsa-miR-6762-3p	3	1.52852e-05	2.67689e-05
hsa-miR-6726-5p	5	7.96154e-05	0.000178025		hsa-miR-3622b-5p	3	1.51166e-05	2.66636e-05
hsa-miR-6729-5p	5	7.96154e-05	0.000178025		hsa-miR-4284	1	1.50218e-05	4.75031e-05
hsa-miR-7155-3p	5	7.96154e-05	0.000178025		hsa-miR-519a-5p	3	1.48117e-05	2.5471e-05
hsa-miR-5096	5	7.80201e-05	0.000121323		hsa-miR-6134	3	1.48085e-05	3.01043e-05
hsa-miR-6791-5p	5	7.80201e-05	0.000121323		hsa-miR-2116-3p	2	1.47062e-05	3.45042e-05
hsa-miR-128-1-5p	5	6.82418e-05	0.000152593		hsa-miR-4728-3p	3	1.46494e-05	2.55117e-05
hsa-miR-181c-5p	5	6.82418e-05	0.000152593		hsa-miR-3157-5p	2	1.45546e-05	3.07035e-05
hsa-miR-190a-5p	5	6.82418e-05	0.000152593		hsa-miR-3116	3	1.45336e-05	2.54554e-05
hsa-miR-3918	5	6.82418e-05	0.000152593		hsa-miR-4696	3	1.44952e-05	2.97092e-05
hsa-miR-4648	5	6.82418e-05	0.000152593		hsa-miR-4662a-5p	3	1.44537e-05	2.55767e-05
hsa-miR-4785	5	6.82418e-05	0.000152593		hsa-miR-874-5p	3	1.44215e-05	2.63395e-05
hsa-miR-516a-5p	5	6.82418e-05	0.000152593		hsa-miR-4701-5p	4	1.42291e-05	1.99066e-05
hsa-miR-6745	5	6.82418e-05	0.000152593		hsa-miR-1343-3p	3	1.41245e-05	2.97605e-05
hsa-miR-30c-1-3p	5	5.68681e-05	0.000127161		hsa-miR-205-3p	3	1.4071e-05	2.82519e-05
hsa-miR-3682-3p	5	5.68681e-05	0.000127161		hsa-miR-139-5p	3	1.39865e-05	2.59367e-05
hsa-miR-3925-5p	5	5.68681e-05	0.000127161		hsa-miR-548h-3p	3	1.38817e-05	2.85653e-05
hsa-miR-3940-5p	5	5.68681e-05	0.000127161		hsa-miR-548z	3	1.38817e-05	2.85653e-05
hsa-miR-3944-3p	5	5.68681e-05	0.000127161		hsa-miR-6734-5p	3	1.38724e-05	2.24395e-05
hsa-miR-4449	5	5.68681e-05	0.000127161		hsa-miR-548aa	2	1.3796e-05	3.01962e-05
hsa-miR-4485-5p	5	5.68681e-05	0.000127161		hsa-miR-548t-3p	2	1.3796e-05	3.01962e-05
hsa-miR-4660	5	5.68681e-05	0.000127161		hsa-miR-301a-5p	4	1.37338e-05	2.18529e-05
hsa-miR-4707-3p	5	5.68681e-05	0.000127161		hsa-miR-766-5p	2	1.37037e-05	3.00685e-05
hsa-miR-4743-5p	5	5.68681e-05	0.000127161		hsa-miR-6500-3p	3	1.3648e-05	2.29288e-05
hsa-miR-490-3p	5	5.68681e-05	0.000127161		hsa-miR-4700-5p	3	1.33432e-05	2.39773e-05
hsa-miR-548al	5	5.68681e-05	0.000127161		hsa-miR-4767	3	1.32077e-05	2.55387e-05
hsa-miR-6827-5p	5	5.68681e-05	0.000127161		hsa-miR-210-5p	3	1.30359e-05	2.55099e-05
hsa-miR-6834-5p	5	5.68681e-05	0.000127161		hsa-miR-6853-3p	2	1.28402e-05	3.68347e-05
hsa-miR-6836-3p	5	5.68681e-05	0.000127161		hsa-miR-4999-5p	3	1.27815e-05	2.13113e-05
hsa-miR-6843-3p	5	5.68681e-05	0.000127161		hsa-miR-6736-5p	2	1.25945e-05	2.7161e-05
hsa-miR-6848-5p	5	5.68681e-05	0.000127161		hsa-miR-5006-3p	3	1.25944e-05	2.08252e-05
hsa-miR-6878-5p	5	5.68681e-05	0.000127161		hsa-miR-3140-3p	4	1.23925e-05	1.74918e-05
hsa-miR-7855-5p	5	5.68681e-05	0.000127161		hsa-miR-526b-5p	2	1.22469e-05	3.3243e-05
hsa-let-7f-1-3p	5	5.52728e-05	0.000123594		hsa-miR-1273e	2	1.21797e-05	2.65365e-05
hsa-let-7f-2-3p	5	5.52728e-05	0.000123594		hsa-miR-556-3p	2	1.21797e-05	2.65365e-05
hsa-miR-135a-5p	5	5.52728e-05	0.000123594		hsa-miR-4489	3	1.21588e-05	2.02324e-05
hsa-miR-181b-2-3p	5	5.52728e-05	0.000123594		hsa-miR-6780a-5p	2	1.21273e-05	2.59807e-05
hsa-miR-183-3p	5	5.52728e-05	0.000123594		hsa-miR-3918	2	1.21273e-05	2.59807e-05
hsa-miR-187-5p	5	5.52728e-05	0.000123594		hsa-miR-1255b-5p	2	1.20847e-05	2.54893e-05
hsa-miR-18b-5p	5	5.52728e-05	0.000123594		hsa-miR-96-3p	2	1.20726e-05	2.89595e-05
hsa-miR-208b-3p	5	5.52728e-05	0.000123594		hsa-miR-448	3	1.20265e-05	2.01045e-05
hsa-miR-2115-3p	5	5.52728e-05	0.000123594		hsa-miR-5009-5p	2	1.19162e-05	2.61663e-05
hsa-miR-3157-5p	5	5.52728e-05	0.000123594		hsa-miR-4695-3p	2	1.17256e-05	2.79288e-05
hsa-miR-3174	5	5.52728e-05	0.000123594		hsa-miR-4633-3p	2	1.17125e-05	2.53186e-05
hsa-miR-32-3p	5	5.52728e-05	0.000123594		hsa-miR-3130-3p	2	1.1557e-05	2.78039e-05
hsa-miR-371a-5p	5	5.52728e-05	0.000123594		hsa-miR-4772-5p	1	1.12664e-05	3.56273e-05
hsa-miR-371b-5p	5	5.52728e-05	0.000123594		hsa-miR-551a	1	1.12664e-05	3.56273e-05
hsa-miR-424-5p	5	5.52728e-05	0.000123594		hsa-miR-6877-5p	2	1.1255e-05	2.38866e-05
hsa-miR-4684-3p	5	5.52728e-05	0.000123594		hsa-miR-502-5p	3	1.11014e-05	2.28937e-05
hsa-miR-4766-3p	5	5.52728e-05	0.000123594		hsa-miR-6745	2	1.10568e-05	2.95336e-05
hsa-miR-487b-3p	5	5.52728e-05	0.000123594		hsa-miR-3170	3	1.09149e-05	1.86647e-05
hsa-miR-487b-5p	5	5.52728e-05	0.000123594		hsa-miR-3616-5p	2	1.04478e-05	2.45228e-05
hsa-miR-5003-3p	5	5.52728e-05	0.000123594		hsa-miR-548ao-3p	2	1.04276e-05	2.47489e-05
hsa-miR-518a-3p	5	5.52728e-05	0.000123594		hsa-miR-4796-5p	2	1.04064e-05	2.35919e-05
hsa-miR-5193	5	5.52728e-05	0.000123594		hsa-miR-301b-3p	1	1.03517e-05	3.27349e-05
hsa-miR-522-3p	5	5.52728e-05	0.000123594		hsa-miR-548az-3p	2	1.03015e-05	2.71869e-05
hsa-miR-548l	5	5.52728e-05	0.000123594		hsa-miR-6793-3p	3	1.01944e-05	2.21598e-05
hsa-miR-5695	5	5.52728e-05	0.000123594		hsa-miR-3622b-3p	2	1.01492e-05	2.33231e-05
hsa-miR-6502-5p	5	5.52728e-05	0.000123594		hsa-miR-889-3p	2	1.01341e-05	2.20347e-05
hsa-miR-6717-5p	5	5.52728e-05	0.000123594		hsa-miR-6852-5p	2	1.00144e-05	2.15038e-05
hsa-miR-6774-3p	5	5.52728e-05	0.000123594		hsa-miR-4664-5p	3	9.93037e-06	1.836e-05
hsa-miR-6786-3p	5	5.52728e-05	0.000123594		hsa-miR-548au-5p	2	9.91658e-06	2.49479e-05
hsa-miR-6819-3p	5	5.52728e-05	0.000123594		hsa-miR-627-3p	2	9.65941e-06	2.04291e-05
hsa-miR-1289	5	4.54945e-05	0.000101729		hsa-miR-3157-3p	3	9.54137e-06	1.66108e-05
hsa-miR-216a-3p	5	4.54945e-05	0.000101729		hsa-miR-211-5p	1	9.37546e-06	2.96478e-05
hsa-miR-33b-5p	5	4.54945e-05	0.000101729		hsa-miR-153-3p	1	9.33761e-06	2.95281e-05
hsa-miR-3661	5	4.54945e-05	0.000101729		hsa-miR-410-3p	1	9.33761e-06	2.95281e-05
hsa-miR-377-3p	5	4.54945e-05	0.000101729		hsa-miR-5684	1	9.31651e-06	2.94614e-05
hsa-miR-411-3p	5	4.54945e-05	0.000101729		hsa-miR-548ay-3p	2	9.14788e-06	2.07722e-05
hsa-miR-431-3p	5	4.54945e-05	0.000101729		hsa-miR-518e-3p	2	9.11402e-06	2.25076e-05
hsa-miR-4467	5	4.54945e-05	0.000101729		hsa-miR-4533	3	8.99985e-06	1.60509e-05
hsa-miR-5584-5p	5	4.54945e-05	0.000101729		hsa-miR-4640-5p	3	8.8952e-06	1.65951e-05
hsa-miR-5585-3p	5	4.54945e-05	0.000101729		hsa-miR-518c-3p	3	8.8952e-06	1.65951e-05
hsa-miR-642a-3p	5	4.54945e-05	0.000101729		hsa-miR-4482-5p	1	8.8106e-06	2.78616e-05
hsa-miR-660-3p	5	4.54945e-05	0.000101729		hsa-miR-3179	2	8.80948e-06	1.86137e-05
hsa-miR-6753-3p	5	4.54945e-05	0.000101729		hsa-miR-409-3p	3	8.74549e-06	1.64006e-05
hsa-miR-6762-5p	5	4.54945e-05	0.000101729		hsa-miR-4785	3	8.72656e-06	1.63517e-05
hsa-miR-6783-5p	5	4.54945e-05	0.000101729		hsa-miR-654-3p	2	8.72502e-06	2.23179e-05
hsa-miR-6854-3p	5	4.54945e-05	0.000101729		hsa-miR-3173-5p	2	8.72502e-06	2.23179e-05
hsa-miR-7849-3p	5	4.54945e-05	0.000101729		hsa-miR-3115	2	8.72502e-06	2.23179e-05
hsa-miR-101-5p	5	3.41209e-05	7.62966e-05		hsa-miR-1289	2	8.71293e-06	2.22807e-05
hsa-miR-1185-2-3p	5	3.41209e-05	7.62966e-05		hsa-miR-3661	2	8.71293e-06	2.22807e-05
hsa-miR-1250-5p	5	3.41209e-05	7.62966e-05		hsa-miR-3173-3p	1	8.62011e-06	2.72592e-05
hsa-miR-136-5p	5	3.41209e-05	7.62966e-05		hsa-miR-4478	1	8.62011e-06	2.72592e-05
hsa-miR-1908-3p	5	3.41209e-05	7.62966e-05		hsa-miR-5100	1	8.62011e-06	2.72592e-05
hsa-miR-20b-3p	5	3.41209e-05	7.62966e-05		hsa-miR-6842-5p	3	8.4394e-06	1.56225e-05
hsa-miR-211-5p	5	3.41209e-05	7.62966e-05		hsa-miR-3910	1	8.28135e-06	2.61879e-05
hsa-miR-2277-3p	5	3.41209e-05	7.62966e-05		hsa-miR-3129-3p	3	8.27484e-06	1.65121e-05
hsa-miR-3125	5	3.41209e-05	7.62966e-05		hsa-miR-4498	2	8.15249e-06	2.21243e-05
hsa-miR-3163	5	3.41209e-05	7.62966e-05		hsa-miR-4796-3p	2	8.11271e-06	1.78988e-05
hsa-miR-3186-5p	5	3.41209e-05	7.62966e-05		hsa-miR-376a-3p	3	7.86003e-06	1.53342e-05
hsa-miR-3192-5p	5	3.41209e-05	7.62966e-05		hsa-miR-933	3	7.72371e-06	1.29661e-05
hsa-miR-3202	5	3.41209e-05	7.62966e-05		hsa-miR-552-3p	2	7.60567e-06	1.65457e-05
hsa-miR-33a-5p	5	3.41209e-05	7.62966e-05		hsa-miR-6733-3p	3	7.59653e-06	1.45978e-05
hsa-miR-34c-5p	5	3.41209e-05	7.62966e-05		hsa-miR-6503-3p	1	7.5109e-06	2.37516e-05
hsa-miR-3611	5	3.41209e-05	7.62966e-05		hsa-miR-4485-3p	1	7.5109e-06	2.37516e-05
hsa-miR-3622a-5p	5	3.41209e-05	7.62966e-05		hsa-miR-5090	1	7.5109e-06	2.37516e-05
hsa-miR-4454	5	3.41209e-05	7.62966e-05		hsa-miR-3161	1	7.5109e-06	2.37516e-05
hsa-miR-4470	5	3.41209e-05	7.62966e-05		hsa-miR-548j-3p	1	7.5109e-06	2.37516e-05
hsa-miR-455-3p	5	3.41209e-05	7.62966e-05		hsa-miR-137	1	7.5109e-06	2.37516e-05
hsa-miR-4655-5p	5	3.41209e-05	7.62966e-05		hsa-miR-301a-3p	1	7.5109e-06	2.37516e-05
hsa-miR-4757-3p	5	3.41209e-05	7.62966e-05		hsa-miR-3186-3p	1	7.5109e-06	2.37516e-05
hsa-miR-518d-5p	5	3.41209e-05	7.62966e-05		hsa-miR-4743-3p	1	7.5109e-06	2.37516e-05
hsa-miR-518f-5p	5	3.41209e-05	7.62966e-05		hsa-miR-548an	1	7.5109e-06	2.37516e-05
hsa-miR-520c-5p	5	3.41209e-05	7.62966e-05		hsa-miR-548t-5p	1	7.5109e-06	2.37516e-05
hsa-miR-526a	5	3.41209e-05	7.62966e-05		hsa-miR-136-3p	2	7.47103e-06	1.63532e-05
hsa-miR-548ap-5p	5	3.41209e-05	7.62966e-05		hsa-miR-548ae-3p	2	7.42043e-06	1.60628e-05
hsa-miR-548h-3p	5	3.41209e-05	7.62966e-05		hsa-miR-3074-3p	2	7.3319e-06	1.95668e-05
hsa-miR-548h-5p	5	3.41209e-05	7.62966e-05		hsa-miR-4780	2	7.3319e-06	1.95668e-05
hsa-miR-548z	5	3.41209e-05	7.62966e-05		hsa-miR-3679-5p	2	7.3254e-06	1.68334e-05
hsa-miR-6128	5	3.41209e-05	7.62966e-05		hsa-miR-6808-3p	3	7.24899e-06	1.18707e-05
hsa-miR-6133	5	3.41209e-05	7.62966e-05		hsa-miR-4781-3p	3	7.16326e-06	1.26467e-05
hsa-miR-6715b-3p	5	3.41209e-05	7.62966e-05		hsa-miR-5690	3	7.16326e-06	1.26467e-05
hsa-miR-6761-5p	5	3.41209e-05	7.62966e-05		hsa-miR-6747-3p	2	7.15395e-06	1.66705e-05
hsa-miR-6767-5p	5	3.41209e-05	7.62966e-05		hsa-miR-4777-3p	2	7.07754e-06	1.51882e-05
hsa-miR-6781-5p	5	3.41209e-05	7.62966e-05		hsa-miR-4745-5p	1	7.04369e-06	2.22741e-05
hsa-miR-6784-5p	5	3.41209e-05	7.62966e-05		hsa-miR-7155-5p	1	7.04369e-06	2.22741e-05
hsa-miR-6821-5p	5	3.41209e-05	7.62966e-05		hsa-miR-4440	1	7.04369e-06	2.22741e-05
hsa-miR-6826-5p	5	3.41209e-05	7.62966e-05		hsa-miR-509-3-5p	1	7.04369e-06	2.22741e-05
hsa-miR-942-3p	5	3.41209e-05	7.62966e-05		hsa-miR-1343-5p	1	7.04369e-06	2.22741e-05
hsa-miR-1277-5p	5	2.27473e-05	5.08644e-05		hsa-miR-4433a-5p	1	7.04369e-06	2.22741e-05
hsa-miR-216a-5p	5	2.27473e-05	5.08644e-05		hsa-miR-4676-5p	1	7.04369e-06	2.22741e-05
hsa-miR-2278	5	2.27473e-05	5.08644e-05		hsa-miR-4797-5p	1	7.04369e-06	2.22741e-05
hsa-miR-3161	5	2.27473e-05	5.08644e-05		hsa-miR-6826-3p	1	7.04369e-06	2.22741e-05
hsa-miR-337-5p	5	2.27473e-05	5.08644e-05		hsa-miR-7-2-3p	1	7.04369e-06	2.22741e-05
hsa-miR-345-3p	5	2.27473e-05	5.08644e-05		hsa-miR-4749-5p	1	7.0316e-06	2.22359e-05
hsa-miR-3617-5p	5	2.27473e-05	5.08644e-05		hsa-miR-3138	1	7.00321e-06	2.21461e-05
hsa-miR-4448	5	2.27473e-05	5.08644e-05		hsa-miR-138-5p	1	7.00321e-06	2.21461e-05
hsa-miR-4463	5	2.27473e-05	5.08644e-05		hsa-miR-4758-3p	1	7.00321e-06	2.21461e-05
hsa-miR-4750-5p	5	2.27473e-05	5.08644e-05		hsa-miR-561-3p	1	7.00321e-06	2.21461e-05
hsa-miR-4772-3p	5	2.27473e-05	5.08644e-05		hsa-miR-4535	2	6.64708e-06	1.49123e-05
hsa-miR-4786-5p	5	2.27473e-05	5.08644e-05		hsa-miR-548s	2	6.5539e-06	1.49418e-05
hsa-miR-5000-3p	5	2.27473e-05	5.08644e-05		hsa-miR-494-3p	2	6.47564e-06	1.47194e-05
hsa-miR-518b	5	2.27473e-05	5.08644e-05		hsa-miR-7155-3p	2	6.47564e-06	1.47194e-05
hsa-miR-548j-3p	5	2.27473e-05	5.08644e-05		hsa-miR-6839-5p	2	6.47564e-06	1.47194e-05
hsa-miR-5589-5p	5	2.27473e-05	5.08644e-05		hsa-miR-891a-5p	2	6.29673e-06	1.63574e-05
hsa-miR-616-3p	5	2.27473e-05	5.08644e-05		hsa-miR-581	1	6.21101e-06	1.96409e-05
hsa-miR-6500-3p	5	2.27473e-05	5.08644e-05		hsa-miR-6513-5p	1	6.21101e-06	1.96409e-05
hsa-miR-6510-3p	5	2.27473e-05	5.08644e-05		hsa-miR-2278	2	6.20451e-06	1.60727e-05
hsa-miR-6724-5p	5	2.27473e-05	5.08644e-05		hsa-miR-5000-3p	2	6.20451e-06	1.60727e-05
hsa-miR-6733-5p	5	2.27473e-05	5.08644e-05		hsa-miR-6737-3p	2	6.20451e-06	1.60727e-05
hsa-miR-6747-5p	5	2.27473e-05	5.08644e-05		hsa-miR-4725-3p	2	6.04237e-06	1.27446e-05
hsa-miR-6751-5p	5	2.27473e-05	5.08644e-05		hsa-miR-6826-5p	1	5.87373e-06	1.85744e-05
hsa-miR-6755-5p	5	2.27473e-05	5.08644e-05		hsa-miR-4689	1	5.87373e-06	1.85744e-05
hsa-miR-6770-5p	5	2.27473e-05	5.08644e-05		hsa-miR-432-5p	2	5.80862e-06	1.48538e-05
hsa-miR-6809-5p	5	2.27473e-05	5.08644e-05		hsa-miR-6874-3p	2	5.80862e-06	1.48538e-05
hsa-miR-6836-5p	5	2.27473e-05	5.08644e-05		hsa-miR-3187-5p	2	5.7897e-06	1.47957e-05
hsa-miR-6855-3p	5	2.27473e-05	5.08644e-05		hsa-miR-3140-5p	2	5.7897e-06	1.47957e-05
hsa-miR-6882-5p	5	2.27473e-05	5.08644e-05		hsa-miR-519b-3p	2	5.7897e-06	1.47957e-05
hsa-miR-6894-5p	5	2.27473e-05	5.08644e-05		hsa-miR-3920	2	5.73909e-06	1.21032e-05
hsa-miR-7848-3p	5	2.27473e-05	5.08644e-05		hsa-miR-6855-5p	2	5.52619e-06	1.39878e-05
hsa-let-7a-2-3p	4	0	0		hsa-miR-5697	2	5.26156e-06	1.31796e-05
hsa-let-7c-3p	4	0	0		hsa-miR-485-5p	1	5.08361e-06	1.60758e-05
hsa-let-7e-3p	4	0	0		hsa-miR-636	1	5.08361e-06	1.60758e-05
hsa-let-7g-3p	4	0	0		hsa-miR-6793-5p	1	5.08361e-06	1.60758e-05
hsa-miR-103a-2-5p	4	0	0		hsa-miR-6726-5p	1	5.08361e-06	1.60758e-05
hsa-miR-1179	4	0	0		hsa-miR-548aj-3p	1	5.04401e-06	1.59506e-05
hsa-miR-1226-5p	4	0	0		hsa-miR-1298-5p	2	5.0072e-06	1.07519e-05
hsa-miR-1234-3p	4	0	0		hsa-miR-548as-5p	2	4.78684e-06	1.06352e-05
hsa-miR-1237-3p	4	0	0		hsa-miR-943	1	4.68773e-06	1.48239e-05
hsa-miR-1244	4	0	0		hsa-miR-5193	1	4.68773e-06	1.48239e-05
hsa-miR-1251-5p	4	0	0		hsa-miR-4501	1	4.68773e-06	1.48239e-05
hsa-miR-1261	4	0	0		hsa-miR-4717-5p	1	4.68773e-06	1.48239e-05
hsa-miR-1262	4	0	0		hsa-miR-5095	1	4.68773e-06	1.48239e-05
hsa-miR-1266-5p	4	0	0		hsa-miR-5581-3p	1	4.68773e-06	1.48239e-05
hsa-miR-1271-3p	4	0	0		hsa-miR-6508-3p	1	4.68773e-06	1.48239e-05
hsa-miR-1273e	4	0	0		hsa-miR-6854-5p	1	4.68773e-06	1.48239e-05
hsa-miR-1276	4	0	0		hsa-miR-126-5p	1	4.6688e-06	1.47641e-05
hsa-miR-1277-3p	4	0	0		hsa-miR-3911	1	4.6688e-06	1.47641e-05
hsa-miR-1287-3p	4	0	0		hsa-miR-4687-3p	1	4.6688e-06	1.47641e-05
hsa-miR-1295a	4	0	0		hsa-miR-1271-3p	1	4.6688e-06	1.47641e-05
hsa-miR-1297	4	0	0		hsa-miR-19b-1-5p	1	4.6688e-06	1.47641e-05
hsa-miR-1343-5p	4	0	0		hsa-miR-3692-3p	1	4.6688e-06	1.47641e-05
hsa-miR-135b-5p	4	0	0		hsa-miR-4745-3p	1	4.6688e-06	1.47641e-05
hsa-miR-137	4	0	0		hsa-miR-4789-5p	1	4.6688e-06	1.47641e-05
hsa-miR-138-5p	4	0	0		hsa-miR-548ar-5p	1	4.6688e-06	1.47641e-05
hsa-miR-141-5p	4	0	0		hsa-miR-4750-5p	2	4.6182e-06	1.01758e-05
hsa-miR-146a-3p	4	0	0		hsa-miR-4738-3p	1	4.48357e-06	1.41783e-05
hsa-miR-153-3p	4	0	0		hsa-miR-1262	1	4.48357e-06	1.41783e-05
hsa-miR-16-1-3p	4	0	0		hsa-miR-136-5p	1	4.4053e-06	1.39308e-05
hsa-miR-182-3p	4	0	0		hsa-miR-4482-3p	1	4.4053e-06	1.39308e-05
hsa-miR-186-3p	4	0	0		hsa-miR-6825-5p	2	4.31212e-06	9.09972e-06
hsa-miR-187-3p	4	0	0		hsa-miR-6717-5p	2	4.31212e-06	9.09972e-06
hsa-miR-188-5p	4	0	0		hsa-miR-3620-3p	2	4.31212e-06	9.09972e-06
hsa-miR-190a-3p	4	0	0		hsa-miR-3620-5p	2	4.2264e-06	1.00633e-05
hsa-miR-192-3p	4	0	0		hsa-miR-3664-5p	2	4.2264e-06	1.00633e-05
hsa-miR-193a-3p	4	0	0		hsa-miR-589-3p	1	4.14067e-06	1.3094e-05
hsa-miR-194-3p	4	0	0		hsa-miR-6894-3p	1	4.14067e-06	1.3094e-05
hsa-miR-196a-3p	4	0	0		hsa-miR-4743-5p	2	4.05776e-06	9.56559e-06
hsa-miR-19b-1-5p	4	0	0		hsa-miR-3175	2	4.05776e-06	9.56559e-06
hsa-miR-200c-5p	4	0	0		hsa-miR-7850-5p	2	4.05776e-06	9.56559e-06
hsa-miR-203b-3p	4	0	0		hsa-miR-6862-5p	1	3.92312e-06	1.2406e-05
hsa-miR-205-3p	4	0	0		hsa-miR-873-5p	2	3.75167e-06	7.96219e-06
hsa-miR-20a-3p	4	0	0		hsa-let-7a-2-3p	2	3.75167e-06	7.96219e-06
hsa-miR-2114-5p	4	0	0		hsa-miR-4741	1	3.36267e-06	1.06337e-05
hsa-miR-2115-5p	4	0	0		hsa-miR-6827-5p	1	3.36267e-06	1.06337e-05
hsa-miR-212-3p	4	0	0		hsa-miR-369-3p	1	3.36267e-06	1.06337e-05
hsa-miR-212-5p	4	0	0		hsa-miR-6762-5p	2	3.19123e-06	7.09013e-06
hsa-miR-217	4	0	0		hsa-miR-6734-3p	2	3.19123e-06	7.09013e-06
hsa-miR-219a-5p	4	0	0		hsa-miR-6887-5p	2	3.19123e-06	7.09013e-06
hsa-miR-219b-5p	4	0	0		hsa-miR-4511	1	3.1055e-06	9.82047e-06
hsa-miR-222-5p	4	0	0		hsa-miR-449a	1	3.1055e-06	9.82047e-06
hsa-miR-224-3p	4	0	0		hsa-miR-4536-3p	1	3.1055e-06	9.82047e-06
hsa-miR-23c	4	0	0		hsa-miR-548e-5p	1	3.1055e-06	9.82047e-06
hsa-miR-26a-1-3p	4	0	0		hsa-miR-5588-3p	1	3.1055e-06	9.82047e-06
hsa-miR-26a-2-3p	4	0	0		hsa-miR-603	1	3.1055e-06	9.82047e-06
hsa-miR-29a-5p	4	0	0		hsa-miR-4658	1	2.93687e-06	9.28719e-06
hsa-miR-29b-1-5p	4	0	0		hsa-miR-4479	1	2.93687e-06	9.28719e-06
hsa-miR-301a-3p	4	0	0		hsa-miR-4784	1	2.93687e-06	9.28719e-06
hsa-miR-301a-5p	4	0	0		hsa-miR-758-3p	1	2.93687e-06	9.28719e-06
hsa-miR-301b-3p	4	0	0		hsa-miR-3121-3p	1	2.93687e-06	9.28719e-06
hsa-miR-3064-3p	4	0	0		hsa-miR-3166	1	2.93687e-06	9.28719e-06
hsa-miR-3065-3p	4	0	0		hsa-miR-4306	1	2.93687e-06	9.28719e-06
hsa-miR-3065-5p	4	0	0		hsa-miR-4640-3p	1	2.93687e-06	9.28719e-06
hsa-miR-3074-3p	4	0	0		hsa-miR-4716-3p	1	2.93687e-06	9.28719e-06
hsa-miR-3115	4	0	0		hsa-miR-4761-3p	1	2.93687e-06	9.28719e-06
hsa-miR-3116	4	0	0		hsa-miR-489-3p	1	2.93687e-06	9.28719e-06
hsa-miR-3121-3p	4	0	0		hsa-miR-5188	1	2.93687e-06	9.28719e-06
hsa-miR-3128	4	0	0		hsa-miR-5692c	1	2.93687e-06	9.28719e-06
hsa-miR-3129-3p	4	0	0		hsa-miR-598-5p	1	2.93687e-06	9.28719e-06
hsa-miR-3132	4	0	0		hsa-miR-6509-3p	1	2.93687e-06	9.28719e-06
hsa-miR-3133	4	0	0		hsa-miR-655-3p	1	2.93687e-06	9.28719e-06
hsa-miR-3135b	4	0	0		hsa-miR-6730-5p	1	2.93687e-06	9.28719e-06
hsa-miR-3136-5p	4	0	0		hsa-miR-7111-3p	1	2.93687e-06	9.28719e-06
hsa-miR-31-3p	4	0	0		hsa-miR-7114-3p	1	2.93687e-06	9.28719e-06
hsa-miR-3140-5p	4	0	0		hsa-miR-7152-3p	1	2.93687e-06	9.28719e-06
hsa-miR-3144-3p	4	0	0		hsa-miR-8072	1	2.93687e-06	9.28719e-06
hsa-miR-3146	4	0	0		hsa-miR-382-3p	1	2.80223e-06	8.86142e-06
hsa-miR-3149	4	0	0		hsa-miR-6502-5p	1	2.80223e-06	8.86142e-06
hsa-miR-3152-5p	4	0	0		hsa-miR-523-3p	1	2.80223e-06	8.86142e-06
hsa-miR-3157-3p	4	0	0		hsa-miR-518e-5p	1	2.24178e-06	7.08914e-06
hsa-miR-31-5p	4	0	0		hsa-miR-519b-5p	1	2.24178e-06	7.08914e-06
hsa-miR-3166	4	0	0		hsa-miR-519c-5p	1	2.24178e-06	7.08914e-06
hsa-miR-3170	4	0	0		hsa-miR-522-5p	1	2.24178e-06	7.08914e-06
hsa-miR-3173-3p	4	0	0		hsa-miR-523-5p	1	2.24178e-06	7.08914e-06
hsa-miR-3175	4	0	0		hsa-miR-6511b-5p	1	2.24178e-06	7.08914e-06
hsa-miR-3178	4	0	0		hsa-miR-525-5p	1	2.24178e-06	7.08914e-06
hsa-miR-3179	4	0	0		hsa-miR-4645-3p	1	2.24178e-06	7.08914e-06
hsa-miR-3186-3p	4	0	0		hsa-miR-6744-5p	1	2.24178e-06	7.08914e-06
hsa-miR-338-3p	4	0	0		hsa-miR-676-5p	1	2.24178e-06	7.08914e-06
hsa-miR-33a-3p	4	0	0		hsa-miR-6820-5p	1	2.24178e-06	7.08914e-06
hsa-miR-33b-3p	4	0	0		hsa-miR-197-5p	1	2.07034e-06	6.54698e-06
hsa-miR-34a-3p	4	0	0		hsa-miR-6087	1	2.07034e-06	6.54698e-06
hsa-miR-34a-5p	4	0	0		hsa-miR-369-5p	1	2.07034e-06	6.54698e-06
hsa-miR-3607-3p	4	0	0		hsa-miR-4734	1	2.07034e-06	6.54698e-06
hsa-miR-3616-5p	4	0	0		hsa-miR-6746-5p	1	2.07034e-06	6.54698e-06
hsa-miR-3620-3p	4	0	0		hsa-miR-187-5p	1	2.07034e-06	6.54698e-06
hsa-miR-3622a-3p	4	0	0		hsa-miR-3163	1	2.07034e-06	6.54698e-06
hsa-miR-3622b-3p	4	0	0		hsa-miR-518d-5p	1	2.07034e-06	6.54698e-06
hsa-miR-3622b-5p	4	0	0		hsa-miR-518f-5p	1	2.07034e-06	6.54698e-06
hsa-miR-362-3p	4	0	0		hsa-miR-520c-5p	1	2.07034e-06	6.54698e-06
hsa-miR-3654	4	0	0		hsa-miR-526a	1	2.07034e-06	6.54698e-06
hsa-miR-3664-3p	4	0	0		hsa-miR-6133	1	2.07034e-06	6.54698e-06
hsa-miR-3664-5p	4	0	0		hsa-miR-1237-3p	1	2.07034e-06	6.54698e-06
hsa-miR-3679-5p	4	0	0		hsa-miR-2114-5p	1	2.07034e-06	6.54698e-06
hsa-miR-3692-3p	4	0	0		hsa-miR-4477b	1	2.07034e-06	6.54698e-06
hsa-miR-369-3p	4	0	0		hsa-miR-4526	1	2.07034e-06	6.54698e-06
hsa-miR-374b-3p	4	0	0		hsa-miR-4638-3p	1	2.07034e-06	6.54698e-06
hsa-miR-374c-5p	4	0	0		hsa-miR-4668-3p	1	2.07034e-06	6.54698e-06
hsa-miR-376a-3p	4	0	0		hsa-miR-4670-5p	1	2.07034e-06	6.54698e-06
hsa-miR-378j	4	0	0		hsa-miR-4683	1	2.07034e-06	6.54698e-06
hsa-miR-383-5p	4	0	0		hsa-miR-4705	1	2.07034e-06	6.54698e-06
hsa-miR-3910	4	0	0		hsa-miR-4744	1	2.07034e-06	6.54698e-06
hsa-miR-3919	4	0	0		hsa-miR-497-3p	1	2.07034e-06	6.54698e-06
hsa-miR-3920	4	0	0		hsa-miR-548aj-5p	1	2.07034e-06	6.54698e-06
hsa-miR-3936	4	0	0		hsa-miR-548am-5p	1	2.07034e-06	6.54698e-06
hsa-miR-3939	4	0	0		hsa-miR-548c-3p	1	2.07034e-06	6.54698e-06
hsa-miR-3944-5p	4	0	0		hsa-miR-548c-5p	1	2.07034e-06	6.54698e-06
hsa-miR-410-3p	4	0	0		hsa-miR-548g-5p	1	2.07034e-06	6.54698e-06
hsa-miR-4284	4	0	0		hsa-miR-548o-5p	1	2.07034e-06	6.54698e-06
hsa-miR-4306	4	0	0		hsa-miR-548x-5p	1	2.07034e-06	6.54698e-06
hsa-miR-4324	4	0	0		hsa-miR-592	1	2.07034e-06	6.54698e-06
hsa-miR-4423-3p	4	0	0		hsa-miR-6129	1	2.07034e-06	6.54698e-06
hsa-miR-4423-5p	4	0	0		hsa-miR-652-5p	1	2.07034e-06	6.54698e-06
hsa-miR-4426	4	0	0		hsa-miR-6764-5p	1	2.07034e-06	6.54698e-06
hsa-miR-4427	4	0	0		hsa-miR-6784-3p	1	2.07034e-06	6.54698e-06
hsa-miR-4433a-5p	4	0	0		hsa-miR-6797-5p	1	2.07034e-06	6.54698e-06
hsa-miR-4450	4	0	0		hsa-miR-6820-3p	1	2.07034e-06	6.54698e-06
hsa-miR-4473	4	0	0		hsa-miR-6838-5p	1	2.07034e-06	6.54698e-06
hsa-miR-4474-3p	4	0	0		hsa-miR-7151-3p	1	2.07034e-06	6.54698e-06
hsa-miR-4477b	4	0	0		hsa-miR-92a-2-5p	1	2.07034e-06	6.54698e-06
hsa-miR-4478	4	0	0		hsa-miR-150-3p	1	1.68134e-06	5.31685e-06
hsa-miR-448	4	0	0		hsa-miR-127-5p	1	1.68134e-06	5.31685e-06
hsa-miR-4482-3p	4	0	0		hsa-miR-3154	1	1.68134e-06	5.31685e-06
hsa-miR-4482-5p	4	0	0		hsa-miR-4491	1	1.68134e-06	5.31685e-06
hsa-miR-449a	4	0	0		hsa-miR-1179	1	1.68134e-06	5.31685e-06
hsa-miR-4501	4	0	0		hsa-miR-4709-3p	1	1.68134e-06	5.31685e-06
hsa-miR-4510	4	0	0		hsa-miR-520b	1	1.68134e-06	5.31685e-06
hsa-miR-4521	4	0	0		hsa-miR-486-3p	1	1.12089e-06	3.54457e-06
hsa-miR-4525	4	0	0		hsa-miR-483-5p	1	1.12089e-06	3.54457e-06
hsa-miR-4526	4	0	0		hsa-miR-4665-5p	1	1.12089e-06	3.54457e-06
hsa-miR-4536-3p	4	0	0		hsa-miR-5010-5p	1	1.12089e-06	3.54457e-06
hsa-miR-454-3p	4	0	0		hsa-miR-6729-3p	1	1.12089e-06	3.54457e-06
hsa-miR-4633-3p	4	0	0		hsa-miR-4451	1	1.12089e-06	3.54457e-06
hsa-miR-4637	4	0	0		hsa-miR-4723-5p	1	1.12089e-06	3.54457e-06
hsa-miR-4638-3p	4	0	0		hsa-miR-4667-5p	1	1.12089e-06	3.54457e-06
hsa-miR-4639-5p	4	0	0		hsa-miR-3191-3p	1	1.12089e-06	3.54457e-06
hsa-miR-4640-3p	4	0	0		hsa-miR-6847-5p	1	1.12089e-06	3.54457e-06
hsa-miR-4640-5p	4	0	0		hsa-miR-3120-3p	1	1.12089e-06	3.54457e-06
hsa-miR-4645-3p	4	0	0		hsa-miR-4507	1	1.12089e-06	3.54457e-06
hsa-miR-4651	4	0	0		hsa-miR-4654	1	1.12089e-06	3.54457e-06
hsa-miR-4662a-5p	4	0	0		hsa-miR-6837-3p	1	1.12089e-06	3.54457e-06
hsa-miR-4664-5p	4	0	0		hsa-miR-3199	1	1.12089e-06	3.54457e-06
hsa-miR-4668-3p	4	0	0		hsa-miR-3940-5p	1	1.12089e-06	3.54457e-06
hsa-miR-4670-5p	4	0	0		hsa-miR-3944-3p	1	1.12089e-06	3.54457e-06
hsa-miR-4676-5p	4	0	0		hsa-miR-518a-3p	1	1.12089e-06	3.54457e-06
hsa-miR-4679	4	0	0		hsa-miR-3192-5p	1	1.12089e-06	3.54457e-06
hsa-miR-4680-3p	4	0	0		hsa-miR-219b-5p	1	1.12089e-06	3.54457e-06
hsa-miR-4683	4	0	0		hsa-miR-3132	1	1.12089e-06	3.54457e-06
hsa-miR-4688	4	0	0		hsa-miR-3146	1	1.12089e-06	3.54457e-06
hsa-miR-4689	4	0	0		hsa-miR-3944-5p	1	1.12089e-06	3.54457e-06
hsa-miR-4695-3p	4	0	0		hsa-miR-4426	1	1.12089e-06	3.54457e-06
hsa-miR-4696	4	0	0		hsa-miR-4637	1	1.12089e-06	3.54457e-06
hsa-miR-4699-3p	4	0	0		hsa-miR-4651	1	1.12089e-06	3.54457e-06
hsa-miR-4700-5p	4	0	0		hsa-miR-4699-3p	1	1.12089e-06	3.54457e-06
hsa-miR-4701-5p	4	0	0		hsa-miR-4794	1	1.12089e-06	3.54457e-06
hsa-miR-4705	4	0	0		hsa-miR-518f-3p	1	1.12089e-06	3.54457e-06
hsa-miR-4709-3p	4	0	0		hsa-miR-521	1	1.12089e-06	3.54457e-06
hsa-miR-4716-3p	4	0	0		hsa-miR-5702	1	1.12089e-06	3.54457e-06
hsa-miR-4717-5p	4	0	0		hsa-miR-597-5p	1	1.12089e-06	3.54457e-06
hsa-miR-4725-3p	4	0	0		hsa-miR-6716-3p	1	1.12089e-06	3.54457e-06
hsa-miR-4728-3p	4	0	0		hsa-miR-6727-5p	1	1.12089e-06	3.54457e-06
hsa-miR-4742-3p	4	0	0		hsa-miR-6739-5p	1	1.12089e-06	3.54457e-06
hsa-miR-4743-3p	4	0	0		hsa-miR-6748-5p	1	1.12089e-06	3.54457e-06
hsa-miR-4744	4	0	0		hsa-miR-675-3p	1	1.12089e-06	3.54457e-06
hsa-miR-4745-3p	4	0	0		hsa-miR-6822-5p	1	1.12089e-06	3.54457e-06
hsa-miR-4749-5p	4	0	0		hsa-miR-6883-3p	1	1.12089e-06	3.54457e-06
hsa-miR-4758-3p	4	0	0		hsa-miR-7703	1	1.12089e-06	3.54457e-06
hsa-miR-4761-3p	4	0	0		hsa-miR-7851-3p	1	1.12089e-06	3.54457e-06
hsa-miR-4767	2	0	0		hsa-miR-4433b-3p	0	0	0
hsa-miR-4775	2	0	0		hsa-miR-144-3p	0	0	0
hsa-miR-4777-3p	2	0	0		hsa-miR-139-3p	0	0	0
hsa-miR-4780	2	0	0		hsa-miR-4732-3p	0	0	0
hsa-miR-4781-3p	2	0	0		hsa-miR-424-3p	0	0	0
hsa-miR-4789-5p	2	0	0		hsa-miR-1908-5p	0	0	0
hsa-miR-4794	2	0	0		hsa-miR-543	0	0	0
hsa-miR-4796-3p	2	0	0		hsa-miR-4732-5p	0	0	0
hsa-miR-4796-5p	2	0	0		hsa-miR-1224-5p	0	0	0
hsa-miR-4797-5p	2	0	0		hsa-miR-4433b-5p	0	0	0
hsa-miR-4802-3p	2	0	0		hsa-miR-873-3p	0	0	0
hsa-miR-4802-5p	2	0	0		hsa-miR-433-3p	0	0	0
hsa-miR-488-3p	2	0	0		hsa-miR-323b-3p	0	0	0
hsa-miR-489-3p	2	0	0		hsa-miR-144-5p	0	0	0
hsa-miR-497-3p	2	0	0		hsa-miR-204-3p	0	0	0
hsa-miR-497-5p	2	0	0		hsa-miR-4669	0	0	0
hsa-miR-499a-3p	2	0	0		hsa-miR-5189-5p	0	0	0
hsa-miR-5006-3p	2	0	0		hsa-miR-485-3p	0	0	0
hsa-miR-500b-5p	2	0	0		hsa-miR-483-3p	0	0	0
hsa-miR-502-5p	2	0	0		hsa-miR-3187-3p	0	0	0
hsa-miR-508-3p	2	0	0		hsa-miR-3135a	0	0	0
hsa-miR-5095	2	0	0		hsa-miR-4646-5p	0	0	0
hsa-miR-5100	2	0	0		hsa-miR-3198	0	0	0
hsa-miR-511-3p	2	0	0		hsa-miR-6803-3p	0	0	0
hsa-miR-514a-3p	2	0	0		hsa-miR-1249-3p	0	0	0
hsa-miR-517a-3p	2	0	0		hsa-miR-4646-3p	0	0	0
hsa-miR-517b-3p	2	0	0		hsa-miR-6857-3p	0	0	0
hsa-miR-5188	2	0	0		hsa-miR-7847-3p	0	0	0
hsa-miR-518c-3p	2	0	0		hsa-miR-6750-5p	0	0	0
hsa-miR-518e-3p	2	0	0		hsa-miR-363-5p	0	0	0
hsa-miR-518f-3p	2	0	0		hsa-miR-214-5p	0	0	0
hsa-miR-519a-3p	2	0	0		hsa-miR-6882-3p	0	0	0
hsa-miR-519b-3p	2	0	0		hsa-miR-412-5p	0	0	0
hsa-miR-520b	2	0	0		hsa-miR-1273f	0	0	0
hsa-miR-520c-3p	2	0	0		hsa-miR-4800-5p	0	0	0
hsa-miR-520f-3p	2	0	0		hsa-miR-6850-5p	0	0	0
hsa-miR-520g-3p	2	0	0		hsa-miR-610	0	0	0
hsa-miR-521	2	0	0		hsa-miR-10b-3p	0	0	0
hsa-miR-523-3p	2	0	0		hsa-miR-133a-3p	0	0	0
hsa-miR-526b-5p	2	0	0		hsa-miR-6741-3p	0	0	0
hsa-miR-548aa	2	0	0		hsa-miR-6802-3p	0	0	0
hsa-miR-548ab	2	0	0		hsa-miR-6779-5p	0	0	0
hsa-miR-548ae-3p	2	0	0		hsa-miR-6852-3p	0	0	0
hsa-miR-548ag	2	0	0		hsa-miR-3164	0	0	0
hsa-miR-548ah-3p	2	0	0		hsa-miR-4755-5p	0	0	0
hsa-miR-548ah-5p	2	0	0		hsa-miR-1538	0	0	0
hsa-miR-548aj-3p	2	0	0		hsa-miR-1247-3p	0	0	0
hsa-miR-548aj-5p	2	0	0		hsa-miR-6845-5p	0	0	0
hsa-miR-548am-5p	2	0	0		hsa-miR-7110-3p	0	0	0
hsa-miR-548an	2	0	0		hsa-miR-1228-3p	0	0	0
hsa-miR-548ao-3p	2	0	0		hsa-miR-1227-3p	0	0	0
hsa-miR-548ar-3p	2	0	0		hsa-miR-520f-5p	0	0	0
hsa-miR-548ar-5p	2	0	0		hsa-miR-6859-3p	0	0	0
hsa-miR-548as-5p	2	0	0		hsa-miR-6788-5p	0	0	0
hsa-miR-548au-5p	2	0	0		hsa-miR-6514-3p	0	0	0
hsa-miR-548av-3p	2	0	0		hsa-miR-4433a-3p	0	0	0
hsa-miR-548aw	2	0	0		hsa-miR-4649-5p	0	0	0
hsa-miR-548ay-3p	2	0	0		hsa-miR-6750-3p	0	0	0
hsa-miR-548az-3p	2	0	0		hsa-miR-3200-5p	0	0	0
hsa-miR-548az-5p	2	0	0		hsa-miR-6715a-3p	0	0	0
hsa-miR-548b-3p	2	0	0		hsa-miR-6829-5p	0	0	0
hsa-miR-548b-5p	2	0	0		hsa-miR-4762-3p	0	0	0
hsa-miR-548c-3p	2	0	0		hsa-miR-4459	0	0	0
hsa-miR-548c-5p	2	0	0		hsa-miR-3675-5p	0	0	0
hsa-miR-548e-5p	2	0	0		hsa-miR-6873-3p	0	0	0
hsa-miR-548g-5p	2	0	0		hsa-miR-877-3p	0	0	0
hsa-miR-548i	2	0	0		hsa-miR-548j-5p	0	0	0
hsa-miR-548n	2	0	0		hsa-miR-202-3p	0	0	0
hsa-miR-548o-5p	2	0	0		hsa-miR-6783-3p	0	0	0
hsa-miR-548p	2	0	0		hsa-miR-346	0	0	0
hsa-miR-548s	2	0	0		hsa-miR-1909-3p	0	0	0
hsa-miR-548t-3p	2	0	0		hsa-miR-5708	0	0	0
hsa-miR-548t-5p	2	0	0		hsa-miR-6759-5p	0	0	0
hsa-miR-548u	2	0	0		hsa-miR-328-5p	0	0	0
hsa-miR-548w	2	0	0		hsa-miR-6808-5p	0	0	0
hsa-miR-548x-5p	2	0	0		hsa-miR-431-5p	0	0	0
hsa-miR-551a	2	0	0		hsa-miR-6770-3p	0	0	0
hsa-miR-552-3p	2	0	0		hsa-miR-6861-3p	0	0	0
hsa-miR-556-3p	2	0	0		hsa-miR-4659a-3p	0	0	0
hsa-miR-556-5p	2	0	0		hsa-miR-372-3p	0	0	0
hsa-miR-5581-3p	2	0	0		hsa-miR-6891-5p	0	0	0
hsa-miR-5588-3p	2	0	0		hsa-miR-409-5p	0	0	0
hsa-miR-5588-5p	2	0	0		hsa-miR-6807-5p	0	0	0
hsa-miR-561-3p	2	0	0		hsa-miR-214-3p	0	0	0
hsa-miR-561-5p	2	0	0		hsa-miR-6165	0	0	0
hsa-miR-5683	2	0	0		hsa-miR-6507-5p	0	0	0
hsa-miR-5684	2	0	0		hsa-miR-887-3p	0	0	0
hsa-miR-5690	2	0	0		hsa-miR-1284	0	0	0
hsa-miR-5692c	2	0	0		hsa-miR-3120-5p	0	0	0
hsa-miR-5696	2	0	0		hsa-miR-4682	0	0	0
hsa-miR-5697	2	0	0		hsa-miR-604	0	0	0
hsa-miR-5699-5p	2	0	0		hsa-miR-6785-5p	0	0	0
hsa-miR-5701	2	0	0		hsa-miR-6721-5p	0	0	0
hsa-miR-5702	2	0	0		hsa-miR-6748-3p	0	0	0
hsa-miR-570-3p	2	0	0		hsa-miR-4435	0	0	0
hsa-miR-577	2	0	0		hsa-miR-6505-5p	0	0	0
hsa-miR-579-3p	2	0	0		hsa-miR-3123	0	0	0
hsa-miR-581	2	0	0		hsa-miR-4657	0	0	0
hsa-miR-582-5p	2	0	0		hsa-miR-4797-3p	0	0	0
hsa-miR-589-3p	2	0	0		hsa-miR-3914	0	0	0
hsa-miR-590-3p	2	0	0		hsa-miR-4754	0	0	0
hsa-miR-590-5p	2	0	0		hsa-miR-5189-3p	0	0	0
hsa-miR-592	2	0	0		hsa-miR-5739	0	0	0
hsa-miR-597-5p	2	0	0		hsa-miR-7108-5p	0	0	0
hsa-miR-598-5p	2	0	0		hsa-miR-1185-1-3p	0	0	0
hsa-miR-603	2	0	0		hsa-miR-3122	0	0	0
hsa-miR-6129	2	0	0		hsa-miR-4638-5p	0	0	0
hsa-miR-6130	2	0	0		hsa-miR-4706	0	0	0
hsa-miR-6134	2	0	0		hsa-miR-4721	0	0	0
hsa-miR-616-5p	2	0	0		hsa-miR-6073	0	0	0
hsa-miR-624-5p	2	0	0		hsa-miR-1229-3p	0	0	0
hsa-miR-627-3p	2	0	0		hsa-miR-216b-5p	0	0	0
hsa-miR-627-5p	2	0	0		hsa-miR-4787-3p	0	0	0
hsa-miR-628-5p	2	0	0		hsa-miR-4789-3p	0	0	0
hsa-miR-643	2	0	0		hsa-miR-539-5p	0	0	0
hsa-miR-6499-5p	2	0	0		hsa-miR-5587-3p	0	0	0
hsa-miR-6503-5p	2	0	0		hsa-miR-4666a-5p	0	0	0
hsa-miR-6508-3p	2	0	0		hsa-miR-4671-5p	0	0	0
hsa-miR-6509-3p	2	0	0		hsa-miR-4707-5p	0	0	0
hsa-miR-6509-5p	2	0	0		hsa-miR-6791-5p	0	0	0
hsa-miR-6510-5p	2	0	0		hsa-miR-4648	0	0	0
hsa-miR-6513-3p	2	0	0		hsa-miR-3682-3p	0	0	0
hsa-miR-6513-5p	2	0	0		hsa-miR-3925-5p	0	0	0
hsa-miR-652-5p	2	0	0		hsa-miR-4449	0	0	0
hsa-miR-653-5p	2	0	0		hsa-miR-4485-5p	0	0	0
hsa-miR-655-3p	2	0	0		hsa-miR-490-3p	0	0	0
hsa-miR-6716-3p	2	0	0		hsa-miR-6834-5p	0	0	0
hsa-miR-6727-5p	2	0	0		hsa-miR-6836-3p	0	0	0
hsa-miR-6730-5p	2	0	0		hsa-miR-6878-5p	0	0	0
hsa-miR-6733-3p	2	0	0		hsa-miR-7855-5p	0	0	0
hsa-miR-6734-3p	2	0	0		hsa-miR-18b-5p	0	0	0
hsa-miR-6736-5p	2	0	0		hsa-miR-208b-3p	0	0	0
hsa-miR-6737-3p	2	0	0		hsa-miR-371a-5p	0	0	0
hsa-miR-6739-5p	2	0	0		hsa-miR-371b-5p	0	0	0
hsa-miR-6744-5p	2	0	0		hsa-miR-4684-3p	0	0	0
hsa-miR-6748-5p	2	0	0		hsa-miR-4766-3p	0	0	0
hsa-miR-675-3p	2	0	0		hsa-miR-487b-3p	0	0	0
hsa-miR-6762-3p	2	0	0		hsa-miR-487b-5p	0	0	0
hsa-miR-676-3p	2	0	0		hsa-miR-5003-3p	0	0	0
hsa-miR-6764-5p	2	0	0		hsa-miR-5695	0	0	0
hsa-miR-676-5p	2	0	0		hsa-miR-6774-3p	0	0	0
hsa-miR-6777-5p	2	0	0		hsa-miR-6786-3p	0	0	0
hsa-miR-6784-3p	2	0	0		hsa-miR-6819-3p	0	0	0
hsa-miR-6797-5p	2	0	0		hsa-miR-216a-3p	0	0	0
hsa-miR-6808-3p	2	0	0		hsa-miR-377-3p	0	0	0
hsa-miR-6820-3p	2	0	0		hsa-miR-411-3p	0	0	0
hsa-miR-6820-5p	2	0	0		hsa-miR-431-3p	0	0	0
hsa-miR-6822-5p	2	0	0		hsa-miR-4467	0	0	0
hsa-miR-6826-3p	2	0	0		hsa-miR-5584-5p	0	0	0
hsa-miR-6838-5p	2	0	0		hsa-miR-642a-3p	0	0	0
hsa-miR-6839-5p	2	0	0		hsa-miR-6753-3p	0	0	0
hsa-miR-6854-5p	2	0	0		hsa-miR-6783-5p	0	0	0
hsa-miR-6862-5p	2	0	0		hsa-miR-6854-3p	0	0	0
hsa-miR-6874-3p	2	0	0		hsa-miR-7849-3p	0	0	0
hsa-miR-6883-3p	2	0	0		hsa-miR-1185-2-3p	0	0	0
hsa-miR-6887-5p	2	0	0		hsa-miR-1908-3p	0	0	0
hsa-miR-6894-3p	2	0	0		hsa-miR-20b-3p	0	0	0
hsa-miR-708-5p	2	0	0		hsa-miR-3125	0	0	0
hsa-miR-7111-3p	2	0	0		hsa-miR-3186-5p	0	0	0
hsa-miR-7114-3p	2	0	0		hsa-miR-3202	0	0	0
hsa-miR-7-1-3p	2	0	0		hsa-miR-4655-5p	0	0	0
hsa-miR-7151-3p	2	0	0		hsa-miR-4757-3p	0	0	0
hsa-miR-7152-3p	2	0	0		hsa-miR-548ap-5p	0	0	0
hsa-miR-7-2-3p	2	0	0		hsa-miR-548h-5p	0	0	0
hsa-miR-744-3p	2	0	0		hsa-miR-6761-5p	0	0	0
hsa-miR-769-3p	2	0	0		hsa-miR-6767-5p	0	0	0
hsa-miR-7703	2	0	0		hsa-miR-6781-5p	0	0	0
hsa-miR-7705	2	0	0		hsa-miR-6784-5p	0	0	0
hsa-miR-7850-5p	2	0	0		hsa-miR-337-5p	0	0	0
hsa-miR-7851-3p	2	0	0		hsa-miR-4463	0	0	0
hsa-miR-8072	2	0	0		hsa-miR-4772-3p	0	0	0
hsa-miR-874-5p	2	0	0		hsa-miR-4786-5p	0	0	0
hsa-miR-92a-2-5p	2	0	0		hsa-miR-5589-5p	0	0	0
hsa-miR-934	2	0	0		hsa-miR-6747-5p	0	0	0
hsa-miR-9-3p	2	0	0		hsa-miR-6751-5p	0	0	0
hsa-miR-940	2	0	0		hsa-miR-6770-5p	0	0	0
hsa-miR-944	2	0	0		hsa-miR-6836-5p	0	0	0
hsa-miR-96-3p	2	0	0		hsa-miR-6855-3p	0	0	0
hsa-miR-98-3p	2	0	0		hsa-miR-6894-5p	0	0	0
hsa-miR-99a-3p	2	0	0		hsa-miR-7848-3p	0	0	0
