# Supplementary material for: Circulating miRNAs, isomiRs and small RNA clusters in human plasma and breast milk
Source: PLoS One. 2018 Mar 5;13(3):e0193527. doi: 10.1371/journal.pone.0193527 (PMC5837101; doi:10.1371/journal.pone.0193527)
Supplement: S4 Table — (XLSX) [file pone.0193527.s014.xlsx]

## Sheet: S4 Table
S4 Table. Differential detection of miRNAs by biofluid - ordered by p value
miRNA	baseMean	log2FC	pvalue	adjusted.pvalue	filtered.analysis	subsampling.analysis
hsa-miR-451a	26988.6	11.57	5.09e-62	3.59e-59	FDR	FDR		Analysis was done with DESEq2 and without filtering any miRNA.
hsa-miR-122-5p	117900	13.14	9.14e-47	3.23e-44	FDR	FDR		DESeq2 filters out features having little chance of showing significant evidence without looking at their test statistic, which results in an increased detection power.
hsa-miR-486-5p	531306	14.15	1.26e-42	2.96e-40	FDR	FDR		Features filtered due to low mean normalized counts have adjusted p values set to missing values.
hsa-miR-4508	790.1	10.21	5.36e-38	9.47e-36	filtered	FDR		Features containing outliers, determined by Cook’s distance, have the p value and the adjusted p value set to missing values.
hsa-miR-134-5p	500.38	9.47	6.17e-24	8.71e-22	filtered	FDR		baseMean: normalized number of counts in both biofluids
hsa-miR-363-3p	451.88	6.03	2.53e-21	2.98e-19	FDR	FDR		log2FC: log2 fold change. Positive log2 fold changes mean higher expression in plasma samples
hsa-miR-584-5p	319.49	7.77	8.87e-21	8.95e-19	filtered	FDR		filtered.analysis: significance of the miRNA in the analysis filtering miRNAs not present in at least 80% of the samples with >10 reads.
hsa-miR-150-5p	815.24	6.25	2e-20	1.66e-18	FDR	FDR		subsampling.analysis: significance of the miRNA in the subsampling analysis with 0.2M reads for all the samples
hsa-miR-370-3p	317.26	9.52	2.11e-20	1.66e-18	filtered	FDR
hsa-miR-127-3p	670.08	7.22	8.02e-20	5.66e-18	FDR	FDR
hsa-miR-200b-3p	22349.8	-7.74	2.6e-19	1.67e-17	filtered	FDR
hsa-miR-30a-5p	90191.8	-5.59	1.34e-18	7.88e-17	FDR	FDR
hsa-miR-200a-3p	55145.4	-7.13	4.16e-18	2.26e-16	FDR	FDR
hsa-miR-200c-3p	31313.8	-7.34	7.23e-18	3.64e-16	FDR	FDR
hsa-miR-146b-5p	73258.9	-5	2.7e-17	1.27e-15	FDR	FDR
hsa-miR-126-3p	1434.52	11.27	2.87e-15	1.27e-13	filtered	FDR
hsa-miR-200a-5p	2472.99	-8.19	4.87e-15	2.02e-13	filtered	FDR
hsa-miR-3656	731.83	7.07	2.69e-14	1.05e-12	FDR	FDR
hsa-miR-30b-5p	2335.32	-6.24	9.53e-14	3.54e-12	filtered	FDR
hsa-miR-141-3p	9204.94	-7.08	1.48e-13	5.24e-12	filtered	FDR
hsa-miR-193b-3p	797.36	-6.97	1.84e-13	6.18e-12	filtered	FDR
hsa-miR-409-3p	437.43	10.85	2.28e-13	7.31e-12	filtered	FDR
hsa-miR-3158-3p	767.76	6.28	9.69e-13	2.98e-11	FDR	FDR
hsa-miR-185-5p	4522.17	5.69	1.1e-12	3.24e-11	FDR	FDR
hsa-miR-30a-3p	5492.94	-5.51	2.22e-12	6.27e-11	FDR	FDR
hsa-miR-10b-5p	1851.55	6.89	9.4e-12	2.55e-10	filtered	FDR
hsa-miR-335-5p	1353.79	-7.56	1.36e-11	3.56e-10	filtered	FDR
hsa-miR-1228-5p	275.4	10.23	3.6e-11	9.07e-10	filtered	FDR
hsa-miR-16-2-3p	346.2	4.25	4.89e-11	1.19e-09	FDR	FDR
hsa-miR-1273h-3p	59.29	6.69	6.57e-11	1.55e-09	filtered	FDR
hsa-miR-335-3p	871.93	-6.2	1.24e-10	2.83e-09	filtered	FDR
hsa-miR-185-3p	281.7	5.09	2.14e-10	4.62e-09	FDR	FDR
hsa-miR-429	1811.75	-6.71	2.18e-10	4.62e-09	filtered	FDR
hsa-miR-1-3p	97.16	6.02	2.23e-10	4.62e-09	filtered	FDR
hsa-miR-23b-3p	1760.8	-5.48	3.12e-10	6.3e-09	filtered	FDR
hsa-miR-6510-3p	146.25	-7.03	3.95e-10	7.74e-09	filtered	FDR
hsa-miR-203a-3p	562.27	-5.2	4.32e-10	8.24e-09	filtered	FDR
hsa-miR-7706	194.74	4.83	8.02e-10	1.42e-08	FDR	FDR
hsa-miR-365a-3p	380.93	-7.21	7.88e-10	1.42e-08	filtered	FDR
hsa-miR-365b-3p	380.93	-7.21	7.88e-10	1.42e-08	filtered	FDR
hsa-miR-328-3p	372.7	4.8	9.93e-10	1.71e-08	FDR	FDR
hsa-miR-939-5p	190.3	8.82	1.19e-09	2e-08	filtered	FDR
hsa-miR-483-5p	360.63	11.31	1.26e-09	2.08e-08	filtered	FDR
hsa-miR-200b-5p	181.31	-6.02	1.67e-09	2.67e-08	filtered	FDR
hsa-miR-2110	987.06	4.27	2.95e-09	4.63e-08	FDR	FDR
hsa-miR-550a-5p	52.64	5.03	7.22e-09	1.11e-07	filtered	FDR
hsa-miR-6842-3p	69.22	5.31	7.68e-09	1.15e-07	filtered	FDR
hsa-miR-135a-5p	195.85	-6.84	7.88e-09	1.16e-07	filtered	FDR
hsa-miR-146a-5p	22433.1	-3.6	8.38e-09	1.21e-07	FDR	FDR
hsa-miR-654-5p	56.96	8.45	9.13e-09	1.29e-07	filtered	FDR
hsa-miR-3615	3770.89	4.82	1.45e-08	1.96e-07	FDR	FDR
hsa-miR-374b-5p	1112.67	-6.77	1.42e-08	1.96e-07	filtered	FDR
hsa-miR-423-5p	92369.6	4.43	1.78e-08	2.37e-07	FDR	FDR
hsa-miR-499a-5p	662.23	-5.89	1.91e-08	2.5e-07	filtered	FDR
hsa-miR-206	171.62	6.44	2.7e-08	3.46e-07	filtered	FDR
hsa-miR-205-5p	1609.59	-5.16	3.45e-08	4.35e-07	filtered	FDR
hsa-miR-1306-3p	26.99	6.95	3.7e-08	4.59e-07	filtered	FDR
hsa-miR-744-5p	1305.94	3.91	4.04e-08	4.92e-07	FDR	FDR
hsa-miR-34a-5p	131.53	-6.85	4.89e-08	5.85e-07	filtered	FDR
hsa-miR-4433b-3p	335.42	11.94	5.25e-08	6.08e-07	filtered	FDR
hsa-miR-148a-3p	577109	-4.49	5.17e-08	6.08e-07	FDR	FDR
hsa-miR-23a-3p	1975.18	-3.58	1.09e-07	1.21e-06	filtered	FDR
hsa-miR-196a-5p	168.02	-6.34	1.1e-07	1.21e-06	filtered	FDR
hsa-miR-1976	178.45	5.4	1.07e-07	1.21e-06	filtered	FDR
hsa-miR-497-5p	105.93	-6.71	1.26e-07	1.36e-06	filtered	FDR
hsa-miR-30e-3p	3679.23	-4.01	1.35e-07	1.44e-06	FDR	FDR
hsa-miR-140-3p	5208.42	3.22	1.46e-07	1.54e-06	FDR	FDR
hsa-miR-486-3p	1378.38	11.9	1.64e-07	1.7e-06	filtered	FDR
hsa-miR-4746-5p	58.05	8.66	1.72e-07	1.76e-06	filtered	FDR
hsa-miR-4732-3p	333.87	11.48	1.8e-07	1.81e-06	filtered	FDR
hsa-miR-148a-5p	1569.04	-3.98	2.51e-07	2.5e-06	FDR	FDR
hsa-miR-27b-3p	15060.5	-3.5	2.94e-07	2.88e-06	FDR	FDR
hsa-miR-4497	334.42	5.33	3.9e-07	3.77e-06	FDR	FDR
hsa-miR-3182	569.35	-6.72	4.59e-07	4.38e-06	filtered	FDR
hsa-let-7c-5p	4645.03	-4.15	4.67e-07	4.39e-06	FDR	FDR
hsa-miR-146b-3p	957.97	-4.12	4.93e-07	4.58e-06	FDR	FDR
hsa-miR-193a-3p	95.08	-6.39	5.29e-07	4.85e-06	filtered	FDR
hsa-miR-1180-3p	705.97	3.83	7.21e-07	6.53e-06	FDR	FDR
hsa-miR-455-5p	155.41	-4.3	7.64e-07	6.82e-06	filtered	FDR
hsa-miR-125b-2-3p	478.42	-3.86	8.53e-07	7.52e-06	filtered	FDR
hsa-miR-382-5p	83.55	6.99	8.88e-07	7.74e-06	filtered	FDR
hsa-miR-29a-3p	2399.88	-3.67	1.03e-06	8.85e-06	FDR	FDR
hsa-miR-195-5p	655.39	-6.25	1.07e-06	9.13e-06	filtered	not sig
hsa-miR-374a-5p	335.51	-5.26	1.18e-06	9.89e-06	filtered	FDR
hsa-miR-424-3p	104.88	10.74	1.49e-06	1.23e-05	filtered	FDR
hsa-miR-934	94.79	-6.11	1.74e-06	1.43e-05	filtered	FDR
hsa-miR-452-5p	388.7	-4.77	2.1e-06	1.71e-05	filtered	FDR
hsa-miR-92b-5p	256.34	4.65	2.25e-06	1.81e-05	filtered	FDR
hsa-miR-199a-5p	64.51	7.96	2.29e-06	1.82e-05	filtered	FDR
hsa-miR-139-5p	57.18	8.05	2.34e-06	1.84e-05	filtered	FDR
hsa-miR-141-5p	63.32	-6.15	2.77e-06	2.15e-05	filtered	FDR
hsa-miR-29c-5p	104.18	-4.49	3.03e-06	2.33e-05	filtered	FDR
hsa-miR-501-3p	277.84	3.19	3.42e-06	2.6e-05	FDR	FDR
hsa-miR-1273h-5p	22.77	6.03	4e-06	3.01e-05	filtered	FDR
hsa-miR-423-3p	4482.89	3.16	4.16e-06	3.09e-05	FDR	FDR
hsa-miR-361-5p	196.96	-3.56	4.74e-06	3.47e-05	filtered	FDR
hsa-miR-132-3p	72.51	-4.62	4.76e-06	3.47e-05	filtered	FDR
hsa-miR-128-3p	535.59	3.22	5.82e-06	4.19e-05	FDR	FDR
hsa-miR-144-3p	212.56	10.64	5.91e-06	4.22e-05	filtered	FDR
hsa-miR-320a	44356.4	2.98	6.25e-06	4.41e-05	FDR	FDR
hsa-miR-30c-2-3p	88.52	-4.57	7.6e-06	5.31e-05	filtered	FDR
hsa-miR-139-3p	233.26	10.51	7.74e-06	5.36e-05	filtered	FDR
hsa-miR-7976	49.01	7.99	9.23e-06	6.33e-05	filtered	FDR
hsa-miR-125b-5p	1672.79	-2.82	1.21e-05	8.2e-05	FDR	FDR
hsa-let-7e-5p	667.2	-4.03	1.3e-05	8.72e-05	filtered	FDR
hsa-miR-181b-5p	1226.19	-3.53	1.44e-05	9.61e-05	filtered	FDR
hsa-miR-25-5p	76.4	3.82	1.91e-05	0.000126	FDR	FDR
hsa-miR-598-3p	66.52	-5.15	2.22e-05	0.000145	filtered	FDR
hsa-miR-29c-3p	107.37	-5.09	2.71e-05	0.000175	filtered	FDR
hsa-miR-224-5p	859.53	-3.38	3.16e-05	0.000203	filtered	FDR
hsa-miR-192-5p	2593.17	2.77	3.43e-05	0.000218	FDR	FDR
hsa-miR-98-5p	888.57	-4.22	3.63e-05	0.000229	filtered	FDR
hsa-miR-26a-5p	34580.7	-2.88	4.24e-05	0.000265	FDR	FDR
hsa-miR-1292-5p	36.53	4.24	4.27e-05	0.000265	filtered	FDR
hsa-miR-27a-3p	3887.27	-3.29	4.8e-05	0.000295	FDR	FDR
hsa-miR-320b	4421.23	2.73	5.5e-05	0.000335	FDR	FDR
hsa-miR-942-5p	57.57	3.68	5.65e-05	0.000341	filtered	FDR
hsa-miR-1908-5p	45.29	9.38	6.83e-05	0.000409	filtered	FDR
hsa-miR-19b-3p	1986.06	-3.87	7.28e-05	0.000432	filtered	FDR
hsa-miR-99a-5p	19511.8	-2.59	7.49e-05	0.000441	FDR	FDR
hsa-miR-543	51.4	9.25	8.48e-05	0.000495	filtered	FDR
hsa-miR-182-5p	5461.56	-2.28	8.66e-05	0.000501	FDR	FDR
hsa-miR-4732-5p	33	9.23	8.94e-05	0.000513	filtered	FDR
hsa-miR-32-5p	223.3	-4.44	9.06e-05	0.000516	filtered	FDR
hsa-miR-92a-3p	69362.9	3.32	0.000102	0.000574	FDR	FDR
hsa-miR-1306-5p	71.45	5.42	0.000102	0.000574	filtered	FDR
hsa-miR-4433b-5p	34.98	9.14	0.000104	0.000579	filtered	FDR
hsa-miR-433-3p	32.75	8.98	0.000139	0.000769	filtered	FDR
hsa-miR-1224-5p	48.39	8.95	0.000148	0.000812	filtered	FDR
hsa-miR-374a-3p	153.77	-3.6	0.000151	0.000819	filtered	FDR
hsa-miR-432-5p	50.62	7.84	0.000184	0.00099	filtered	FDR
hsa-miR-4466	27.09	5.75	0.000203	0.00108	filtered	FDR
hsa-miR-379-5p	23.79	4.41	0.000204	0.00108	filtered	FDR
hsa-miR-6741-5p	24.88	5.47	0.000223	0.00117	filtered	FDR
hsa-miR-873-3p	40.57	8.71	0.000224	0.00117	filtered	FDR
hsa-miR-320c	1664.21	2.56	0.00023	0.00119	FDR	FDR
hsa-miR-629-5p	2808.5	3.25	0.000273	0.00141	FDR	FDR
hsa-miR-195-3p	60.38	-3.58	0.000302	0.00154	filtered	FDR
hsa-miR-378f	217.69	-3.5	0.000303	0.00154	filtered	FDR
hsa-miR-323b-3p	26.87	8.46	0.000342	0.00173	filtered	FDR
hsa-miR-33b-3p	29.46	-4.91	0.000354	0.00177	filtered	filtered
hsa-miR-26b-5p	4853.03	-2.71	0.000359	0.00178	FDR	FDR
hsa-miR-4446-3p	26.61	6.09	0.000364	0.0018	filtered	FDR
hsa-miR-204-3p	20.4	8.42	0.000369	0.00181	filtered	FDR
hsa-miR-485-3p	21.42	8.39	0.000375	0.00183	filtered	not sig
hsa-miR-30c-5p	3083.22	-2.95	0.000379	0.00183	FDR	not sig
hsa-miR-330-3p	74.4	3.09	0.000383	0.00184	filtered	FDR
hsa-miR-4685-3p	37.89	4.78	0.000396	0.00189	filtered	FDR
hsa-miR-142-5p	499.71	3.67	0.000401	0.0019	FDR	FDR
hsa-let-7f-5p	30898.1	-2.96	0.000403	0.0019	FDR	FDR
hsa-miR-485-5p	126.45	8.28	0.000412	0.00193	filtered	FDR
hsa-miR-664a-3p	72.33	-4.16	0.000423	0.00195	filtered	FDR
hsa-miR-548ag	14.19	-6	0.000423	0.00195	filtered	filtered
hsa-miR-190b	71.82	-4.29	0.000434	0.00199	filtered	not sig
hsa-miR-378d	974.54	-2.93	0.000497	0.00226	FDR	not sig
hsa-miR-455-3p	31.58	-4.22	0.000504	0.00228	filtered	not sig
hsa-miR-130b-5p	104.66	3.58	0.000525	0.00236	filtered	FDR
hsa-miR-4301	393.23	3.4	0.000566	0.00253	FDR	FDR
hsa-miR-5189-5p	31.03	8.14	0.000575	0.00255	filtered	not sig
hsa-miR-651-5p	70.02	-3.37	0.000584	0.00258	filtered	FDR
hsa-miR-4669	32.06	8.1	0.00061	0.00267	filtered	not sig
hsa-miR-129-5p	49.67	5.9	0.000627	0.00273	filtered	FDR
hsa-miR-1307-3p	2446.16	2.16	0.000632	0.00274	FDR	FDR
hsa-miR-145-3p	79.45	4.26	0.000641	0.00276	filtered	FDR
hsa-miR-365a-5p	46.39	-3.29	0.000648	0.00277	filtered	not sig
hsa-miR-150-3p	45.03	7.99	0.000693	0.00295	filtered	FDR
hsa-miR-550a-3p	14.37	5.84	0.000793	0.00333	filtered	not sig
hsa-miR-144-5p	12.23	7.96	0.000787	0.00333	filtered	filtered
hsa-miR-96-5p	174.38	-3.12	0.000839	0.0035	filtered	not sig
hsa-miR-378e	79.23	-3.72	0.00089	0.00369	filtered	FDR
hsa-miR-148b-3p	6057.3	-2.18	0.001	0.00413	FDR	FDR
hsa-miR-4454	24.18	-4.07	0.00101	0.00415	filtered	filtered
hsa-miR-181c-5p	31.25	-4	0.00115	0.00468	filtered	not sig
hsa-miR-4429	26.03	3.39	0.00116	0.00472	filtered	FDR
hsa-miR-92b-3p	742.39	2.94	0.00119	0.00479	FDR	FDR
hsa-miR-126-5p	34.22	7.59	0.00126	0.00502	filtered	FDR
hsa-miR-323a-3p	13.06	5.64	0.00125	0.00502	filtered	filtered
hsa-miR-484	2406.49	2.85	0.00129	0.00508	FDR	FDR
hsa-miR-6803-3p	16.54	7.64	0.00128	0.00508	filtered	not sig
hsa-let-7i-3p	64.63	-3.31	0.00138	0.00541	filtered	FDR
hsa-miR-671-3p	60.73	2.9	0.00145	0.00566	FDR	FDR
hsa-miR-28-5p	150.73	-2.89	0.00146	0.00566	filtered	not sig
hsa-miR-3187-3p	9.04	7.52	0.00151	0.00582	filtered	filtered
hsa-miR-1249-3p	16.3	7.52	0.00154	0.00591	filtered	not sig
hsa-miR-6750-5p	12.75	7.51	0.00158	0.00602	filtered	not sig
hsa-let-7g-3p	25	-4.35	0.00159	0.00604	filtered	filtered
hsa-miR-548ah-3p	17.68	-4.48	0.00164	0.00618	filtered	filtered
hsa-miR-4646-3p	16.17	7.45	0.00173	0.00645	filtered	not sig
hsa-miR-3180-3p	29.13	5.37	0.00172	0.00645	filtered	not sig
hsa-miR-221-5p	40.19	-3.35	0.00193	0.00718	filtered	not sig
hsa-miR-579-5p	8.23	4.46	0.00196	0.00724	filtered	filtered
hsa-miR-5010-3p	13.31	4.55	0.00202	0.00736	filtered	not sig
hsa-miR-7847-3p	16.02	7.34	0.00202	0.00736	filtered	not sig
hsa-miR-6857-3p	16.02	7.34	0.00202	0.00736	filtered	not sig
hsa-miR-660-5p	218	-2.79	0.00204	0.0074	filtered	FDR
hsa-miR-3940-3p	67.58	5.06	0.00211	0.0076	filtered	FDR
hsa-miR-483-3p	7.19	7.28	0.00216	0.00773	filtered	filtered
hsa-miR-5010-5p	22.97	7.24	0.00218	0.00779	filtered	FDR
hsa-miR-6852-5p	24.33	6.54	0.0022	0.0078	filtered	FDR
hsa-miR-218-5p	44.54	-3.2	0.00222	0.00781	filtered	not sig
hsa-miR-505-5p	9.75	3.55	0.00222	0.00781	filtered	filtered
hsa-miR-3198	5.96	7.24	0.0023	0.00806	filtered	filtered
hsa-miR-3177-3p	23.57	4.77	0.00237	0.00824	filtered	FDR
hsa-miR-6882-3p	14.02	7.23	0.00238	0.00824	filtered	not sig
hsa-miR-3180	33.09	5.09	0.00258	0.00889	filtered	not sig
hsa-miR-3605-3p	17.89	3.9	0.00262	0.00899	filtered	not sig
hsa-miR-99a-3p	17.48	-4.27	0.00269	0.00916	filtered	filtered
hsa-miR-4665-5p	13.76	7.07	0.00277	0.00941	filtered	not sig
hsa-miR-4286	21.69	-3.35	0.00288	0.00973	filtered	filtered
hsa-miR-99b-3p	386.23	-2.3	0.00295	0.00992	FDR	not sig
hsa-miR-1270	17.11	5.45	0.00309	0.0104	filtered	not sig
hsa-miR-412-5p	4.54	7.01	0.00318	0.0106	filtered	filtered
hsa-miR-625-3p	92.92	2.84	0.00326	0.0108	filtered	FDR
hsa-miR-143-5p	34.25	4.8	0.00359	0.0118	filtered	FDR
hsa-miR-6802-3p	10.01	6.94	0.00358	0.0118	filtered	filtered
hsa-miR-30d-3p	96.96	-3.53	0.0037	0.012	filtered	not sig
hsa-miR-1273f	3.73	6.9	0.0037	0.012	filtered	filtered
hsa-miR-6850-5p	4.16	6.89	0.00372	0.012	filtered	filtered
hsa-miR-4646-5p	10.99	6.88	0.00374	0.0121	filtered	filtered
hsa-miR-93-3p	18.35	2.66	0.00417	0.0133	filtered	not sig
hsa-miR-454-3p	14.69	-4.14	0.00416	0.0133	filtered	filtered
hsa-miR-4745-5p	17.53	6.75	0.00424	0.0135	filtered	not sig
hsa-miR-3135a	3.54	6.74	0.00463	0.0147	filtered	filtered
hsa-miR-196b-5p	41.34	-2.94	0.00485	0.0153	filtered	not sig
hsa-miR-378i	1958.15	-2.62	0.00522	0.0163	filtered	not sig
hsa-miR-148b-5p	82.6	-3.01	0.00521	0.0163	filtered	not sig
hsa-miR-363-5p	2.44	6.61	0.0055	0.0171	filtered	filtered
hsa-miR-214-5p	2.47	6.6	0.00557	0.0172	filtered	filtered
hsa-miR-21-3p	130.6	-2.6	0.00595	0.0183	filtered	not sig
hsa-miR-636	30.94	6.46	0.00605	0.0186	filtered	FDR
hsa-miR-326	46.9	2.56	0.00617	0.0188	FDR	FDR
hsa-miR-187-3p	13.88	-3.99	0.00622	0.0188	filtered	filtered
hsa-miR-4800-5p	6.72	6.51	0.0062	0.0188	filtered	filtered
hsa-miR-6741-3p	2.89	6.49	0.00643	0.0194	filtered	filtered
hsa-miR-1294	9.74	5.26	0.0065	0.0195	filtered	filtered
hsa-miR-6855-5p	25.78	6.4	0.00666	0.0199	filtered	FDR
hsa-miR-181a-3p	84.99	-2.29	0.00737	0.022	filtered	FDR
hsa-miR-1301-3p	52.7	2.33	0.00763	0.0226	filtered	FDR
hsa-miR-378g	129.79	-2.73	0.00776	0.0229	filtered	not sig
hsa-miR-151b	47.78	-2.58	0.0078	0.023	filtered	not sig
hsa-miR-4738-3p	21.62	6.27	0.00794	0.0232	filtered	not sig
hsa-miR-181a-5p	6252.22	-1.77	0.00815	0.0238	FDR	not sig
hsa-miR-320d	427.3	1.82	0.00839	0.0244	FDR	FDR
hsa-miR-3960	180.48	2.78	0.00852	0.0245	filtered	FDR
hsa-let-7f-1-3p	17.79	-3.56	0.00854	0.0245	filtered	filtered
hsa-miR-6779-5p	4.88	6.26	0.00849	0.0245	filtered	filtered
hsa-miR-340-5p	418.25	-2.17	0.00865	0.0247	FDR	not sig
hsa-miR-106b-3p	2069.49	1.94	0.00903	0.0256	FDR	FDR
hsa-miR-381-3p	39.35	2.55	0.009	0.0256	filtered	FDR
hsa-miR-574-5p	582.88	-2.28	0.00929	0.0262	filtered	not sig
hsa-miR-1228-3p	2.1	6.18	0.00954	0.0268	filtered	filtered
hsa-miR-1247-3p	4.27	6.16	0.00966	0.027	filtered	filtered
hsa-miR-6845-5p	4.27	6.16	0.00966	0.027	filtered	filtered
hsa-miR-361-3p	3543.09	-2.01	0.01	0.0279	FDR	not sig
hsa-miR-6829-5p	2.64	6.14	0.0101	0.0279	filtered	filtered
hsa-miR-200c-5p	12.14	-3.84	0.0102	0.028	filtered	filtered
hsa-miR-15a-5p	73.13	-2.63	0.0105	0.0287	filtered	not sig
hsa-miR-26a-2-3p	13.84	-3.71	0.0106	0.0291	filtered	filtered
hsa-miR-33a-3p	12.24	-3.81	0.0108	0.0293	filtered	filtered
hsa-miR-215-5p	79.43	2.17	0.0109	0.0295	filtered	FDR
hsa-miR-6788-5p	3.66	6.05	0.0112	0.0303	filtered	filtered
hsa-miR-202-3p	2.08	6.04	0.0114	0.0307	filtered	filtered
hsa-miR-21-5p	53108.9	-1.94	0.0116	0.0309	FDR	not sig
hsa-miR-20a-5p	950.26	-2.07	0.0116	0.0309	filtered	not sig
hsa-miR-24-1-5p	33.3	-3.08	0.0116	0.0309	filtered	not sig
hsa-miR-3164	1.46	6.01	0.0116	0.0309	filtered	filtered
hsa-miR-493-3p	14.61	4.91	0.0117	0.0309	filtered	filtered
hsa-miR-548am-3p	14.9	-2.91	0.012	0.0315	filtered	filtered
hsa-miR-3675-5p	2.54	5.99	0.0121	0.0316	filtered	filtered
hsa-miR-582-5p	12.49	-3.69	0.0121	0.0316	filtered	filtered
hsa-miR-6884-5p	11.44	4.3	0.0121	0.0316	filtered	filtered
hsa-miR-197-5p	11.72	5.94	0.0123	0.0318	filtered	filtered
hsa-miR-548p	11.07	-3.76	0.0125	0.0324	filtered	filtered
hsa-miR-342-5p	116.27	2.24	0.0127	0.0327	filtered	FDR
hsa-miR-6729-3p	10.03	5.9	0.0131	0.0337	filtered	filtered
hsa-miR-766-3p	23.43	3.24	0.0133	0.034	filtered	FDR
hsa-miR-6715a-3p	3.05	5.91	0.0133	0.034	filtered	filtered
hsa-miR-6770-3p	1.98	5.9	0.0135	0.0341	filtered	filtered
hsa-miR-6861-3p	1.98	5.9	0.0135	0.0341	filtered	filtered
hsa-miR-1255b-5p	13.62	5.73	0.0137	0.0345	filtered	filtered
hsa-miR-4451	4.44	5.84	0.0139	0.035	filtered	filtered
hsa-miR-1246	5971.92	2.13	0.014	0.0351	FDR	FDR
hsa-miR-4511	7.73	5.8	0.0143	0.0354	filtered	not sig
hsa-miR-99b-5p	7262.27	-1.63	0.0142	0.0354	FDR	not sig
hsa-miR-190a-5p	24.25	-3.24	0.0142	0.0354	filtered	filtered
hsa-miR-152-3p	726.23	-2.07	0.0145	0.0358	filtered	not sig
hsa-miR-378a-3p	28834.2	-1.8	0.0146	0.036	FDR	not sig
hsa-miR-6747-3p	30.5	5.71	0.0152	0.0372	filtered	not sig
hsa-miR-143-3p	4024.37	2.09	0.0162	0.0395	FDR	FDR
hsa-miR-1909-3p	2.44	5.73	0.0164	0.0397	filtered	filtered
hsa-miR-5708	2.44	5.73	0.0164	0.0397	filtered	filtered
hsa-miR-6759-5p	2.44	5.73	0.0164	0.0397	filtered	filtered
hsa-miR-1287-5p	182.87	-2.14	0.0167	0.0402	filtered	not sig
hsa-miR-345-5p	226.13	-2.13	0.017	0.0408	filtered	not sig
hsa-miR-4535	10.63	5.61	0.0174	0.0416	filtered	not sig
hsa-let-7a-5p	24578.8	-1.98	0.0174	0.0416	FDR	not sig
hsa-let-7g-5p	23888.8	-1.62	0.0178	0.0423	FDR	not sig
hsa-miR-22-5p	213.45	-1.98	0.0193	0.0456	filtered	not sig
hsa-miR-375	12737.3	-1.93	0.0199	0.0469	FDR	not sig
hsa-miR-20b-5p	24.58	2.77	0.0208	0.0488	filtered	FDR
hsa-let-7a-3p	100.79	-2.81	0.0208	0.0488	filtered	not sig
hsa-miR-3120-5p	1.83	5.51	0.0212	0.049	filtered	filtered
hsa-miR-382-3p	8.13	5.46	0.0212	0.049	filtered	filtered
hsa-miR-4682	1.83	5.51	0.0212	0.049	filtered	filtered
hsa-miR-604	1.83	5.51	0.0212	0.049	filtered	filtered
hsa-miR-6785-5p	1.83	5.51	0.0212	0.049	filtered	filtered
hsa-miR-3150b-3p	15.28	4.26	0.0214	0.0493	filtered	filtered
hsa-miR-6877-5p	13.46	5.39	0.0218	0.0499	filtered	not sig
hsa-miR-3074-5p	10.67	3.44	0.0221	0.0505	filtered	filtered
hsa-miR-18a-3p	70.66	2.54	0.0223	0.0507	filtered	FDR
hsa-miR-199b-5p	52.82	-2.85	0.0231	0.0524	filtered	not sig
hsa-miR-181d-5p	51.32	-2.37	0.0241	0.0546	filtered	not sig
hsa-miR-652-3p	985	-1.77	0.0245	0.0552	FDR	not sig
hsa-miR-224-3p	9.85	-3.42	0.0249	0.056	filtered	filtered
hsa-miR-3690	20.02	3.41	0.0255	0.057	filtered	not sig
hsa-miR-16-5p	2390.43	-1.77	0.0256	0.057	FDR	not sig
hsa-miR-664a-5p	154.85	-1.75	0.0256	0.057	filtered	not sig
hsa-miR-1303	32.71	-2.18	0.026	0.0576	filtered	filtered
hsa-miR-27b-5p	19.88	-2.44	0.026	0.0576	filtered	filtered
hsa-miR-3173-5p	8.98	5.25	0.0267	0.0589	filtered	filtered
hsa-miR-183-5p	3165.25	-1.58	0.0274	0.0602	FDR	not sig
hsa-miR-518e-5p	2.9	5.23	0.0279	0.0605	filtered	filtered
hsa-miR-519b-5p	2.9	5.23	0.0279	0.0605	filtered	filtered
hsa-miR-519c-5p	2.9	5.23	0.0279	0.0605	filtered	filtered
hsa-miR-522-5p	2.9	5.23	0.0279	0.0605	filtered	filtered
hsa-miR-523-5p	2.9	5.23	0.0279	0.0605	filtered	filtered
hsa-miR-3605-5p	12.16	2.82	0.0283	0.0611	filtered	filtered
hsa-miR-4667-5p	4.9	5.21	0.0284	0.0612	filtered	filtered
hsa-miR-135b-5p	8.97	-3.36	0.0288	0.0619	filtered	filtered
hsa-miR-7-1-3p	8.49	-3.38	0.0292	0.0624	filtered	filtered
hsa-miR-6087	6.6	5.15	0.0296	0.0631	filtered	filtered
hsa-miR-197-3p	287.04	1.57	0.0302	0.0642	filtered	FDR
hsa-miR-493-5p	12.34	3.42	0.0304	0.0644	filtered	filtered
hsa-miR-130b-3p	55.37	-1.83	0.0313	0.0662	filtered	not sig
hsa-miR-873-5p	5.58	5.09	0.0314	0.0663	filtered	filtered
hsa-miR-6847-5p	2.18	5.05	0.034	0.0715	filtered	filtered
hsa-miR-610	2.8	5.01	0.0348	0.073	filtered	filtered
hsa-miR-223-5p	194.26	2.25	0.0351	0.0732	filtered	not sig
hsa-miR-6852-3p	8.11	5	0.0356	0.0741	filtered	not sig
hsa-miR-133a-3p	2.39	4.92	0.0384	0.0797	filtered	filtered
hsa-miR-3124-5p	3.85	3.9	0.0395	0.0818	filtered	filtered
hsa-miR-1266-5p	9.08	-3.18	0.0398	0.0821	filtered	filtered
hsa-miR-320e	8.91	2.77	0.04	0.0823	filtered	filtered
hsa-miR-421	56.64	-2.1	0.0409	0.0839	filtered	not sig
hsa-miR-654-3p	5.17	4.83	0.0416	0.0852	filtered	filtered
hsa-miR-4755-5p	8.01	4.83	0.0422	0.0859	filtered	not sig
hsa-miR-4723-5p	8.21	4.83	0.0421	0.0859	filtered	filtered
hsa-miR-3622a-5p	15.8	-2.81	0.0425	0.0863	filtered	filtered
hsa-miR-1538	6.35	4.82	0.0427	0.0864	filtered	filtered
hsa-miR-1254	12.05	3.71	0.043	0.0868	filtered	filtered
hsa-miR-378a-5p	61.45	-1.99	0.0439	0.0883	filtered	not sig
hsa-miR-760	34.76	2.13	0.0448	0.0899	filtered	FDR
hsa-miR-378h	13.04	-2.69	0.0452	0.0902	filtered	filtered
hsa-miR-6780a-5p	11.86	4.73	0.0452	0.0902	filtered	filtered
hsa-miR-941	1113.92	1.46	0.0458	0.091	FDR	FDR
hsa-miR-6734-5p	12.23	4.69	0.046	0.0912	filtered	filtered
hsa-miR-10b-3p	1.83	4.71	0.0475	0.0939	filtered	filtered
hsa-miR-7854-3p	12.16	4.08	0.0477	0.094	filtered	filtered
hsa-miR-7155-5p	3.38	4.7	0.0479	0.0943	filtered	filtered
hsa-miR-1304-3p	17.53	2.02	0.0488	0.0957	filtered	not sig
hsa-miR-125a-5p	1403.35	-1.12	0.0498	0.0972	FDR	not sig
hsa-miR-181a-2-3p	495.55	-1.5	0.0498	0.0972	FDR	not sig
hsa-miR-4489	13.67	4.6	0.0512	0.0996	filtered	not sig
hsa-miR-25-3p	8208.13	1.26	0.0517	0.1	FDR	FDR
hsa-miR-422a	134.89	-2.27	0.0524	0.101	filtered	not sig
hsa-let-7b-3p	96.5	-1.75	0.0534	0.103	filtered	not sig
hsa-miR-574-3p	242.08	-1.66	0.0537	0.103	filtered	not sig
hsa-miR-6859-3p	6.16	4.57	0.0548	0.105	filtered	filtered
hsa-miR-136-3p	3.89	4.54	0.0556	0.106	filtered	filtered
hsa-miR-4498	5.21	4.54	0.0551	0.106	filtered	filtered
hsa-miR-6501-5p	7.15	4.52	0.0553	0.106	filtered	filtered
hsa-miR-6833-3p	18.23	4.49	0.0564	0.107	filtered	not sig
hsa-miR-210-5p	12.16	4.5	0.0568	0.108	filtered	not sig
hsa-miR-23a-5p	7.57	3.2	0.0581	0.109	filtered	filtered
hsa-miR-6514-5p	7.81	4.17	0.0575	0.109	filtered	filtered
hsa-miR-4690-3p	5	3.85	0.0587	0.11	filtered	filtered
hsa-miR-1227-3p	4.46	4.49	0.0592	0.111	filtered	filtered
hsa-miR-24-3p	5684.62	-1.44	0.0606	0.113	FDR	not sig
hsa-miR-125a-3p	76.31	-1.49	0.0605	0.113	filtered	not sig
hsa-miR-619-5p	52.58	1.85	0.0619	0.115	FDR	FDR
hsa-miR-4433a-3p	1.65	4.43	0.0628	0.116	filtered	filtered
hsa-miR-494-3p	3.4	4.41	0.0636	0.117	filtered	filtered
hsa-miR-7110-3p	1.76	4.41	0.0636	0.117	filtered	filtered
hsa-miR-101-3p	13681.9	-1.4	0.0647	0.118	FDR	not sig
hsa-miR-3191-3p	2	4.4	0.0643	0.118	filtered	filtered
hsa-miR-6514-3p	4.37	4.4	0.0645	0.118	filtered	filtered
hsa-miR-516b-5p	9.74	3.86	0.065	0.119	filtered	filtered
hsa-miR-6843-3p	16.18	-2.56	0.0656	0.119	filtered	filtered
hsa-miR-590-3p	14.3	-3.31	0.0671	0.122	filtered	filtered
hsa-miR-1285-3p	38.92	1.69	0.0695	0.125	filtered	FDR
hsa-miR-6503-3p	2.66	4.31	0.0693	0.125	filtered	filtered
hsa-miR-155-5p	220.41	-1.41	0.0706	0.127	FDR	not sig
hsa-miR-27a-5p	75	-1.75	0.0716	0.129	filtered	not sig
hsa-miR-6515-3p	14.74	4.23	0.0723	0.13	filtered	not sig
hsa-miR-889-3p	4.67	4.25	0.0732	0.131	filtered	filtered
hsa-miR-3130-3p	3.44	4.22	0.075	0.133	filtered	filtered
hsa-miR-4649-5p	6.01	4.24	0.0748	0.133	filtered	filtered
hsa-miR-6750-3p	6.01	4.24	0.0748	0.133	filtered	filtered
hsa-miR-6891-5p	1.52	4.23	0.0755	0.134	filtered	filtered
hsa-miR-106b-5p	218.49	-1.74	0.0767	0.135	filtered	not sig
hsa-miR-577	9.72	-2.99	0.0777	0.137	filtered	filtered
hsa-miR-6793-5p	3.37	4.18	0.0784	0.138	filtered	filtered
hsa-miR-4459	4.2	4.16	0.0804	0.141	filtered	filtered
hsa-miR-210-3p	143.54	1.59	0.0823	0.144	FDR	FDR
hsa-miR-4762-3p	1.83	4.13	0.0829	0.144	filtered	filtered
hsa-miR-1290	848.54	1.82	0.0838	0.146	filtered	FDR
hsa-miR-19a-3p	118.59	-1.66	0.0852	0.147	filtered	not sig
hsa-miR-503-5p	9.28	3.79	0.0851	0.147	filtered	filtered
hsa-miR-5001-3p	16.71	2.58	0.0859	0.148	filtered	not sig
hsa-miR-6805-5p	6.15	2.35	0.0864	0.149	filtered	filtered
hsa-miR-6825-5p	2.65	4.06	0.0879	0.151	filtered	filtered
hsa-miR-4488	179.64	1.43	0.089	0.152	FDR	FDR
hsa-miR-424-5p	11.83	-2.78	0.0894	0.153	filtered	filtered
hsa-miR-4504	8.46	2.18	0.0915	0.156	filtered	filtered
hsa-miR-6873-3p	1.4	4	0.0929	0.158	filtered	filtered
hsa-miR-186-5p	3222.96	-1.17	0.0941	0.16	nominal sig	not sig
hsa-miR-338-5p	16.24	2.25	0.0965	0.163	filtered	not sig
hsa-let-7i-5p	34429.4	-0.99	0.0982	0.166	not sig	not sig
hsa-miR-6511b-3p	10.65	3.9	0.0984	0.166	filtered	filtered
hsa-miR-223-3p	287.06	1.07	0.1	0.167	not sig	not sig
hsa-miR-30e-5p	6102.56	-1.4	0.1	0.167	nominal sig	not sig
hsa-miR-151a-5p	156.21	-1.31	0.101	0.167	filtered	not sig
hsa-miR-1273g-3p	8.86	2.32	0.0996	0.167	filtered	filtered
hsa-miR-191-3p	5.23	3.21	0.0998	0.167	filtered	filtered
hsa-miR-32-3p	8.41	-2.51	0.1	0.167	filtered	filtered
hsa-miR-365b-5p	19.02	-1.77	0.0999	0.167	filtered	filtered
hsa-miR-29b-3p	50.48	-1.75	0.103	0.169	filtered	not sig
hsa-miR-2355-3p	2.64	3.87	0.103	0.169	filtered	filtered
hsa-miR-328-5p	1.32	3.89	0.103	0.169	filtered	filtered
hsa-miR-597-3p	3.68	3.86	0.103	0.169	filtered	filtered
hsa-miR-6808-5p	1.32	3.89	0.103	0.169	filtered	filtered
hsa-miR-4326	17.77	1.91	0.105	0.17	filtered	not sig
hsa-miR-885-5p	67.22	-1.55	0.104	0.17	filtered	not sig
hsa-miR-28-3p	2843.13	-1.24	0.105	0.17	not sig	not sig
hsa-miR-3065-5p	7.62	-2.86	0.105	0.17	filtered	filtered
hsa-miR-4772-5p	2.22	3.87	0.104	0.17	filtered	filtered
hsa-miR-5009-5p	3.63	3.84	0.106	0.17	filtered	filtered
hsa-miR-425-3p	113.1	-1.7	0.106	0.171	filtered	not sig
hsa-miR-4485-3p	1.75	3.84	0.107	0.171	filtered	filtered
hsa-miR-519a-5p	3.21	3.84	0.106	0.171	filtered	filtered
hsa-miR-17-3p	17.98	-2.25	0.108	0.172	filtered	filtered
hsa-miR-425-5p	753.88	1.13	0.11	0.175	not sig	FDR
hsa-miR-618	12.82	3.78	0.111	0.176	filtered	not sig
hsa-let-7f-2-3p	9.12	-2.27	0.111	0.176	filtered	filtered
hsa-miR-127-5p	1.16	3.78	0.112	0.177	filtered	filtered
hsa-miR-378b	18.16	-1.92	0.112	0.177	filtered	filtered
hsa-miR-17-5p	643.74	-1.22	0.114	0.18	nominal sig	not sig
hsa-miR-3911	1.52	3.76	0.114	0.18	filtered	filtered
hsa-miR-106a-5p	34.32	2.05	0.116	0.182	filtered	FDR
hsa-miR-6859-5p	5.28	2.56	0.115	0.182	filtered	filtered
hsa-miR-3064-5p	6.7	2.46	0.117	0.183	filtered	filtered
hsa-miR-411-5p	3.21	3.12	0.117	0.183	filtered	filtered
hsa-miR-5187-5p	13.4	2.95	0.118	0.184	filtered	not sig
hsa-miR-342-3p	223.81	-1.39	0.118	0.184	filtered	not sig
hsa-miR-4533	2.64	3.7	0.118	0.184	filtered	filtered
hsa-miR-1343-3p	2.72	3.68	0.121	0.186	filtered	filtered
hsa-miR-2116-3p	3.33	3.68	0.121	0.186	filtered	filtered
hsa-miR-3691-5p	10.36	1.98	0.12	0.186	filtered	filtered
hsa-miR-766-5p	3.25	3.68	0.121	0.186	filtered	filtered
hsa-miR-6131	3.58	2.66	0.124	0.19	filtered	filtered
hsa-miR-1468-5p	10.32	1.73	0.124	0.191	filtered	filtered
hsa-miR-4659a-3p	4.01	3.63	0.129	0.196	filtered	filtered
hsa-miR-615-3p	3.61	3.56	0.132	0.202	filtered	filtered
hsa-miR-3914	1.22	3.54	0.137	0.206	filtered	filtered
hsa-miR-4754	1.22	3.54	0.137	0.206	filtered	filtered
hsa-miR-4784	1.41	3.54	0.137	0.206	filtered	filtered
hsa-miR-5189-3p	1.22	3.54	0.137	0.206	filtered	filtered
hsa-miR-5739	1.22	3.54	0.137	0.206	filtered	filtered
hsa-miR-6165	1.22	3.55	0.137	0.206	filtered	filtered
hsa-miR-6507-5p	1.22	3.55	0.137	0.206	filtered	filtered
hsa-miR-7108-5p	1.22	3.54	0.137	0.206	filtered	filtered
hsa-miR-943	1.94	3.57	0.135	0.206	filtered	filtered
hsa-miR-1287-3p	6.14	-2.65	0.138	0.207	filtered	filtered
hsa-miR-550a-3-5p	6.66	2.69	0.139	0.207	filtered	filtered
hsa-miR-130a-3p	38.97	-1.73	0.141	0.209	filtered	not sig
hsa-miR-6793-3p	4.5	3.5	0.14	0.209	filtered	filtered
hsa-miR-1304-5p	7.33	1.94	0.146	0.217	filtered	filtered
hsa-miR-4647	10.99	3.41	0.147	0.218	filtered	not sig
hsa-miR-3187-5p	1.44	3.42	0.15	0.221	filtered	filtered
hsa-miR-548k	11.13	-1.76	0.15	0.221	filtered	filtered
hsa-miR-4510	6.32	-2.55	0.152	0.223	filtered	filtered
hsa-miR-3138	1.4	3.38	0.155	0.227	filtered	filtered
hsa-miR-512-3p	2.38	3.37	0.156	0.228	filtered	filtered
hsa-miR-3614-5p	9.22	2.09	0.159	0.232	filtered	filtered
hsa-miR-4654	1.24	3.33	0.163	0.236	filtered	filtered
hsa-miR-6837-3p	1.24	3.33	0.163	0.236	filtered	filtered
hsa-miR-6511a-3p	4.94	2.94	0.167	0.242	filtered	filtered
hsa-miR-26b-3p	8.32	-1.98	0.169	0.244	filtered	filtered
hsa-miR-3154	1.25	3.26	0.171	0.246	filtered	filtered
hsa-miR-4491	1.25	3.26	0.171	0.246	filtered	filtered
hsa-miR-6746-5p	1.24	3.23	0.175	0.251	filtered	filtered
hsa-miR-937-3p	2.23	3.21	0.175	0.251	filtered	filtered
hsa-miR-877-5p	28.09	-1.55	0.178	0.255	filtered	not sig
hsa-miR-31-5p	6.77	-2.44	0.182	0.26	filtered	filtered
hsa-miR-15b-5p	169.22	-1.39	0.184	0.262	filtered	not sig
hsa-miR-576-3p	72.92	1.15	0.187	0.266	filtered	FDR
hsa-miR-532-3p	33.7	1.36	0.188	0.268	filtered	FDR
hsa-miR-4791	6.13	2.77	0.19	0.269	filtered	filtered
hsa-miR-1307-5p	140.11	-1.19	0.192	0.272	filtered	not sig
hsa-miR-4516	132.76	-1.26	0.196	0.276	filtered	not sig
hsa-miR-671-5p	43.52	-1.17	0.196	0.276	filtered	not sig
hsa-miR-339-5p	111.59	1.24	0.198	0.279	filtered	FDR
hsa-miR-769-5p	356.73	-1.18	0.202	0.283	filtered	not sig
hsa-miR-495-3p	4.41	2.68	0.203	0.285	filtered	filtered
hsa-miR-3934-5p	3.27	2.8	0.209	0.291	filtered	filtered
hsa-miR-6842-5p	1.74	2.99	0.208	0.291	filtered	filtered
hsa-miR-107	413.63	-1.1	0.213	0.296	filtered	not sig
hsa-miR-6853-3p	2.73	2.94	0.216	0.301	filtered	filtered
hsa-miR-1268b	13.35	1.6	0.22	0.306	filtered	not sig
hsa-miR-203b-3p	5.61	-2.23	0.223	0.308	filtered	filtered
hsa-miR-589-5p	76.67	0.87	0.225	0.31	not sig	FDR
hsa-miR-184	455.41	-1.1	0.23	0.317	filtered	not sig
hsa-miR-4792	9.28	-1.73	0.245	0.337	filtered	filtered
hsa-miR-454-5p	3.02	2.65	0.247	0.339	filtered	filtered
hsa-miR-1255a	4.07	1.96	0.25	0.343	filtered	filtered
hsa-miR-548e-3p	13.17	-1.47	0.252	0.345	filtered	filtered
hsa-miR-222-3p	686.2	-0.81	0.256	0.35	not sig	not sig
hsa-miR-147b	49.07	-1.13	0.26	0.355	filtered	not sig
hsa-miR-450a-5p	6.85	2.54	0.27	0.367	filtered	filtered
hsa-miR-1273c	2.14	2.59	0.274	0.372	filtered	filtered
hsa-miR-331-5p	11.95	-1.19	0.276	0.374	filtered	filtered
hsa-miR-3127-5p	5.06	1.52	0.283	0.383	filtered	filtered
hsa-miR-383-5p	4.71	-2	0.284	0.383	filtered	filtered
hsa-miR-659-5p	9.25	1.31	0.286	0.386	filtered	filtered
hsa-miR-520a-3p	4.7	2.5	0.288	0.388	filtered	filtered
hsa-miR-532-5p	2277.3	0.85	0.29	0.389	not sig	FDR
hsa-miR-3195	1.83	2.5	0.291	0.39	filtered	filtered
hsa-miR-628-5p	5.17	-2.17	0.292	0.39	filtered	filtered
hsa-miR-4677-3p	7.02	-1.64	0.295	0.393	filtered	filtered
hsa-miR-1226-3p	6.39	2.48	0.296	0.394	filtered	filtered
hsa-miR-204-5p	2.77	2.45	0.3	0.399	filtered	filtered
hsa-miR-324-5p	58.34	-1.01	0.303	0.402	filtered	not sig
hsa-miR-505-3p	26.95	1.15	0.308	0.408	filtered	not sig
hsa-miR-4668-5p	1.71	2.38	0.315	0.417	filtered	filtered
hsa-miR-1288-3p	2.19	2.35	0.32	0.421	filtered	filtered
hsa-miR-2115-3p	4.68	-1.6	0.32	0.421	filtered	filtered
hsa-miR-296-3p	8.94	-1.45	0.319	0.421	filtered	filtered
hsa-miR-30b-3p	7.08	-1.44	0.322	0.422	filtered	filtered
hsa-miR-30d-5p	27106.6	-0.58	0.329	0.431	not sig	not sig
hsa-miR-582-3p	21.52	-1.14	0.33	0.431	filtered	filtered
hsa-miR-199a-3p	211.34	0.97	0.34	0.442	filtered	FDR
hsa-miR-199b-3p	211.34	0.97	0.34	0.442	filtered	FDR
hsa-miR-628-3p	4.11	1.23	0.34	0.442	filtered	filtered
hsa-miR-18a-5p	16.13	-1.17	0.345	0.447	filtered	filtered
hsa-miR-6806-3p	2.34	1.91	0.344	0.447	filtered	filtered
hsa-miR-4661-5p	1.85	2.22	0.349	0.451	filtered	filtered
hsa-miR-450b-5p	9.45	1.38	0.351	0.453	filtered	filtered
hsa-miR-191-5p	10965.4	0.76	0.354	0.456	not sig	FDR
hsa-miR-6516-3p	5.06	-1.48	0.358	0.459	filtered	filtered
hsa-miR-9-5p	7.48	1.04	0.357	0.459	filtered	filtered
hsa-miR-6126	38.81	1.01	0.36	0.462	filtered	not sig
hsa-miR-1291	3.6	1.73	0.361	0.462	filtered	filtered
hsa-miR-1285-5p	9.6	1.3	0.366	0.467	filtered	filtered
hsa-miR-519d-3p	1.66	2.12	0.372	0.474	filtered	filtered
hsa-miR-6858-5p	2.17	2.12	0.372	0.474	filtered	filtered
hsa-miR-6875-5p	2.66	2.1	0.373	0.474	filtered	filtered
hsa-miR-151a-3p	19555.5	-0.62	0.375	0.475	not sig	not sig
hsa-miR-378j	3.38	-1.72	0.376	0.476	filtered	filtered
hsa-miR-1299	767.76	-0.74	0.393	0.496	filtered	FDR
hsa-miR-145-5p	26.06	1.04	0.399	0.502	filtered	not sig
hsa-miR-7704	18.91	1.13	0.399	0.502	filtered	not sig
hsa-let-7e-3p	3.2	-1.66	0.398	0.502	filtered	filtered
hsa-miR-374b-3p	3.07	-1.65	0.406	0.509	filtered	filtered
hsa-miR-339-3p	204.78	0.81	0.417	0.521	filtered	FDR
hsa-miR-378c	5.98	-1.18	0.416	0.521	filtered	filtered
hsa-miR-181c-3p	28.86	-0.89	0.42	0.523	filtered	not sig
hsa-miR-152-5p	1.63	1.92	0.42	0.523	filtered	filtered
hsa-miR-548ah-5p	3.04	-1.61	0.421	0.523	filtered	filtered
hsa-miR-664b-3p	13.95	1.36	0.425	0.526	filtered	not sig
hsa-miR-10a-5p	2348.46	-0.7	0.425	0.526	not sig	not sig
hsa-miR-3200-3p	15.36	1.04	0.429	0.531	filtered	not sig
hsa-miR-10a-3p	7.09	-1.49	0.43	0.531	filtered	filtered
hsa-miR-511-3p	5.53	-1.82	0.432	0.532	filtered	filtered
hsa-miR-1268a	11.96	1.1	0.441	0.543	filtered	not sig
hsa-miR-6499-5p	3.03	-1.54	0.444	0.545	filtered	filtered
hsa-miR-548q	1.39	1.69	0.446	0.547	filtered	filtered
hsa-miR-362-5p	4.75	-1.14	0.451	0.55	filtered	filtered
hsa-miR-548ad-5p	4.62	1.66	0.45	0.55	filtered	filtered
hsa-miR-1296-5p	7.25	-1.16	0.454	0.554	filtered	filtered
hsa-miR-125b-1-3p	15.4	0.91	0.457	0.555	filtered	filtered
hsa-miR-1827	1.68	1.76	0.457	0.555	filtered	filtered
hsa-miR-2277-5p	4.28	-1.12	0.464	0.563	filtered	filtered
hsa-miR-1323	1.61	1.71	0.468	0.567	filtered	filtered
hsa-miR-100-5p	1847.82	-0.68	0.476	0.576	filtered	not sig
hsa-miR-4664-3p	5.36	1.5	0.478	0.577	filtered	filtered
hsa-let-7d-3p	829.45	0.58	0.482	0.58	not sig	FDR
hsa-miR-625-5p	1.68	1.54	0.483	0.581	filtered	filtered
hsa-miR-576-5p	44.37	-0.79	0.492	0.59	filtered	not sig
hsa-miR-1277-5p	3.75	-1.3	0.492	0.59	filtered	filtered
hsa-miR-3622a-3p	2.57	-1.4	0.493	0.59	filtered	filtered
hsa-miR-500a-3p	97.25	-0.6	0.495	0.591	filtered	not sig
hsa-miR-514a-3p	2.5	-1.39	0.496	0.592	filtered	filtered
hsa-miR-219a-1-3p	10.17	0.73	0.507	0.602	filtered	filtered
hsa-miR-3613-3p	2.42	1.25	0.505	0.602	filtered	filtered
hsa-miR-3176	3.42	1.56	0.51	0.604	filtered	filtered
hsa-miR-561-5p	3.44	-1.43	0.511	0.604	filtered	filtered
hsa-miR-641	1.12	1.57	0.509	0.604	filtered	filtered
hsa-miR-330-5p	13.97	-0.77	0.513	0.606	filtered	filtered
hsa-miR-33b-5p	4.62	-1.19	0.518	0.61	filtered	filtered
hsa-miR-7977	7.34	1.37	0.522	0.614	filtered	filtered
hsa-miR-2115-5p	2.4	-1.24	0.554	0.651	filtered	filtered
hsa-miR-500b-5p	2.32	-1.22	0.558	0.653	filtered	filtered
hsa-miR-542-3p	6.66	1.36	0.558	0.653	filtered	filtered
hsa-miR-7-5p	1067.74	0.48	0.562	0.657	not sig	FDR
hsa-miR-744-3p	2.73	-1.3	0.57	0.665	filtered	filtered
hsa-miR-29a-5p	2.78	-1.26	0.576	0.671	filtered	filtered
hsa-miR-6866-5p	6.16	0.83	0.585	0.681	filtered	filtered
hsa-miR-3664-3p	3.03	-1.28	0.59	0.685	filtered	filtered
hsa-miR-103a-3p	2866.78	-0.38	0.592	0.686	not sig	not sig
hsa-miR-93-5p	1086.19	-0.38	0.595	0.689	not sig	not sig
hsa-miR-324-3p	106.34	0.51	0.608	0.702	filtered	FDR
hsa-miR-3190-3p	1.69	1.2	0.611	0.705	filtered	filtered
hsa-miR-221-3p	721.13	0.42	0.615	0.708	not sig	not sig
hsa-let-7b-5p	40634.1	-0.37	0.616	0.708	not sig	not sig
hsa-miR-548f-3p	9.73	0.58	0.617	0.708	filtered	filtered
hsa-miR-874-3p	21.86	0.43	0.632	0.724	filtered	filtered
hsa-let-7d-5p	1416.39	-0.34	0.636	0.726	not sig	not sig
hsa-miR-3913-5p	28.69	0.47	0.634	0.726	filtered	filtered
hsa-miR-340-3p	26.12	0.5	0.637	0.727	filtered	not sig
hsa-miR-142-3p	37.03	0.67	0.64	0.729	filtered	not sig
hsa-miR-516a-5p	1.12	1.1	0.642	0.73	filtered	filtered
hsa-miR-1278	2.08	0.96	0.644	0.731	filtered	filtered
hsa-miR-181b-3p	4.26	-0.75	0.65	0.737	filtered	filtered
hsa-miR-98-3p	2.27	-1.04	0.651	0.737	filtered	filtered
hsa-miR-5701	2.87	-1	0.657	0.742	filtered	filtered
hsa-miR-4443	4.86	0.9	0.66	0.744	filtered	filtered
hsa-miR-101-5p	2.91	-0.77	0.663	0.746	filtered	filtered
hsa-miR-6821-5p	3.18	-0.86	0.666	0.748	filtered	filtered
hsa-miR-6516-5p	6.77	-0.58	0.668	0.75	filtered	filtered
hsa-miR-3613-5p	12.18	-0.68	0.682	0.763	filtered	filtered
hsa-miR-548ay-5p	2.57	0.97	0.682	0.763	filtered	filtered
hsa-miR-331-3p	35.21	-0.39	0.685	0.765	filtered	not sig
hsa-miR-548ae-5p	2.72	0.92	0.697	0.777	filtered	filtered
hsa-miR-24-2-5p	46.34	-0.41	0.708	0.789	filtered	not sig
hsa-miR-500a-5p	6.38	-0.53	0.711	0.79	filtered	filtered
hsa-miR-1271-5p	3.98	-0.73	0.715	0.793	filtered	filtered
hsa-miR-29b-2-5p	5.91	-0.48	0.715	0.793	filtered	filtered
hsa-miR-1260b	350.98	0.35	0.717	0.794	filtered	FDR
hsa-miR-4448	3.27	-0.74	0.72	0.795	filtered	filtered
hsa-miR-491-5p	4.64	-0.48	0.724	0.799	filtered	filtered
hsa-miR-33a-5p	3.29	-0.82	0.728	0.802	filtered	filtered
hsa-miR-15b-3p	36.76	-0.34	0.731	0.804	filtered	not sig
hsa-miR-3928-3p	16.08	0.43	0.741	0.814	filtered	filtered
hsa-miR-1260a	366.41	0.32	0.745	0.817	filtered	FDR
hsa-miR-7641	90.96	0.32	0.747	0.817	not sig	not sig
hsa-miR-23c	2.03	-0.75	0.75	0.82	filtered	filtered
hsa-miR-132-5p	8.36	0.34	0.762	0.831	filtered	filtered
hsa-miR-3912-3p	3.51	-0.58	0.77	0.839	filtered	filtered
hsa-miR-30c-1-3p	2.44	-0.51	0.777	0.844	filtered	filtered
hsa-miR-548i	1.66	-0.67	0.777	0.844	filtered	filtered
hsa-miR-92a-1-5p	13.01	-0.29	0.79	0.856	filtered	filtered
hsa-miR-6130	1.8	-0.61	0.798	0.864	filtered	filtered
hsa-miR-660-3p	2.56	-0.51	0.8	0.865	filtered	filtered
hsa-miR-34a-3p	1.75	-0.58	0.806	0.87	filtered	filtered
hsa-let-7c-3p	1.36	-0.56	0.813	0.875	filtered	filtered
hsa-miR-1226-5p	1.52	-0.56	0.812	0.875	filtered	filtered
hsa-miR-548d-5p	3.21	0.54	0.815	0.876	filtered	filtered
hsa-miR-501-5p	2.5	0.47	0.824	0.884	filtered	filtered
hsa-miR-6868-3p	1.65	0.52	0.826	0.885	filtered	filtered
hsa-miR-194-5p	125.84	-0.18	0.83	0.888	filtered	not sig
hsa-miR-128-1-5p	1.46	0.49	0.835	0.892	filtered	filtered
hsa-miR-885-3p	29.9	0.21	0.838	0.894	filtered	not sig
hsa-miR-20a-3p	1.27	-0.47	0.844	0.899	filtered	filtered
hsa-miR-5096	1.65	0.33	0.85	0.903	filtered	filtered
hsa-miR-1251-5p	1.37	-0.44	0.851	0.904	filtered	filtered
hsa-miR-708-3p	3.93	-0.39	0.857	0.908	filtered	filtered
hsa-miR-517a-3p	1.39	-0.42	0.86	0.909	filtered	filtered
hsa-miR-517b-3p	1.39	-0.42	0.86	0.909	filtered	filtered
hsa-miR-4532	46.44	-0.16	0.869	0.916	filtered	not sig
hsa-miR-212-3p	1.19	-0.39	0.869	0.916	filtered	filtered
hsa-miR-590-5p	1.42	-0.38	0.872	0.917	filtered	filtered
hsa-miR-140-5p	55.36	-0.15	0.878	0.918	filtered	not sig
hsa-miR-1276	1.31	-0.35	0.882	0.918	filtered	filtered
hsa-miR-23b-5p	23.54	-0.17	0.875	0.918	filtered	filtered
hsa-miR-345-3p	1.67	-0.35	0.881	0.918	filtered	filtered
hsa-miR-3688-3p	4.36	0.25	0.882	0.918	filtered	filtered
hsa-miR-548b-5p	1.19	-0.36	0.88	0.918	filtered	filtered
hsa-miR-6515-5p	2.94	0.29	0.874	0.918	filtered	filtered
hsa-miR-548aq-3p	3.05	0.29	0.885	0.921	filtered	filtered
hsa-miR-374c-5p	1.17	-0.33	0.889	0.922	filtered	filtered
hsa-miR-616-5p	1.12	-0.34	0.888	0.922	filtered	filtered
hsa-miR-146a-3p	1.37	-0.3	0.898	0.93	filtered	filtered
hsa-miR-149-5p	2.07	0.19	0.901	0.93	filtered	filtered
hsa-miR-2277-3p	1.93	-0.26	0.901	0.93	filtered	filtered
hsa-miR-181b-2-3p	1.95	-0.24	0.911	0.935	filtered	filtered
hsa-miR-3174	1.96	-0.24	0.91	0.935	filtered	filtered
hsa-miR-362-3p	1.52	-0.27	0.91	0.935	filtered	filtered
hsa-miR-518b	1.37	0.27	0.911	0.935	filtered	filtered
hsa-miR-3909	2.59	-0.21	0.922	0.945	filtered	filtered
hsa-miR-502-3p	108.64	0.07	0.926	0.947	not sig	not sig
hsa-miR-511-5p	74.73	0.08	0.926	0.947	filtered	not sig
hsa-miR-708-5p	1.12	-0.21	0.929	0.948	filtered	filtered
hsa-miR-548o-3p	25.68	-0.08	0.934	0.952	filtered	filtered
hsa-miR-4492	13.52	0.1	0.941	0.956	filtered	not sig
hsa-miR-196a-3p	1.09	-0.17	0.943	0.956	filtered	filtered
hsa-miR-217	1.29	-0.17	0.943	0.956	filtered	filtered
hsa-miR-3196	2.53	0.15	0.941	0.956	filtered	filtered
hsa-miR-664b-5p	11.1	-0.06	0.959	0.97	filtered	filtered
hsa-miR-193b-5p	471.14	0.04	0.965	0.972	filtered	FDR
hsa-miR-95-3p	24.08	0.05	0.965	0.972	filtered	not sig
hsa-miR-548a-3p	1.72	0.1	0.965	0.972	filtered	filtered
hsa-miR-504-5p	2.3	0.08	0.969	0.974	filtered	filtered
hsa-miR-296-5p	3.11	-0.05	0.976	0.98	filtered	filtered
hsa-miR-6733-5p	1.31	0.05	0.982	0.984	filtered	filtered
hsa-miR-22-3p	16022.8	-0.01	0.994	0.996	not sig	not sig
hsa-miR-193a-5p	1163.15	0	0.998	0.998	not sig	FDR
hsa-let-7a-2-3p	0.05	1.91	0.424	NA	filtered	filtered
hsa-miR-103a-2-5p	0.87	0.04	0.987	NA	filtered	filtered
hsa-miR-105-5p	0	NA	NA	NA	filtered	filtered
hsa-miR-1179	0.03	2.14	0.372	NA	filtered	filtered
hsa-miR-1185-1-3p	0.39	3.6	0.131	NA	filtered	filtered
hsa-miR-1185-2-3p	0.15	3.16	0.186	NA	filtered	filtered
hsa-miR-1197	0	NA	NA	NA	filtered	filtered
hsa-miR-122-3p	0	NA	NA	NA	filtered	filtered
hsa-miR-1225-5p	0	NA	NA	NA	filtered	filtered
hsa-miR-1229-3p	0.27	3.34	0.162	NA	filtered	filtered
hsa-miR-1234-3p	0.25	1.12	0.639	NA	filtered	filtered
hsa-miR-1237-3p	0.02	2.15	0.37	NA	filtered	filtered
hsa-miR-1244	0.23	1.22	0.608	NA	filtered	filtered
hsa-miR-1247-5p	0	NA	NA	NA	filtered	filtered
hsa-miR-1250-5p	0.34	1.97	0.408	NA	filtered	filtered
hsa-miR-1261	0.21	1.45	0.544	NA	filtered	filtered
hsa-miR-1262	0.08	1.92	0.422	NA	filtered	filtered
hsa-miR-1269a	0	NA	NA	NA	filtered	filtered
hsa-miR-1271-3p	0.05	2.06	0.388	NA	filtered	filtered
hsa-miR-1273e	0.13	1.61	0.501	NA	filtered	filtered
hsa-miR-1273g-5p	0	NA	NA	NA	filtered	filtered
hsa-miR-1275	0	NA	NA	NA	filtered	filtered
hsa-miR-1277-3p	0.44	0.6	0.802	NA	filtered	filtered
hsa-miR-1281	0	NA	NA	NA	filtered	filtered
hsa-miR-1283	0	NA	NA	NA	filtered	filtered
hsa-miR-1284	0.51	3.87	0.104	NA	filtered	filtered
hsa-miR-1289	0.39	2.34	0.325	NA	filtered	filtered
hsa-miR-1293	0	NA	NA	NA	filtered	filtered
hsa-miR-1295a	1.01	-0.06	0.981	NA	filtered	filtered
hsa-miR-1297	0.56	0.64	0.787	NA	filtered	filtered
hsa-miR-1298-5p	0.85	3.24	0.173	NA	filtered	filtered
hsa-miR-1321	0	NA	NA	NA	filtered	filtered
hsa-miR-1343-5p	0.06	2.04	0.394	NA	filtered	filtered
hsa-miR-135b-3p	0	NA	NA	NA	filtered	filtered
hsa-miR-136-5p	0.2	2.52	0.291	NA	filtered	filtered
hsa-miR-137	0.08	1.91	0.425	NA	filtered	filtered
hsa-miR-138-5p	0.08	1.96	0.413	NA	filtered	filtered
hsa-miR-147a	0	NA	NA	NA	filtered	filtered
hsa-miR-153-3p	0.1	1.87	0.433	NA	filtered	filtered
hsa-miR-16-1-3p	0.56	0.36	0.88	NA	filtered	filtered
hsa-miR-182-3p	0.52	0.45	0.85	NA	filtered	filtered
hsa-miR-183-3p	0.39	1.87	0.432	NA	filtered	filtered
hsa-miR-186-3p	0.3	-1.49	0.533	NA	filtered	filtered
hsa-miR-187-5p	0.2	2.85	0.232	NA	filtered	filtered
hsa-miR-188-5p	0.96	-0.09	0.969	NA	filtered	filtered
hsa-miR-18b-5p	0.18	3.16	0.186	NA	filtered	filtered
hsa-miR-1908-3p	0.15	3.16	0.186	NA	filtered	filtered
hsa-miR-1909-5p	0	NA	NA	NA	filtered	filtered
hsa-miR-190a-3p	0.34	0.81	0.733	NA	filtered	filtered
hsa-miR-1910-5p	0	NA	NA	NA	filtered	filtered
hsa-miR-192-3p	0.38	0.77	0.746	NA	filtered	filtered
hsa-miR-194-3p	0.26	1.16	0.627	NA	filtered	filtered
hsa-miR-196b-3p	0	NA	NA	NA	filtered	filtered
hsa-miR-19b-1-5p	0.05	2.06	0.388	NA	filtered	filtered
hsa-miR-205-3p	0.15	1.38	0.563	NA	filtered	filtered
hsa-miR-208b-3p	0.18	3.16	0.186	NA	filtered	filtered
hsa-miR-20b-3p	0.15	3.16	0.186	NA	filtered	filtered
hsa-miR-2114-5p	0.02	2.15	0.37	NA	filtered	filtered
hsa-miR-211-5p	0.36	1.53	0.523	NA	filtered	filtered
hsa-miR-212-5p	0.21	1.28	0.593	NA	filtered	filtered
hsa-miR-214-3p	0.56	3.9	0.102	NA	filtered	filtered
hsa-miR-216a-3p	0.2	3.28	0.169	NA	filtered	filtered
hsa-miR-216a-5p	0.72	0.68	0.773	NA	filtered	filtered
hsa-miR-216b-5p	0.27	3.34	0.162	NA	filtered	filtered
hsa-miR-219a-5p	0.53	0.57	0.81	NA	filtered	filtered
hsa-miR-219b-5p	0.02	2.21	0.356	NA	filtered	filtered
hsa-miR-222-5p	0.59	0.46	0.845	NA	filtered	filtered
hsa-miR-2276-3p	0.64	2.16	0.363	NA	filtered	filtered
hsa-miR-2278	0.24	2.3	0.335	NA	filtered	filtered
hsa-miR-2355-5p	0	NA	NA	NA	filtered	filtered
hsa-miR-26a-1-3p	0.22	1.14	0.634	NA	filtered	filtered
hsa-miR-299-3p	0	NA	NA	NA	filtered	filtered
hsa-miR-299-5p	0	NA	NA	NA	filtered	filtered
hsa-miR-29b-1-5p	0.5	0.45	0.848	NA	filtered	filtered
hsa-miR-301a-3p	0.08	1.91	0.425	NA	filtered	filtered
hsa-miR-301a-5p	0.17	1.33	0.578	NA	filtered	filtered
hsa-miR-301b-3p	0.1	1.68	0.482	NA	filtered	filtered
hsa-miR-3064-3p	0.9	-0.09	0.969	NA	filtered	filtered
hsa-miR-3065-3p	0.74	0.05	0.983	NA	filtered	filtered
hsa-miR-3074-3p	0.08	1.71	0.474	NA	filtered	filtered
hsa-miR-3115	0.09	1.81	0.449	NA	filtered	filtered
hsa-miR-3116	0.22	1.33	0.576	NA	filtered	filtered
hsa-miR-3120-3p	0.39	3.38	0.157	NA	filtered	filtered
hsa-miR-3121-3p	0.04	2.07	0.386	NA	filtered	filtered
hsa-miR-3122	0.39	3.6	0.131	NA	filtered	filtered
hsa-miR-3123	0.36	3.48	0.145	NA	filtered	filtered
hsa-miR-3125	0.15	3.16	0.186	NA	filtered	filtered
hsa-miR-3127-3p	0	NA	NA	NA	filtered	filtered
hsa-miR-3128	0.17	1.3	0.586	NA	filtered	filtered
hsa-miR-3129-3p	0.16	1.57	0.512	NA	filtered	filtered
hsa-miR-3129-5p	0	NA	NA	NA	filtered	filtered
hsa-miR-3130-5p	0	NA	NA	NA	filtered	filtered
hsa-miR-3131	0	NA	NA	NA	filtered	filtered
hsa-miR-3132	0.02	2.21	0.356	NA	filtered	filtered
hsa-miR-3133	0.23	1.21	0.611	NA	filtered	filtered
hsa-miR-3134	0	NA	NA	NA	filtered	filtered
hsa-miR-3135b	0.24	1.21	0.611	NA	filtered	filtered
hsa-miR-3136-5p	0.21	1.27	0.596	NA	filtered	filtered
hsa-miR-31-3p	0.61	-2.02	0.397	NA	filtered	filtered
hsa-miR-3140-3p	0.6	2.48	0.297	NA	filtered	filtered
hsa-miR-3140-5p	0.07	1.89	0.429	NA	filtered	filtered
hsa-miR-3143	0	NA	NA	NA	filtered	filtered
hsa-miR-3144-3p	0.31	0.89	0.707	NA	filtered	filtered
hsa-miR-3146	0.02	2.21	0.356	NA	filtered	filtered
hsa-miR-3148	0	NA	NA	NA	filtered	filtered
hsa-miR-3149	0.48	0.54	0.819	NA	filtered	filtered
hsa-miR-3150a-3p	0	NA	NA	NA	filtered	filtered
hsa-miR-3150a-5p	0	NA	NA	NA	filtered	filtered
hsa-miR-3152-5p	0.2	1.28	0.592	NA	filtered	filtered
hsa-miR-3155a	0	NA	NA	NA	filtered	filtered
hsa-miR-3156-5p	0	NA	NA	NA	filtered	filtered
hsa-miR-3157-3p	0.12	1.57	0.512	NA	filtered	filtered
hsa-miR-3157-5p	0.32	2.28	0.338	NA	filtered	filtered
hsa-miR-3159	0	NA	NA	NA	filtered	filtered
hsa-miR-3161	0.18	2.43	0.308	NA	filtered	filtered
hsa-miR-3162-5p	0	NA	NA	NA	filtered	filtered
hsa-miR-3163	0.17	2.84	0.234	NA	filtered	filtered
hsa-miR-3165	0	NA	NA	NA	filtered	filtered
hsa-miR-3166	0.04	2.07	0.386	NA	filtered	filtered
hsa-miR-3170	0.14	1.41	0.556	NA	filtered	filtered
hsa-miR-3173-3p	0.1	2.01	0.402	NA	filtered	filtered
hsa-miR-3175	0.06	1.9	0.427	NA	filtered	filtered
hsa-miR-3178	0.23	1.67	0.485	NA	filtered	filtered
hsa-miR-3179	0.09	1.7	0.478	NA	filtered	filtered
hsa-miR-3180-5p	0	NA	NA	NA	filtered	filtered
hsa-miR-3181	0	NA	NA	NA	filtered	filtered
hsa-miR-3186-3p	0.08	1.91	0.425	NA	filtered	filtered
hsa-miR-3186-5p	0.15	3.16	0.186	NA	filtered	filtered
hsa-miR-3188	0.77	2.15	0.365	NA	filtered	filtered
hsa-miR-3192-5p	0.17	2.9	0.224	NA	filtered	filtered
hsa-miR-3194-3p	0	NA	NA	NA	filtered	filtered
hsa-miR-3199	0.29	3.09	0.194	NA	filtered	filtered
hsa-miR-3200-5p	0.89	4.23	0.0758	NA	filtered	filtered
hsa-miR-3202	0.15	3.16	0.186	NA	filtered	filtered
hsa-miR-323a-5p	0	NA	NA	NA	filtered	filtered
hsa-miR-329-3p	0	NA	NA	NA	filtered	filtered
hsa-miR-337-5p	0.1	3	0.209	NA	filtered	filtered
hsa-miR-338-3p	0.46	0.61	0.799	NA	filtered	filtered
hsa-miR-346	0.63	3.77	0.113	NA	filtered	filtered
hsa-miR-34c-3p	0	NA	NA	NA	filtered	filtered
hsa-miR-34c-5p	0.99	0.8	0.735	NA	filtered	filtered
hsa-miR-3529-5p	0	NA	NA	NA	filtered	filtered
hsa-miR-3591-5p	0	NA	NA	NA	filtered	filtered
hsa-miR-3607-3p	0.51	-1.69	0.481	NA	filtered	filtered
hsa-miR-3611	0.33	2.02	0.396	NA	filtered	filtered
hsa-miR-3616-5p	0.11	1.63	0.496	NA	filtered	filtered
hsa-miR-3617-5p	0.4	1.71	0.473	NA	filtered	filtered
hsa-miR-3619-3p	0	NA	NA	NA	filtered	filtered
hsa-miR-3620-3p	0.06	1.87	0.435	NA	filtered	filtered
hsa-miR-3620-5p	0.59	3.13	0.189	NA	filtered	filtered
hsa-miR-3622b-3p	0.09	1.75	0.466	NA	filtered	filtered
hsa-miR-3622b-5p	0.17	1.37	0.566	NA	filtered	filtered
hsa-miR-3651	0	NA	NA	NA	filtered	filtered
hsa-miR-3653-3p	0	NA	NA	NA	filtered	filtered
hsa-miR-3654	0.6	0.54	0.819	NA	filtered	filtered
hsa-miR-3659	0	NA	NA	NA	filtered	filtered
hsa-miR-3660	0	NA	NA	NA	filtered	filtered
hsa-miR-3661	0.39	2.34	0.325	NA	filtered	filtered
hsa-miR-3663-5p	0	NA	NA	NA	filtered	filtered
hsa-miR-3664-5p	0.05	1.89	0.43	NA	filtered	filtered
hsa-miR-3677-3p	0.91	1.73	0.466	NA	filtered	filtered
hsa-miR-3677-5p	0	NA	NA	NA	filtered	filtered
hsa-miR-3679-5p	0.16	1.66	0.488	NA	filtered	filtered
hsa-miR-3682-3p	0.25	3.39	0.156	NA	filtered	filtered
hsa-miR-3684	0	NA	NA	NA	filtered	filtered
hsa-miR-3685	0	NA	NA	NA	filtered	filtered
hsa-miR-3687	0	NA	NA	NA	filtered	filtered
hsa-miR-3691-3p	0	NA	NA	NA	filtered	filtered
hsa-miR-3692-3p	0.05	2.06	0.388	NA	filtered	filtered
hsa-miR-369-3p	0.06	1.99	0.406	NA	filtered	filtered
hsa-miR-369-5p	0.71	3.67	0.123	NA	filtered	filtered
hsa-miR-371a-3p	0	NA	NA	NA	filtered	filtered
hsa-miR-371a-5p	0.18	3.16	0.186	NA	filtered	filtered
hsa-miR-371b-5p	0.18	3.16	0.186	NA	filtered	filtered
hsa-miR-372-3p	0.74	3.91	0.101	NA	filtered	filtered
hsa-miR-373-3p	0	NA	NA	NA	filtered	filtered
hsa-miR-376a-3p	0.09	1.7	0.478	NA	filtered	filtered
hsa-miR-376b-3p	0	NA	NA	NA	filtered	filtered
hsa-miR-377-3p	0.2	3.28	0.169	NA	filtered	filtered
hsa-miR-379-3p	0	NA	NA	NA	filtered	filtered
hsa-miR-3910	0.08	1.76	0.462	NA	filtered	filtered
hsa-miR-3913-3p	0	NA	NA	NA	filtered	filtered
hsa-miR-3918	0.47	2.48	0.298	NA	filtered	filtered
hsa-miR-3919	0.36	1.06	0.655	NA	filtered	filtered
hsa-miR-3920	0.09	1.76	0.462	NA	filtered	filtered
hsa-miR-3925-5p	0.25	3.39	0.156	NA	filtered	filtered
hsa-miR-3928-5p	0	NA	NA	NA	filtered	filtered
hsa-miR-3929	0	NA	NA	NA	filtered	filtered
hsa-miR-3936	0.53	0.79	0.742	NA	filtered	filtered
hsa-miR-3939	0.68	0.24	0.92	NA	filtered	filtered
hsa-miR-3940-5p	0.27	3.11	0.192	NA	filtered	filtered
hsa-miR-3944-3p	0.27	3.11	0.192	NA	filtered	filtered
hsa-miR-3944-5p	0.02	2.21	0.356	NA	filtered	filtered
hsa-miR-409-5p	0.69	3.88	0.104	NA	filtered	filtered
hsa-miR-410-3p	0.1	1.87	0.433	NA	filtered	filtered
hsa-miR-411-3p	0.2	3.28	0.169	NA	filtered	filtered
hsa-miR-412-3p	0	NA	NA	NA	filtered	filtered
hsa-miR-4257	0	NA	NA	NA	filtered	filtered
hsa-miR-4273	0	NA	NA	NA	filtered	filtered
hsa-miR-4284	0.15	1.64	0.493	NA	filtered	filtered
hsa-miR-4296	0	NA	NA	NA	filtered	filtered
hsa-miR-4298	0	NA	NA	NA	filtered	filtered
hsa-miR-4306	0.04	2.07	0.386	NA	filtered	filtered
hsa-miR-431-3p	0.2	3.28	0.169	NA	filtered	filtered
hsa-miR-431-5p	0.66	4.03	0.0906	NA	filtered	filtered
hsa-miR-4324	0.33	0.96	0.688	NA	filtered	filtered
hsa-miR-4419a	0	NA	NA	NA	filtered	filtered
hsa-miR-4419b	0	NA	NA	NA	filtered	filtered
hsa-miR-4421	0	NA	NA	NA	filtered	filtered
hsa-miR-4423-3p	0.58	0.45	0.851	NA	filtered	filtered
hsa-miR-4423-5p	0.47	0.53	0.822	NA	filtered	filtered
hsa-miR-4426	0.02	2.21	0.356	NA	filtered	filtered
hsa-miR-4427	0.23	-1.24	0.606	NA	filtered	filtered
hsa-miR-4430	0	NA	NA	NA	filtered	filtered
hsa-miR-4433a-5p	0.06	2.04	0.394	NA	filtered	filtered
hsa-miR-4435	0.54	3.76	0.115	NA	filtered	filtered
hsa-miR-4436a	0	NA	NA	NA	filtered	filtered
hsa-miR-4436b-3p	0	NA	NA	NA	filtered	filtered
hsa-miR-4440	0.96	3.74	0.116	NA	filtered	filtered
hsa-miR-4445-5p	0	NA	NA	NA	filtered	filtered
hsa-miR-4449	0.25	3.39	0.156	NA	filtered	filtered
hsa-miR-4450	0.33	0.9	0.705	NA	filtered	filtered
hsa-miR-4461	0	NA	NA	NA	filtered	filtered
hsa-miR-4463	0.1	3	0.209	NA	filtered	filtered
hsa-miR-4465	0	NA	NA	NA	filtered	filtered
hsa-miR-4467	0.2	3.28	0.169	NA	filtered	filtered
hsa-miR-4470	0.52	1.3	0.585	NA	filtered	filtered
hsa-miR-4473	0.36	0.94	0.694	NA	filtered	filtered
hsa-miR-4474-3p	0.23	1.4	0.558	NA	filtered	filtered
hsa-miR-4477b	0.02	2.15	0.37	NA	filtered	filtered
hsa-miR-4478	0.1	2.01	0.402	NA	filtered	filtered
hsa-miR-4479	0.63	3.31	0.164	NA	filtered	filtered
hsa-miR-448	0.21	1.26	0.597	NA	filtered	filtered
hsa-miR-4482-3p	0.06	1.97	0.41	NA	filtered	filtered
hsa-miR-4482-5p	0.11	1.77	0.459	NA	filtered	filtered
hsa-miR-4485-5p	0.25	3.39	0.156	NA	filtered	filtered
hsa-miR-449a	0.03	2.05	0.391	NA	filtered	filtered
hsa-miR-449c-5p	0	NA	NA	NA	filtered	filtered
hsa-miR-4500	0	NA	NA	NA	filtered	filtered
hsa-miR-4501	0.11	2.01	0.402	NA	filtered	filtered
hsa-miR-4507	0.46	3.38	0.156	NA	filtered	filtered
hsa-miR-450a-1-3p	0	NA	NA	NA	filtered	filtered
hsa-miR-450a-2-3p	0	NA	NA	NA	filtered	filtered
hsa-miR-4513	0	NA	NA	NA	filtered	filtered
hsa-miR-4515	0	NA	NA	NA	filtered	filtered
hsa-miR-4521	0.31	0.94	0.694	NA	filtered	filtered
hsa-miR-4523	0	NA	NA	NA	filtered	filtered
hsa-miR-4525	0.17	1.5	0.531	NA	filtered	filtered
hsa-miR-4526	0.02	2.15	0.37	NA	filtered	filtered
hsa-miR-4531	0	NA	NA	NA	filtered	filtered
hsa-miR-4536-3p	0.03	2.05	0.391	NA	filtered	filtered
hsa-miR-4632-3p	0	NA	NA	NA	filtered	filtered
hsa-miR-4633-3p	0.11	1.72	0.471	NA	filtered	filtered
hsa-miR-4637	0.02	2.21	0.356	NA	filtered	filtered
hsa-miR-4638-3p	0.02	2.15	0.37	NA	filtered	filtered
hsa-miR-4638-5p	0.39	3.6	0.131	NA	filtered	filtered
hsa-miR-4639-3p	0	NA	NA	NA	filtered	filtered
hsa-miR-4639-5p	0.4	0.74	0.754	NA	filtered	filtered
hsa-miR-4640-3p	0.04	2.07	0.386	NA	filtered	filtered
hsa-miR-4640-5p	0.1	1.63	0.496	NA	filtered	filtered
hsa-miR-4642	0	NA	NA	NA	filtered	filtered
hsa-miR-4645-3p	0.04	2.08	0.385	NA	filtered	filtered
hsa-miR-4648	0.3	3.47	0.146	NA	filtered	filtered
hsa-miR-4651	0.02	2.21	0.356	NA	filtered	filtered
hsa-miR-4655-5p	0.15	3.16	0.186	NA	filtered	filtered
hsa-miR-4657	0.44	3.66	0.125	NA	filtered	filtered
hsa-miR-4658	0.86	3.65	0.126	NA	filtered	filtered
hsa-miR-4660	0.5	1.91	0.422	NA	filtered	filtered
hsa-miR-4662a-5p	0.18	1.25	0.601	NA	filtered	filtered
hsa-miR-4664-5p	0.11	1.57	0.511	NA	filtered	filtered
hsa-miR-4666a-5p	0.35	3.54	0.138	NA	filtered	filtered
hsa-miR-4668-3p	0.02	2.15	0.37	NA	filtered	filtered
hsa-miR-4670-3p	0	NA	NA	NA	filtered	filtered
hsa-miR-4670-5p	0.02	2.15	0.37	NA	filtered	filtered
hsa-miR-4671-5p	0.35	3.54	0.138	NA	filtered	filtered
hsa-miR-4674	0	NA	NA	NA	filtered	filtered
hsa-miR-4676-3p	0	NA	NA	NA	filtered	filtered
hsa-miR-4676-5p	0.06	2.04	0.394	NA	filtered	filtered
hsa-miR-4677-5p	0	NA	NA	NA	filtered	filtered
hsa-miR-4679	0.18	1.27	0.594	NA	filtered	filtered
hsa-miR-4680-3p	0.33	0.99	0.678	NA	filtered	filtered
hsa-miR-4680-5p	0	NA	NA	NA	filtered	filtered
hsa-miR-4683	0.02	2.15	0.37	NA	filtered	filtered
hsa-miR-4684-3p	0.18	3.16	0.186	NA	filtered	filtered
hsa-miR-4687-3p	0.45	3.15	0.186	NA	filtered	filtered
hsa-miR-4688	0.42	0.74	0.755	NA	filtered	filtered
hsa-miR-4689	0.07	1.89	0.429	NA	filtered	filtered
hsa-miR-4695-3p	0.13	1.69	0.481	NA	filtered	filtered
hsa-miR-4696	0.17	1.28	0.592	NA	filtered	filtered
hsa-miR-4698	0	NA	NA	NA	filtered	filtered
hsa-miR-4699-3p	0.02	2.21	0.356	NA	filtered	filtered
hsa-miR-4700-5p	0.16	1.43	0.549	NA	filtered	filtered
hsa-miR-4701-5p	0.23	1.22	0.609	NA	filtered	filtered
hsa-miR-4705	0.02	2.15	0.37	NA	filtered	filtered
hsa-miR-4706	0.39	3.6	0.131	NA	filtered	filtered
hsa-miR-4707-3p	0.55	2.04	0.392	NA	filtered	filtered
hsa-miR-4707-5p	0.35	3.54	0.138	NA	filtered	filtered
hsa-miR-4708-3p	0	NA	NA	NA	filtered	filtered
hsa-miR-4709-3p	0.03	2.14	0.372	NA	filtered	filtered
hsa-miR-4716-3p	0.04	2.07	0.386	NA	filtered	filtered
hsa-miR-4717-5p	0.11	2.01	0.402	NA	filtered	filtered
hsa-miR-4721	0.39	3.6	0.131	NA	filtered	filtered
hsa-miR-4722-5p	0	NA	NA	NA	filtered	filtered
hsa-miR-4724-5p	0	NA	NA	NA	filtered	filtered
hsa-miR-4725-3p	0.07	1.77	0.458	NA	filtered	filtered
hsa-miR-4726-5p	0.85	2.53	0.287	NA	filtered	filtered
hsa-miR-4727-3p	0	NA	NA	NA	filtered	filtered
hsa-miR-4728-3p	0.15	1.47	0.539	NA	filtered	filtered
hsa-miR-4731-5p	0	NA	NA	NA	filtered	filtered
hsa-miR-4734	0.62	3.6	0.131	NA	filtered	filtered
hsa-miR-4741	0.8	3.38	0.155	NA	filtered	filtered
hsa-miR-4742-3p	0.31	0.87	0.716	NA	filtered	filtered
hsa-miR-4742-5p	0	NA	NA	NA	filtered	filtered
hsa-miR-4743-3p	0.08	1.91	0.425	NA	filtered	filtered
hsa-miR-4743-5p	0.3	2.69	0.258	NA	filtered	filtered
hsa-miR-4744	0.02	2.15	0.37	NA	filtered	filtered
hsa-miR-4745-3p	0.05	2.06	0.388	NA	filtered	filtered
hsa-miR-4749-3p	0	NA	NA	NA	filtered	filtered
hsa-miR-4749-5p	0.16	1.81	0.448	NA	filtered	filtered
hsa-miR-4750-5p	0.17	2.28	0.338	NA	filtered	filtered
hsa-miR-4752	0	NA	NA	NA	filtered	filtered
hsa-miR-4753-5p	0	NA	NA	NA	filtered	filtered
hsa-miR-4755-3p	0	NA	NA	NA	filtered	filtered
hsa-miR-4757-3p	0.15	3.16	0.186	NA	filtered	filtered
hsa-miR-4758-3p	0.08	1.96	0.413	NA	filtered	filtered
hsa-miR-4761-3p	0.04	2.07	0.386	NA	filtered	filtered
hsa-miR-4763-3p	0	NA	NA	NA	filtered	filtered
hsa-miR-4764-5p	0	NA	NA	NA	filtered	filtered
hsa-miR-4766-3p	0.18	3.16	0.186	NA	filtered	filtered
hsa-miR-4767	0.21	1.35	0.572	NA	filtered	filtered
hsa-miR-4772-3p	0.1	3	0.209	NA	filtered	filtered
hsa-miR-4775	0.67	0.2	0.932	NA	filtered	filtered
hsa-miR-4776-5p	0	NA	NA	NA	filtered	filtered
hsa-miR-4777-3p	0.08	1.71	0.474	NA	filtered	filtered
hsa-miR-4779	0	NA	NA	NA	filtered	filtered
hsa-miR-4780	0.08	1.71	0.474	NA	filtered	filtered
hsa-miR-4781-3p	0.09	1.64	0.491	NA	filtered	filtered
hsa-miR-4785	0.4	2.5	0.293	NA	filtered	filtered
hsa-miR-4786-5p	0.1	3	0.209	NA	filtered	filtered
hsa-miR-4787-3p	0.27	3.34	0.162	NA	filtered	filtered
hsa-miR-4788	0	NA	NA	NA	filtered	filtered
hsa-miR-4789-3p	0.27	3.34	0.162	NA	filtered	filtered
hsa-miR-4789-5p	0.05	2.06	0.388	NA	filtered	filtered
hsa-miR-4794	0.02	2.21	0.356	NA	filtered	filtered
hsa-miR-4795-3p	0	NA	NA	NA	filtered	filtered
hsa-miR-4796-3p	0.09	1.65	0.489	NA	filtered	filtered
hsa-miR-4796-5p	0.12	1.68	0.482	NA	filtered	filtered
hsa-miR-4797-3p	0.38	3.68	0.123	NA	filtered	filtered
hsa-miR-4797-5p	0.06	2.04	0.394	NA	filtered	filtered
hsa-miR-4799-5p	0	NA	NA	NA	filtered	filtered
hsa-miR-4800-3p	0	NA	NA	NA	filtered	filtered
hsa-miR-4802-3p	0.56	0.35	0.884	NA	filtered	filtered
hsa-miR-4802-5p	0.33	0.83	0.728	NA	filtered	filtered
hsa-miR-4804-5p	0	NA	NA	NA	filtered	filtered
hsa-miR-487a-5p	0	NA	NA	NA	filtered	filtered
hsa-miR-487b-3p	0.18	3.16	0.186	NA	filtered	filtered
hsa-miR-487b-5p	0.18	3.16	0.186	NA	filtered	filtered
hsa-miR-488-3p	0.21	1.29	0.588	NA	filtered	filtered
hsa-miR-488-5p	0	NA	NA	NA	filtered	filtered
hsa-miR-489-3p	0.04	2.07	0.386	NA	filtered	filtered
hsa-miR-490-3p	0.25	3.39	0.156	NA	filtered	filtered
hsa-miR-490-5p	0	NA	NA	NA	filtered	filtered
hsa-miR-491-3p	0	NA	NA	NA	filtered	filtered
hsa-miR-492	0	NA	NA	NA	filtered	filtered
hsa-miR-494-5p	0	NA	NA	NA	filtered	filtered
hsa-miR-496	0	NA	NA	NA	filtered	filtered
hsa-miR-497-3p	0.02	2.15	0.37	NA	filtered	filtered
hsa-miR-498	0	NA	NA	NA	filtered	filtered
hsa-miR-4999-5p	0.53	2.42	0.309	NA	filtered	filtered
hsa-miR-499a-3p	0.58	0.36	0.881	NA	filtered	filtered
hsa-miR-5000-3p	0.24	2.3	0.335	NA	filtered	filtered
hsa-miR-5001-5p	0.91	2.23	0.346	NA	filtered	filtered
hsa-miR-5002-3p	0	NA	NA	NA	filtered	filtered
hsa-miR-5003-3p	0.18	3.16	0.186	NA	filtered	filtered
hsa-miR-5006-3p	0.2	1.26	0.596	NA	filtered	filtered
hsa-miR-500b-3p	0.8	2.39	0.314	NA	filtered	filtered
hsa-miR-502-5p	0.12	1.6	0.502	NA	filtered	filtered
hsa-miR-506-3p	0	NA	NA	NA	filtered	filtered
hsa-miR-508-3p	0.54	0.5	0.833	NA	filtered	filtered
hsa-miR-508-5p	0	NA	NA	NA	filtered	filtered
hsa-miR-5090	0.57	3.1	0.192	NA	filtered	filtered
hsa-miR-509-3-5p	0.41	3.06	0.199	NA	filtered	filtered
hsa-miR-5094	0	NA	NA	NA	filtered	filtered
hsa-miR-5095	0.11	2.01	0.402	NA	filtered	filtered
hsa-miR-509-5p	0	NA	NA	NA	filtered	filtered
hsa-miR-5100	0.1	2.01	0.402	NA	filtered	filtered
hsa-miR-512-5p	0	NA	NA	NA	filtered	filtered
hsa-miR-515-3p	0	NA	NA	NA	filtered	filtered
hsa-miR-515-5p	0	NA	NA	NA	filtered	filtered
hsa-miR-517-5p	0	NA	NA	NA	filtered	filtered
hsa-miR-517c-3p	0	NA	NA	NA	filtered	filtered
hsa-miR-5188	0.04	2.07	0.386	NA	filtered	filtered
hsa-miR-518a-3p	0.2	2.91	0.222	NA	filtered	filtered
hsa-miR-518a-5p	0	NA	NA	NA	filtered	filtered
hsa-miR-518c-3p	0.1	1.63	0.496	NA	filtered	filtered
hsa-miR-518c-5p	0	NA	NA	NA	filtered	filtered
hsa-miR-518d-3p	0	NA	NA	NA	filtered	filtered
hsa-miR-518d-5p	0.17	2.84	0.234	NA	filtered	filtered
hsa-miR-518e-3p	0.08	1.82	0.446	NA	filtered	filtered
hsa-miR-518f-3p	0.02	2.21	0.356	NA	filtered	filtered
hsa-miR-518f-5p	0.17	2.84	0.234	NA	filtered	filtered
hsa-miR-5193	0.29	2.7	0.258	NA	filtered	filtered
hsa-miR-519a-3p	0.2	1.27	0.594	NA	filtered	filtered
hsa-miR-519b-3p	0.07	1.89	0.429	NA	filtered	filtered
hsa-miR-519c-3p	0	NA	NA	NA	filtered	filtered
hsa-miR-519d-5p	0	NA	NA	NA	filtered	filtered
hsa-miR-519e-3p	0	NA	NA	NA	filtered	filtered
hsa-miR-519e-5p	0	NA	NA	NA	filtered	filtered
hsa-miR-520a-5p	0	NA	NA	NA	filtered	filtered
hsa-miR-520b	0.03	2.14	0.372	NA	filtered	filtered
hsa-miR-520c-3p	0.21	1.26	0.597	NA	filtered	filtered
hsa-miR-520c-5p	0.17	2.84	0.234	NA	filtered	filtered
hsa-miR-520d-3p	0	NA	NA	NA	filtered	filtered
hsa-miR-520d-5p	0	NA	NA	NA	filtered	filtered
hsa-miR-520e	0	NA	NA	NA	filtered	filtered
hsa-miR-520f-3p	0.77	0.17	0.942	NA	filtered	filtered
hsa-miR-520f-5p	0.99	4.15	0.0815	NA	filtered	filtered
hsa-miR-520g-3p	0.47	0.75	0.751	NA	filtered	filtered
hsa-miR-520g-5p	0	NA	NA	NA	filtered	filtered
hsa-miR-520h	0	NA	NA	NA	filtered	filtered
hsa-miR-521	0.02	2.21	0.356	NA	filtered	filtered
hsa-miR-522-3p	1.04	0.84	0.723	NA	filtered	filtered
hsa-miR-523-3p	0.05	2.03	0.396	NA	filtered	filtered
hsa-miR-524-3p	0	NA	NA	NA	filtered	filtered
hsa-miR-524-5p	0	NA	NA	NA	filtered	filtered
hsa-miR-525-3p	0	NA	NA	NA	filtered	filtered
hsa-miR-525-5p	0.43	3.18	0.182	NA	filtered	filtered
hsa-miR-526a	0.17	2.84	0.234	NA	filtered	filtered
hsa-miR-526b-3p	0	NA	NA	NA	filtered	filtered
hsa-miR-526b-5p	0.12	1.71	0.474	NA	filtered	filtered
hsa-miR-527	0	NA	NA	NA	filtered	filtered
hsa-miR-539-5p	0.27	3.34	0.162	NA	filtered	filtered
hsa-miR-541-3p	0	NA	NA	NA	filtered	filtered
hsa-miR-541-5p	0	NA	NA	NA	filtered	filtered
hsa-miR-542-5p	0	NA	NA	NA	filtered	filtered
hsa-miR-548a-5p	0	NA	NA	NA	filtered	filtered
hsa-miR-548aa	0.16	1.55	0.516	NA	filtered	filtered
hsa-miR-548ab	0.45	0.78	0.742	NA	filtered	filtered
hsa-miR-548ac	0	NA	NA	NA	filtered	filtered
hsa-miR-548ae-3p	0.12	1.66	0.488	NA	filtered	filtered
hsa-miR-548aj-3p	0.09	1.89	0.43	NA	filtered	filtered
hsa-miR-548aj-5p	0.02	2.15	0.37	NA	filtered	filtered
hsa-miR-548ak	0	NA	NA	NA	filtered	filtered
hsa-miR-548al	0.42	2.15	0.367	NA	filtered	filtered
hsa-miR-548am-5p	0.02	2.15	0.37	NA	filtered	filtered
hsa-miR-548an	0.08	1.91	0.425	NA	filtered	filtered
hsa-miR-548ao-3p	0.23	1.42	0.552	NA	filtered	filtered
hsa-miR-548ap-5p	0.15	3.16	0.186	NA	filtered	filtered
hsa-miR-548aq-5p	0	NA	NA	NA	filtered	filtered
hsa-miR-548ar-3p	0.41	0.65	0.784	NA	filtered	filtered
hsa-miR-548ar-5p	0.05	2.06	0.388	NA	filtered	filtered
hsa-miR-548as-5p	0.06	1.84	0.443	NA	filtered	filtered
hsa-miR-548au-5p	0.16	1.58	0.508	NA	filtered	filtered
hsa-miR-548av-3p	0.49	0.44	0.854	NA	filtered	filtered
hsa-miR-548aw	0.19	1.21	0.612	NA	filtered	filtered
hsa-miR-548ay-3p	0.1	1.61	0.501	NA	filtered	filtered
hsa-miR-548az-3p	0.13	1.75	0.465	NA	filtered	filtered
hsa-miR-548az-5p	0.96	-0.01	0.998	NA	filtered	filtered
hsa-miR-548b-3p	0.52	0.47	0.844	NA	filtered	filtered
hsa-miR-548ba	0	NA	NA	NA	filtered	filtered
hsa-miR-548c-3p	0.02	2.15	0.37	NA	filtered	filtered
hsa-miR-548c-5p	0.02	2.15	0.37	NA	filtered	filtered
hsa-miR-548d-3p	0	NA	NA	NA	filtered	filtered
hsa-miR-548e-5p	0.03	2.05	0.391	NA	filtered	filtered
hsa-miR-548g-3p	0	NA	NA	NA	filtered	filtered
hsa-miR-548g-5p	0.02	2.15	0.37	NA	filtered	filtered
hsa-miR-548h-3p	0.31	2.1	0.378	NA	filtered	filtered
hsa-miR-548h-5p	0.15	3.16	0.186	NA	filtered	filtered
hsa-miR-548j-3p	0.18	2.43	0.308	NA	filtered	filtered
hsa-miR-548j-5p	0.75	4.12	0.0838	NA	filtered	filtered
hsa-miR-548l	0.66	1.07	0.653	NA	filtered	filtered
hsa-miR-548m	0	NA	NA	NA	filtered	filtered
hsa-miR-548n	0.31	1.01	0.671	NA	filtered	filtered
hsa-miR-548o-5p	0.02	2.15	0.37	NA	filtered	filtered
hsa-miR-548s	0.1	1.73	0.471	NA	filtered	filtered
hsa-miR-548t-3p	0.16	1.55	0.516	NA	filtered	filtered
hsa-miR-548t-5p	0.08	1.91	0.425	NA	filtered	filtered
hsa-miR-548u	0.6	0.3	0.899	NA	filtered	filtered
hsa-miR-548w	0.55	0.38	0.874	NA	filtered	filtered
hsa-miR-548x-3p	0	NA	NA	NA	filtered	filtered
hsa-miR-548x-5p	0.02	2.15	0.37	NA	filtered	filtered
hsa-miR-548y	0	NA	NA	NA	filtered	filtered
hsa-miR-548z	0.31	2.1	0.378	NA	filtered	filtered
hsa-miR-551a	0.12	1.76	0.462	NA	filtered	filtered
hsa-miR-552-3p	0.09	1.76	0.461	NA	filtered	filtered
hsa-miR-556-3p	0.13	1.61	0.501	NA	filtered	filtered
hsa-miR-556-5p	1.06	-0.25	0.915	NA	filtered	filtered
hsa-miR-5581-3p	0.11	2.01	0.402	NA	filtered	filtered
hsa-miR-5582-3p	0	NA	NA	NA	filtered	filtered
hsa-miR-5584-5p	0.2	3.28	0.169	NA	filtered	filtered
hsa-miR-5585-3p	0.56	1.68	0.479	NA	filtered	filtered
hsa-miR-5587-3p	0.27	3.34	0.162	NA	filtered	filtered
hsa-miR-5587-5p	0	NA	NA	NA	filtered	filtered
hsa-miR-5588-3p	0.03	2.05	0.391	NA	filtered	filtered
hsa-miR-5588-5p	0.47	0.82	0.73	NA	filtered	filtered
hsa-miR-5589-5p	0.1	3	0.209	NA	filtered	filtered
hsa-miR-559	0	NA	NA	NA	filtered	filtered
hsa-miR-561-3p	0.08	1.96	0.413	NA	filtered	filtered
hsa-miR-566	0	NA	NA	NA	filtered	filtered
hsa-miR-5680	0	NA	NA	NA	filtered	filtered
hsa-miR-5683	0.31	1.23	0.606	NA	filtered	filtered
hsa-miR-5684	0.09	1.72	0.472	NA	filtered	filtered
hsa-miR-5690	0.09	1.64	0.491	NA	filtered	filtered
hsa-miR-5691	0	NA	NA	NA	filtered	filtered
hsa-miR-5692a	0	NA	NA	NA	filtered	filtered
hsa-miR-5692b	0	NA	NA	NA	filtered	filtered
hsa-miR-5692c	0.04	2.07	0.386	NA	filtered	filtered
hsa-miR-5695	0.18	3.16	0.186	NA	filtered	filtered
hsa-miR-5696	0.27	1.03	0.666	NA	filtered	filtered
hsa-miR-5697	0.06	1.82	0.446	NA	filtered	filtered
hsa-miR-5699-5p	0.23	1.09	0.648	NA	filtered	filtered
hsa-miR-5702	0.02	2.21	0.356	NA	filtered	filtered
hsa-miR-570-3p	0.21	1.2	0.614	NA	filtered	filtered
hsa-miR-579-3p	0.53	0.55	0.818	NA	filtered	filtered
hsa-miR-580-3p	1.05	2.91	0.22	NA	filtered	filtered
hsa-miR-581	0.06	1.86	0.438	NA	filtered	filtered
hsa-miR-584-3p	0	NA	NA	NA	filtered	filtered
hsa-miR-589-3p	0.04	1.98	0.409	NA	filtered	filtered
hsa-miR-592	0.02	2.15	0.37	NA	filtered	filtered
hsa-miR-597-5p	0.02	2.21	0.356	NA	filtered	filtered
hsa-miR-598-5p	0.04	2.07	0.386	NA	filtered	filtered
hsa-miR-602	0	NA	NA	NA	filtered	filtered
hsa-miR-603	0.03	2.05	0.391	NA	filtered	filtered
hsa-miR-6073	0.39	3.6	0.131	NA	filtered	filtered
hsa-miR-6085	0	NA	NA	NA	filtered	filtered
hsa-miR-6089	0	NA	NA	NA	filtered	filtered
hsa-miR-6127	0	NA	NA	NA	filtered	filtered
hsa-miR-6128	0.65	1.11	0.639	NA	filtered	filtered
hsa-miR-6129	0.02	2.15	0.37	NA	filtered	filtered
hsa-miR-6132	0	NA	NA	NA	filtered	filtered
hsa-miR-6133	0.17	2.84	0.234	NA	filtered	filtered
hsa-miR-6134	0.3	1.21	0.611	NA	filtered	filtered
hsa-miR-615-5p	0	NA	NA	NA	filtered	filtered
hsa-miR-616-3p	0.37	1.48	0.534	NA	filtered	filtered
hsa-miR-622	0	NA	NA	NA	filtered	filtered
hsa-miR-624-5p	0.84	-0.07	0.976	NA	filtered	filtered
hsa-miR-627-3p	0.13	1.54	0.519	NA	filtered	filtered
hsa-miR-627-5p	0.98	0.06	0.981	NA	filtered	filtered
hsa-miR-629-3p	0.81	2.19	0.357	NA	filtered	filtered
hsa-miR-632	0	NA	NA	NA	filtered	filtered
hsa-miR-642a-3p	0.2	3.28	0.169	NA	filtered	filtered
hsa-miR-643	0.31	0.83	0.728	NA	filtered	filtered
hsa-miR-6500-3p	0.26	1.78	0.455	NA	filtered	filtered
hsa-miR-6501-3p	0	NA	NA	NA	filtered	filtered
hsa-miR-6502-5p	0.23	2.73	0.252	NA	filtered	filtered
hsa-miR-6503-5p	0.19	1.54	0.519	NA	filtered	filtered
hsa-miR-6505-3p	0	NA	NA	NA	filtered	filtered
hsa-miR-6505-5p	0.43	3.75	0.115	NA	filtered	filtered
hsa-miR-6506-5p	0	NA	NA	NA	filtered	filtered
hsa-miR-6508-3p	0.11	2.01	0.402	NA	filtered	filtered
hsa-miR-6508-5p	0	NA	NA	NA	filtered	filtered
hsa-miR-6509-3p	0.04	2.07	0.386	NA	filtered	filtered
hsa-miR-6509-5p	1.05	-0.12	0.961	NA	filtered	filtered
hsa-miR-6510-5p	0.23	1.15	0.63	NA	filtered	filtered
hsa-miR-6511a-5p	0	NA	NA	NA	filtered	filtered
hsa-miR-6511b-5p	0.78	3.49	0.143	NA	filtered	filtered
hsa-miR-6512-5p	0	NA	NA	NA	filtered	filtered
hsa-miR-6513-3p	0.24	1.09	0.649	NA	filtered	filtered
hsa-miR-6513-5p	0.06	1.86	0.438	NA	filtered	filtered
hsa-miR-652-5p	0.02	2.15	0.37	NA	filtered	filtered
hsa-miR-653-3p	0	NA	NA	NA	filtered	filtered
hsa-miR-653-5p	0.21	1.33	0.577	NA	filtered	filtered
hsa-miR-655-3p	0.04	2.07	0.386	NA	filtered	filtered
hsa-miR-656-3p	0	NA	NA	NA	filtered	filtered
hsa-miR-663a	0	NA	NA	NA	filtered	filtered
hsa-miR-6715b-3p	0.69	1	0.673	NA	filtered	filtered
hsa-miR-6716-3p	0.02	2.21	0.356	NA	filtered	filtered
hsa-miR-6717-5p	0.24	2.57	0.282	NA	filtered	filtered
hsa-miR-6718-5p	0	NA	NA	NA	filtered	filtered
hsa-miR-6721-5p	0.45	3.59	0.132	NA	filtered	filtered
hsa-miR-6724-5p	0.34	1.51	0.526	NA	filtered	filtered
hsa-miR-6726-3p	0	NA	NA	NA	filtered	filtered
hsa-miR-6726-5p	0.46	2.99	0.209	NA	filtered	filtered
hsa-miR-6727-5p	0.02	2.21	0.356	NA	filtered	filtered
hsa-miR-6728-5p	0	NA	NA	NA	filtered	filtered
hsa-miR-6729-5p	0.82	1.57	0.507	NA	filtered	filtered
hsa-miR-6730-5p	0.04	2.07	0.386	NA	filtered	filtered
hsa-miR-6732-3p	0	NA	NA	NA	filtered	filtered
hsa-miR-6733-3p	0.1	1.63	0.494	NA	filtered	filtered
hsa-miR-6734-3p	0.04	1.97	0.411	NA	filtered	filtered
hsa-miR-6736-5p	0.19	1.45	0.543	NA	filtered	filtered
hsa-miR-6737-3p	0.14	1.77	0.458	NA	filtered	filtered
hsa-miR-6737-5p	0	NA	NA	NA	filtered	filtered
hsa-miR-6739-5p	0.02	2.21	0.356	NA	filtered	filtered
hsa-miR-6740-3p	0	NA	NA	NA	filtered	filtered
hsa-miR-6740-5p	0	NA	NA	NA	filtered	filtered
hsa-miR-6743-3p	0	NA	NA	NA	filtered	filtered
hsa-miR-6744-5p	0.04	2.08	0.385	NA	filtered	filtered
hsa-miR-6745	0.54	2.39	0.316	NA	filtered	filtered
hsa-miR-6747-5p	0.1	3	0.209	NA	filtered	filtered
hsa-miR-6748-3p	0.45	3.59	0.132	NA	filtered	filtered
hsa-miR-6748-5p	0.02	2.21	0.356	NA	filtered	filtered
hsa-miR-6749-3p	0	NA	NA	NA	filtered	filtered
hsa-miR-6751-5p	0.1	3	0.209	NA	filtered	filtered
hsa-miR-6753-3p	0.2	3.28	0.169	NA	filtered	filtered
hsa-miR-675-3p	0.02	2.21	0.356	NA	filtered	filtered
hsa-miR-6754-5p	0	NA	NA	NA	filtered	filtered
hsa-miR-6755-5p	0.64	1.15	0.628	NA	filtered	filtered
hsa-miR-675-5p	0	NA	NA	NA	filtered	filtered
hsa-miR-6757-5p	0	NA	NA	NA	filtered	filtered
hsa-miR-6761-5p	0.15	3.16	0.186	NA	filtered	filtered
hsa-miR-6762-3p	0.16	1.38	0.564	NA	filtered	filtered
hsa-miR-6762-5p	0.24	2.75	0.248	NA	filtered	filtered
hsa-miR-6763-5p	0	NA	NA	NA	filtered	filtered
hsa-miR-676-3p	0.26	1.02	0.67	NA	filtered	filtered
hsa-miR-6764-5p	0.02	2.15	0.37	NA	filtered	filtered
hsa-miR-676-5p	0.04	2.08	0.385	NA	filtered	filtered
hsa-miR-6767-5p	0.15	3.16	0.186	NA	filtered	filtered
hsa-miR-6770-5p	0.1	3	0.209	NA	filtered	filtered
hsa-miR-6771-3p	0	NA	NA	NA	filtered	filtered
hsa-miR-6774-3p	0.18	3.16	0.186	NA	filtered	filtered
hsa-miR-6777-3p	1.02	1.09	0.646	NA	filtered	filtered
hsa-miR-6777-5p	0.61	0.24	0.92	NA	filtered	filtered
hsa-miR-6778-5p	0	NA	NA	NA	filtered	filtered
hsa-miR-6781-3p	0	NA	NA	NA	filtered	filtered
hsa-miR-6781-5p	0.15	3.16	0.186	NA	filtered	filtered
hsa-miR-6782-3p	0	NA	NA	NA	filtered	filtered
hsa-miR-6783-3p	0.69	4.04	0.0898	NA	filtered	filtered
hsa-miR-6783-5p	0.2	3.28	0.169	NA	filtered	filtered
hsa-miR-6784-3p	0.02	2.15	0.37	NA	filtered	filtered
hsa-miR-6784-5p	0.15	3.16	0.186	NA	filtered	filtered
hsa-miR-6786-3p	0.18	3.16	0.186	NA	filtered	filtered
hsa-miR-6791-5p	0.28	3.48	0.144	NA	filtered	filtered
hsa-miR-6792-5p	0	NA	NA	NA	filtered	filtered
hsa-miR-6794-5p	0	NA	NA	NA	filtered	filtered
hsa-miR-6796-5p	0	NA	NA	NA	filtered	filtered
hsa-miR-6797-5p	0.02	2.15	0.37	NA	filtered	filtered
hsa-miR-6798-3p	0	NA	NA	NA	filtered	filtered
hsa-miR-6800-3p	0	NA	NA	NA	filtered	filtered
hsa-miR-6802-5p	0	NA	NA	NA	filtered	filtered
hsa-miR-6804-5p	0	NA	NA	NA	filtered	filtered
hsa-miR-6807-5p	0.69	3.88	0.104	NA	filtered	filtered
hsa-miR-6808-3p	0.1	1.62	0.497	NA	filtered	filtered
hsa-miR-6809-5p	0.29	2.51	0.292	NA	filtered	filtered
hsa-miR-6810-3p	0	NA	NA	NA	filtered	filtered
hsa-miR-6812-3p	0	NA	NA	NA	filtered	filtered
hsa-miR-6813-3p	0	NA	NA	NA	filtered	filtered
hsa-miR-6813-5p	0	NA	NA	NA	filtered	filtered
hsa-miR-6818-3p	0	NA	NA	NA	filtered	filtered
hsa-miR-6819-3p	0.18	3.16	0.186	NA	filtered	filtered
hsa-miR-6819-5p	0	NA	NA	NA	filtered	filtered
hsa-miR-6820-3p	0.02	2.15	0.37	NA	filtered	filtered
hsa-miR-6820-5p	0.04	2.08	0.385	NA	filtered	filtered
hsa-miR-6822-5p	0.02	2.21	0.356	NA	filtered	filtered
hsa-miR-6826-3p	0.06	2.04	0.394	NA	filtered	filtered
hsa-miR-6826-5p	0.22	2.41	0.312	NA	filtered	filtered
hsa-miR-6827-5p	0.31	2.86	0.23	NA	filtered	filtered
hsa-miR-6830-5p	0	NA	NA	NA	filtered	filtered
hsa-miR-6834-5p	0.25	3.39	0.156	NA	filtered	filtered
hsa-miR-6836-3p	0.25	3.39	0.156	NA	filtered	filtered
hsa-miR-6836-5p	0.1	3	0.209	NA	filtered	filtered
hsa-miR-6838-5p	0.02	2.15	0.37	NA	filtered	filtered
hsa-miR-6839-5p	0.08	1.76	0.46	NA	filtered	filtered
hsa-miR-6848-5p	0.44	2.85	0.231	NA	filtered	filtered
hsa-miR-6849-3p	0	NA	NA	NA	filtered	filtered
hsa-miR-6851-3p	0	NA	NA	NA	filtered	filtered
hsa-miR-6851-5p	0	NA	NA	NA	filtered	filtered
hsa-miR-6854-3p	0.2	3.28	0.169	NA	filtered	filtered
hsa-miR-6854-5p	0.11	2.01	0.402	NA	filtered	filtered
hsa-miR-6855-3p	0.1	3	0.209	NA	filtered	filtered
hsa-miR-6860	0	NA	NA	NA	filtered	filtered
hsa-miR-6861-5p	0	NA	NA	NA	filtered	filtered
hsa-miR-6862-5p	0.07	1.95	0.415	NA	filtered	filtered
hsa-miR-6863	0	NA	NA	NA	filtered	filtered
hsa-miR-6869-5p	0	NA	NA	NA	filtered	filtered
hsa-miR-6874-3p	0.13	1.81	0.449	NA	filtered	filtered
hsa-miR-6878-5p	0.25	3.39	0.156	NA	filtered	filtered
hsa-miR-6879-3p	0	NA	NA	NA	filtered	filtered
hsa-miR-6882-5p	0.37	1.43	0.548	NA	filtered	filtered
hsa-miR-6883-3p	0.02	2.21	0.356	NA	filtered	filtered
hsa-miR-6887-5p	0.04	1.97	0.411	NA	filtered	filtered
hsa-miR-6890-5p	0	NA	NA	NA	filtered	filtered
hsa-miR-6892-5p	0	NA	NA	NA	filtered	filtered
hsa-miR-6894-3p	0.04	1.98	0.409	NA	filtered	filtered
hsa-miR-6894-5p	0.1	3	0.209	NA	filtered	filtered
hsa-miR-7109-5p	0	NA	NA	NA	filtered	filtered
hsa-miR-7110-5p	0	NA	NA	NA	filtered	filtered
hsa-miR-7111-3p	0.04	2.07	0.386	NA	filtered	filtered
hsa-miR-7113-5p	0	NA	NA	NA	filtered	filtered
hsa-miR-7114-3p	0.04	2.07	0.386	NA	filtered	filtered
hsa-miR-7151-3p	0.02	2.15	0.37	NA	filtered	filtered
hsa-miR-7152-3p	0.04	2.07	0.386	NA	filtered	filtered
hsa-miR-7155-3p	0.42	2.68	0.261	NA	filtered	filtered
hsa-miR-7-2-3p	0.06	2.04	0.394	NA	filtered	filtered
hsa-miR-758-3p	0.58	3.27	0.17	NA	filtered	filtered
hsa-miR-765	0	NA	NA	NA	filtered	filtered
hsa-miR-767-3p	0	NA	NA	NA	filtered	filtered
hsa-miR-767-5p	0	NA	NA	NA	filtered	filtered
hsa-miR-769-3p	0.97	-0.23	0.922	NA	filtered	filtered
hsa-miR-7702	0	NA	NA	NA	filtered	filtered
hsa-miR-7703	0.02	2.21	0.356	NA	filtered	filtered
hsa-miR-7705	0.28	1.06	0.656	NA	filtered	filtered
hsa-miR-7844-5p	0	NA	NA	NA	filtered	filtered
hsa-miR-7848-3p	0.1	3	0.209	NA	filtered	filtered
hsa-miR-7849-3p	0.2	3.28	0.169	NA	filtered	filtered
hsa-miR-7850-5p	0.06	1.9	0.427	NA	filtered	filtered
hsa-miR-7851-3p	0.02	2.21	0.356	NA	filtered	filtered
hsa-miR-7855-5p	0.25	3.39	0.156	NA	filtered	filtered
hsa-miR-7974	0	NA	NA	NA	filtered	filtered
hsa-miR-8071	0	NA	NA	NA	filtered	filtered
hsa-miR-8072	0.04	2.07	0.386	NA	filtered	filtered
hsa-miR-8085	0	NA	NA	NA	filtered	filtered
hsa-miR-8089	0	NA	NA	NA	filtered	filtered
hsa-miR-8485	0	NA	NA	NA	filtered	filtered
hsa-miR-874-5p	0.17	1.39	0.561	NA	filtered	filtered
hsa-miR-876-5p	0	NA	NA	NA	filtered	filtered
hsa-miR-877-3p	0.74	4.09	0.0855	NA	filtered	filtered
hsa-miR-887-3p	0.51	3.82	0.109	NA	filtered	filtered
hsa-miR-891a-5p	0.61	2.99	0.209	NA	filtered	filtered
hsa-miR-892a	0	NA	NA	NA	filtered	filtered
hsa-miR-92a-2-5p	0.02	2.15	0.37	NA	filtered	filtered
hsa-miR-933	0.59	2.72	0.253	NA	filtered	filtered
hsa-miR-935	0	NA	NA	NA	filtered	filtered
hsa-miR-937-5p	0	NA	NA	NA	filtered	filtered
hsa-miR-9-3p	0.26	0.96	0.688	NA	filtered	filtered
hsa-miR-940	0.61	0.36	0.881	NA	filtered	filtered
hsa-miR-942-3p	0.58	1.53	0.52	NA	filtered	filtered
hsa-miR-944	0.68	0.2	0.934	NA	filtered	filtered
hsa-miR-96-3p	0.19	1.47	0.539	NA	filtered	filtered
