# Supplementary material for: Circulating miRNAs, isomiRs and small RNA clusters in human plasma and breast milk
Source: PLoS One. 2018 Mar 5;13(3):e0193527. doi: 10.1371/journal.pone.0193527 (PMC5837101; doi:10.1371/journal.pone.0193527)
Supplement: S5 Table — (XLS) [file pone.0193527.s015.xls]

## Sheet: S5 Table
S5 Table. Relative abundance of isomiRs in plasma and milk
* Number of samples where the miRNA was detected with at least one count
5'trimming	iso_5p: capital or lower N. Capital letter indicates extra nucleotides at 5' not present in the reference miRNA, but present in the precursor. Lower letter indicates removed nucleotides at 5'respect the reference miRNA. N the nucleotides which differ from the reference miRNA (A, T, C, G). For instance, if the sequence starts 2 nucleotides after the reference miRNA, the label will be: iso_5p:tc, b…
3'trimming	iso_3p: capital or lower N. Same explanation applied above, but at the 3'.
3'addition	iso_add: capital N. Same explanation applied above, however the extra 3' nucleotides are not present in the precursor.
Plasma (N=5)						Milk (N=15)
			Abundance (%)						Abundance (%)
isomiR	modifications	N*	Mean	SD		isomiR	modifications	N*	Mean	SD
hsa-miR-486-5p.iso_3p:g	3'trimming	5	12.6018	10.2596		hsa-miR-200a-3p.iso_3p:t	3'trimming	10	7.62341	2.25557
hsa-miR-122-5p.iso_3p:g	3'trimming	5	11.2385	15.2655		hsa-miR-148a-3p.iso_3p:t	3'trimming	10	4.94856	2.26086
hsa-miR-486-5p.iso_add:A	3'addition	5	9.65099	5.84075		hsa-miR-146b-5p.iso_3p:G	3'trimming	10	4.22975	2.03978
hsa-miR-423-5p.iso_3p:tt	3'trimming	5	8.18082	11.7092		hsa-miR-148a-3p.iso_3p:t.iso_add:A	3'addition, 3'trimming	10	3.6122	3.5697
hsa-miR-451a.iso_3p:t	3'trimming	5	6.86985	8.46265		hsa-miR-21-5p.iso_3p:a	3'trimming	10	2.95123	2.44886
hsa-miR-486-5p.iso_add:T	3'addition	5	6.00897	3.12137		hsa-miR-30a-5p.iso_3p:CT	3'trimming	10	2.50796	0.820256
hsa-miR-486-5p.iso_3p:ag	3'trimming	5	4.13512	2.24155		hsa-miR-146b-5p.iso_3p:GT	3'trimming	10	2.49406	0.496437
hsa-miR-122-5p.iso_add:A	3'addition	5	2.69482	2.12732		hsa-miR-21-5p.iso_3p:C	3'trimming	10	2.04243	0.952205
hsa-miR-320a.iso_3p:a	3'trimming	5	2.10674	2.32901		hsa-miR-200c-3p.iso_3p:ga	3'trimming	10	1.45023	0.780666
hsa-miR-486-5p.iso_3p:g.iso_add:A	3'addition, 3'trimming	5	1.45985	1.81682		hsa-miR-148a-3p.iso_3p:gt	3'trimming	10	1.42886	1.02774
hsa-miR-423-5p.iso_3p:t	3'trimming	5	1.27078	1.71018		hsa-miR-99a-5p.iso_3p:g	3'trimming	10	1.42666	0.925247
hsa-miR-122-5p.iso_3p:T	3'trimming	4	1.05852	0.971023		hsa-miR-30a-5p.iso_3p:g	3'trimming	10	1.27374	0.665432
hsa-miR-21-5p.iso_3p:C	3'trimming	5	0.943458	0.961092		hsa-miR-200b-3p.iso_3p:a	3'trimming	10	1.22844	0.72186
hsa-miR-486-5p.iso_3p:C	3'trimming	5	0.802845	0.828673		hsa-miR-27b-3p.iso_3p:c	3'trimming	10	1.20183	0.613426
hsa-miR-92a-3p.iso_add:A	3'addition	5	0.797295	1.07775		hsa-let-7f-5p.iso_3p:t	3'trimming	10	1.16173	0.335053
hsa-miR-122-5p.iso_3p:tg	3'trimming	4	0.771593	0.869332		hsa-miR-26a-5p.iso_3p:ct	3'trimming	10	1.07213	1.25488
hsa-miR-30d-5p.iso_3p:CT	3'trimming	5	0.749356	0.547069		hsa-let-7g-5p.iso_3p:t	3'trimming	10	1.05596	0.239878
hsa-let-7b-5p.iso_3p:t	3'trimming	5	0.743464	0.341896		hsa-miR-141-3p.iso_3p:g	3'trimming	10	1.03803	0.784942
hsa-miR-320a.iso_3p:A	3'trimming	5	0.689177	0.674959		hsa-miR-200b-3p.iso_3p:C	3'trimming	10	0.944821	0.346372
hsa-miR-320a.iso_3p:a.iso_add:T	3'addition, 3'trimming	5	0.637063	0.727305		hsa-miR-378a-3p.iso_3p:c	3'trimming	10	0.94292	0.348109
hsa-miR-92a-3p.iso_3p:t	3'trimming	5	0.554539	0.597458		hsa-let-7a-5p.iso_3p:t	3'trimming	10	0.937939	0.368794
hsa-let-7g-5p.iso_3p:t	3'trimming	5	0.507912	0.540431		hsa-miR-146a-5p.iso_3p:t	3'trimming	10	0.876014	0.436717
hsa-miR-122-5p.iso_3p:g.iso_add:A	3'addition, 3'trimming	4	0.418739	0.610726		hsa-let-7b-5p.iso_3p:t	3'trimming	10	0.840202	0.628603
hsa-miR-486-5p.iso_3p:gag.iso_add:A	3'addition, 3'trimming	5	0.415032	0.510619		hsa-miR-146b-5p.iso_3p:t	3'trimming	10	0.789631	0.297074
hsa-miR-378a-3p.iso_3p:c	3'trimming	5	0.403991	0.560641		hsa-miR-30d-5p.iso_3p:CT	3'trimming	10	0.788028	0.535046
hsa-miR-25-3p.iso_3p:a	3'trimming	5	0.398312	0.344879		hsa-miR-200c-3p.iso_3p:a	3'trimming	10	0.75662	0.386688
hsa-miR-122-5p.iso_3p:tg.iso_add:A	3'addition, 3'trimming	5	0.39432	0.519105		hsa-miR-200a-3p.iso_3p:T	3'trimming	10	0.725976	0.583632
hsa-let-7b-5p.iso_3p:tt	3'trimming	5	0.377907	0.225847		hsa-miR-200a-3p.iso_3p:gt.iso_add:A	3'addition, 3'trimming	10	0.717884	0.241945
hsa-miR-92a-3p.iso_add:T	3'addition	5	0.337376	0.608125		hsa-miR-30a-5p.iso_3p:ag	3'trimming	10	0.689394	0.308135
hsa-miR-99a-5p.iso_3p:g	3'trimming	5	0.335252	0.298804		hsa-miR-30a-5p.iso_3p:C	3'trimming	10	0.689272	0.246503
hsa-miR-185-5p.iso_3p:a	3'trimming	5	0.331756	0.3285		hsa-miR-30a-5p.iso_3p:g.iso_add:A	3'addition, 3'trimming	10	0.673803	0.232226
hsa-miR-320a.iso_3p:ga	3'trimming	5	0.330355	0.360363		hsa-miR-378a-3p.iso_3p:c.iso_add:A	3'addition, 3'trimming	10	0.630026	0.163809
hsa-miR-320b.iso_3p:aa	3'trimming	5	0.330355	0.360363		hsa-miR-375.iso_3p:a	3'trimming	10	0.59258	0.807257
hsa-let-7i-5p.iso_3p:t	3'trimming	5	0.315959	0.287734		hsa-miR-99a-5p.iso_3p:tg	3'trimming	10	0.535821	0.325543
hsa-miR-10b-5p.iso_3p:g	3'trimming	4	0.309647	0.372244		hsa-let-7i-5p.iso_3p:t	3'trimming	10	0.533778	0.185989
hsa-miR-191-5p.iso_3p:g	3'trimming	5	0.309337	0.356293		hsa-let-7b-5p.iso_3p:tt	3'trimming	10	0.517865	0.16022
hsa-miR-92a-3p.iso_3p:t.iso_add:A	3'addition, 3'trimming	5	0.301783	0.341703		hsa-miR-146b-5p.iso_add:A	3'addition	10	0.452679	0.128053
hsa-miR-3615.iso_3p:G	3'trimming	5	0.30176	0.162584		hsa-miR-99b-5p.iso_3p:cg	3'trimming	10	0.446101	0.259257
hsa-miR-423-5p.iso_3p:ttt	3'trimming	5	0.286228	0.484274		hsa-miR-191-5p.iso_3p:g	3'trimming	10	0.439952	0.226485
hsa-miR-486-5p.iso_3p:ag.iso_add:T	3'addition, 3'trimming	5	0.279483	0.36484		hsa-miR-99a-5p.iso_add:A	3'addition	10	0.415331	0.310028
hsa-miR-140-3p.iso_5p:t.iso_3p:A	3'trimming, 5'trimming	5	0.276388	0.157402		hsa-miR-148a-3p.iso_add:T	3'addition	10	0.412614	0.416955
hsa-miR-320a.iso_add:T	3'addition	5	0.26028	0.249435		hsa-let-7b-5p.iso_3p:T	3'trimming	10	0.408679	0.39179
hsa-miR-151a-3p.iso_3p:A	3'trimming	5	0.230031	0.162949		hsa-let-7a-5p.iso_3p:tt	3'trimming	10	0.397841	0.2322
hsa-miR-140-3p.iso_3p:A	3'trimming	5	0.225331	0.169185		hsa-miR-101-3p.iso_3p:G	3'trimming	10	0.383059	0.242612
hsa-miR-30e-5p.iso_3p:CT	3'trimming	5	0.223658	0.293812		hsa-miR-30d-5p.iso_3p:ag	3'trimming	10	0.370129	0.1842
hsa-miR-21-5p.iso_3p:a	3'trimming	5	0.215755	0.288891		hsa-miR-26a-5p.iso_3p:t.iso_add:A	3'addition, 3'trimming	10	0.357492	0.208656
hsa-miR-486-5p.iso_3p:g.iso_add:T	3'addition, 3'trimming	5	0.209821	0.250945		hsa-miR-148a-3p.iso_3p:tgt	3'trimming	10	0.345427	0.221329
hsa-miR-378a-3p.iso_3p:c.iso_add:A	3'addition, 3'trimming	5	0.202655	0.280632		hsa-miR-146b-5p.iso_3p:t.iso_add:A	3'addition, 3'trimming	10	0.337769	0.161369
hsa-miR-744-5p.iso_3p:a	3'trimming	5	0.195394	0.226802		hsa-miR-182-5p.iso_3p:ct	3'trimming	10	0.330826	0.181907
hsa-miR-101-3p.iso_3p:G	3'trimming	5	0.195092	0.177619		hsa-miR-30d-5p.iso_3p:g	3'trimming	10	0.321783	0.187215
hsa-miR-451a.iso_3p:tt	3'trimming	5	0.189663	0.198544		hsa-miR-151a-3p.iso_3p:A	3'trimming	10	0.316987	0.234112
hsa-miR-30d-5p.iso_3p:C	3'trimming	5	0.177521	0.156996		hsa-miR-141-3p.iso_3p:gg	3'trimming	10	0.312504	0.209042
hsa-miR-22-3p.iso_3p:tgt	3'trimming	5	0.176061	0.125195		hsa-miR-101-3p.iso_3p:a	3'trimming	10	0.312182	0.280953
hsa-let-7a-5p.iso_3p:t	3'trimming	5	0.168246	0.139769		hsa-miR-27b-3p.iso_3p:c.iso_add:A	3'addition, 3'trimming	10	0.308008	0.132682
hsa-miR-320a.iso_3p:A.iso_add:T	3'addition, 3'trimming	5	0.147762	0.133481		hsa-miR-148a-3p.iso_3p:gt.iso_add:A	3'addition, 3'trimming	10	0.307633	0.260641
hsa-miR-122-5p.iso_3p:ttg	3'trimming	4	0.146303	0.206264		hsa-miR-181a-5p.iso_3p:gt	3'trimming	10	0.304676	0.138139
hsa-let-7i-5p.iso_3p:tt	3'trimming	5	0.145533	0.11331		hsa-miR-378a-3p.iso_3p:c.iso_add:T	3'addition, 3'trimming	10	0.301919	0.137943
hsa-miR-21-5p.iso_add:T	3'addition	4	0.140624	0.191101		hsa-miR-24-3p.iso_3p:ag	3'trimming	10	0.300985	0.179007
hsa-miR-142-5p.iso_5p:CC.iso_3p:act	3'trimming, 5'trimming	4	0.129807	0.187185		hsa-miR-26a-5p.iso_3p:t	3'trimming	10	0.293549	0.151899
hsa-miR-106b-3p.iso_3p:gc	3'trimming	5	0.126999	0.0781218		hsa-miR-30e-5p.iso_3p:CT	3'trimming	10	0.28755	0.161191
hsa-miR-1307-3p.iso_5p:a.iso_3p:G	3'trimming, 5'trimming	5	0.126714	0.118011		hsa-miR-27a-3p.iso_3p:c	3'trimming	10	0.279332	0.180347
hsa-let-7f-5p.iso_3p:t	3'trimming	5	0.125961	0.133016		hsa-miR-200b-3p.iso_3p:C.iso_add:T	3'addition, 3'trimming	10	0.272909	0.161216
hsa-miR-423-3p.iso_3p:gt	3'trimming	5	0.124366	0.0746515		hsa-miR-19b-3p.iso_3p:a	3'trimming	10	0.264296	0.164749
hsa-miR-423-5p.iso_3p:ttt.iso_add:A	3'addition, 3'trimming	5	0.122793	0.0818435		hsa-miR-423-5p.iso_3p:tt	3'trimming	10	0.26315	0.17524
hsa-miR-21-5p.iso_3p:CT	3'trimming	4	0.12168	0.122648		hsa-miR-151a-3p.iso_3p:g.iso_add:A	3'addition, 3'trimming	10	0.261011	0.25203
hsa-miR-122-5p.iso_3p:tg.iso_add:AA	3'addition, 3'trimming	4	0.12164	0.123828		hsa-miR-26b-5p.iso_3p:T	3'trimming	10	0.256824	0.111339
hsa-miR-22-3p.iso_3p:gt	3'trimming	5	0.118185	0.0823084		hsa-miR-200a-3p.iso_3p:gt	3'trimming	10	0.25351	0.119133
hsa-miR-320a.iso_3p:AA	3'trimming	5	0.11525	0.1108		hsa-miR-375.iso_3p:a.iso_add:T	3'addition, 3'trimming	10	0.251565	0.432265
hsa-miR-192-5p.iso_3p:c	3'trimming	4	0.114368	0.104703		hsa-miR-30a-5p.iso_add:A	3'addition	10	0.247212	0.0533113
hsa-miR-3158-3p.iso_3p:c	3'trimming	5	0.114042	0.0997415		hsa-miR-21-5p.iso_3p:C.iso_add:A	3'addition, 3'trimming	10	0.246154	0.138515
hsa-miR-320a.iso_3p:a.iso_add:TT	3'addition, 3'trimming	5	0.113093	0.13364		hsa-miR-200b-3p.iso_5p:t.iso_3p:C.iso_add:T	3'addition, 3'trimming, 5'trimming	10	0.245219	0.131499
hsa-let-7a-5p.iso_3p:tt	3'trimming	5	0.11149	0.127294		hsa-miR-148a-3p.iso_3p:C	3'trimming	10	0.236073	0.179401
hsa-miR-451a.iso_3p:tt.iso_add:A	3'addition, 3'trimming	5	0.108438	0.183526		hsa-let-7f-5p.iso_3p:tt	3'trimming	10	0.234762	0.0868692
hsa-miR-92a-3p.iso_5p:t	5'trimming	5	0.105807	0.0500035		hsa-miR-30e-3p.iso_3p:c.iso_add:T	3'addition, 3'trimming	10	0.233228	0.246309
hsa-miR-486-5p.iso_3p:gag.iso_add:T	3'addition, 3'trimming	5	0.101719	0.117785		hsa-miR-27b-3p.iso_3p:A	3'trimming	10	0.229545	0.102169
hsa-miR-143-3p.iso_add:T	3'addition	5	0.100317	0.128575		hsa-miR-21-5p.iso_add:T	3'addition	10	0.229418	0.0962733
hsa-miR-378a-3p.iso_5p:a.iso_3p:c	3'trimming, 5'trimming	5	0.100276	0.150845		hsa-miR-27a-3p.iso_3p:cgc.iso_add:T	3'addition, 3'trimming	10	0.228757	0.107647
hsa-miR-320a.iso_3p:ga.iso_add:A	3'addition, 3'trimming	5	0.0996663	0.113743		hsa-miR-27b-3p.iso_3p:gc	3'trimming	10	0.228757	0.107647
hsa-miR-320b.iso_3p:a	3'trimming	5	0.0996663	0.113743		hsa-miR-21-5p.iso_3p:ga.iso_add:A	3'addition, 3'trimming	10	0.226753	0.177599
hsa-miR-143-3p.iso_3p:c.iso_add:T	3'addition, 3'trimming	4	0.0985112	0.171456		hsa-miR-30a-5p.iso_3p:C.iso_add:A	3'addition, 3'trimming	10	0.221587	0.141482
hsa-miR-143-3p.iso_3p:c	3'trimming	4	0.0981096	0.131452		hsa-let-7i-5p.iso_add:A	3'addition	10	0.215122	0.0518386
hsa-miR-423-5p.iso_3p:T	3'trimming	5	0.0977012	0.0994712		hsa-let-7i-5p.iso_add:T	3'addition	10	0.211694	0.0412155
hsa-miR-378a-3p.iso_add:A	3'addition	5	0.0965122	0.0845353		hsa-miR-29a-3p.iso_3p:a	3'trimming	10	0.209104	0.126035
hsa-let-7i-5p.iso_add:A	3'addition	5	0.0943413	0.0859132		hsa-miR-335-5p.iso_3p:t	3'trimming	10	0.208777	0.139627
hsa-miR-1307-3p.iso_3p:G	3'trimming	4	0.0938219	0.11974		hsa-miR-146b-5p.iso_3p:ct	3'trimming	10	0.207703	0.15427
hsa-miR-486-5p.iso_3p:gag	3'trimming	5	0.0937736	0.0663342		hsa-miR-378a-3p.iso_3p:gc	3'trimming	10	0.207213	0.0763643
hsa-miR-151a-3p.iso_add:T	3'addition	4	0.0909822	0.0683422		hsa-miR-146b-5p.iso_3p:ct.iso_add:T	3'addition, 3'trimming	10	0.205281	0.0974743
hsa-miR-10a-5p.iso_3p:g	3'trimming	5	0.0889752	0.121585		hsa-miR-30a-5p.iso_3p:aag	3'trimming	10	0.196928	0.0774142
hsa-miR-375.iso_3p:a	3'trimming	5	0.0887693	0.0728451		hsa-miR-361-3p.iso_3p:t	3'trimming	10	0.195079	0.0975773
hsa-miR-122-5p.iso_3p:g.iso_add:T	3'addition, 3'trimming	4	0.0885168	0.132188		hsa-miR-30d-5p.iso_3p:C	3'trimming	10	0.194264	0.112562
hsa-miR-146b-5p.iso_3p:G	3'trimming	5	0.0879798	0.0524993		hsa-let-7b-5p.iso_3p:t.iso_add:A	3'addition, 3'trimming	10	0.192999	0.133536
hsa-miR-24-3p.iso_3p:ag	3'trimming	5	0.0838674	0.0967114		hsa-miR-30a-5p.iso_add:T	3'addition	10	0.191597	0.0677696
hsa-miR-629-5p.iso_3p:T	3'trimming	4	0.0832555	0.0984007		hsa-miR-181a-5p.iso_3p:agt	3'trimming	10	0.190317	0.0806109
hsa-miR-320a.iso_3p:cga	3'trimming	5	0.082645	0.0744719		hsa-let-7i-5p.iso_3p:tt	3'trimming	10	0.187993	0.0872774
hsa-miR-320b.iso_3p:caa	3'trimming	5	0.082645	0.0744719		hsa-miR-200a-3p.iso_3p:t.iso_add:A	3'addition, 3'trimming	10	0.187063	0.0780814
hsa-miR-320c.iso_3p:t	3'trimming	5	0.082645	0.0744719		hsa-miR-30a-3p.iso_3p:c.iso_add:T	3'addition, 3'trimming	10	0.185291	0.216738
hsa-miR-378a-3p.iso_5p:a	5'trimming	4	0.0816859	0.101654		hsa-miR-148a-3p.iso_add:A	3'addition	10	0.178361	0.0979952
hsa-miR-103a-3p.iso_3p:a	3'trimming	5	0.0728957	0.0667922		hsa-miR-320a.iso_3p:a	3'trimming	10	0.177326	0.185157
hsa-miR-193a-5p.iso_3p:a	3'trimming	4	0.072479	0.0693339		hsa-miR-125b-5p.iso_3p:a	3'trimming	10	0.175575	0.100777
hsa-miR-181a-5p.iso_3p:gt	3'trimming	5	0.06935	0.0621442		hsa-miR-151a-3p.iso_add:T	3'addition	10	0.172812	0.163267
hsa-miR-378a-3p.iso_add:T	3'addition	5	0.0680259	0.0696261		hsa-let-7b-5p.iso_3p:gtt.iso_add:A	3'addition, 3'trimming	10	0.171239	0.0874471
hsa-miR-486-3p.iso_3p:t	3'trimming	4	0.0654929	0.0537303		hsa-miR-92a-3p.iso_add:A	3'addition	10	0.171166	0.0781722
hsa-miR-92a-3p.iso_3p:gt.iso_add:A	3'addition, 3'trimming	4	0.0653396	0.090341		hsa-miR-200c-3p.iso_3p:gga.iso_add:A	3'addition, 3'trimming	10	0.169697	0.148817
hsa-miR-92a-3p.iso_3p:G	3'trimming	5	0.0652978	0.10181		hsa-let-7b-5p.iso_3p:gtt	3'trimming	10	0.167702	0.0748434
hsa-miR-140-3p.iso_5p:t	5'trimming	5	0.0648244	0.0424002		hsa-miR-151a-3p.iso_3p:g	3'trimming	10	0.165682	0.0958781
hsa-miR-486-5p.iso_add:TT	3'addition	5	0.0639332	0.0227869		hsa-miR-200c-3p.iso_3p:a.iso_add:T	3'addition, 3'trimming	10	0.165103	0.0708231
hsa-miR-423-3p.iso_3p:t	3'trimming	5	0.0635808	0.0503067		hsa-miR-21-5p.iso_3p:CT	3'trimming	10	0.164469	0.0931038
hsa-miR-101-3p.iso_3p:a	3'trimming	5	0.0635636	0.0504979		hsa-let-7c-5p.iso_3p:t	3'trimming	10	0.163475	0.100517
hsa-miR-192-5p.iso_5p:c.iso_3p:AGT	3'trimming, 5'trimming	5	0.0626994	0.0610237		hsa-miR-200b-3p.iso_3p:C.iso_add:A	3'addition, 3'trimming	10	0.163185	0.0770273
hsa-miR-191-5p.iso_5p:c	5'trimming	5	0.0626057	0.0330062		hsa-miR-101-3p.iso_5p:G.iso_3p:a	3'trimming, 5'trimming	10	0.162785	0.113243
hsa-miR-486-5p.iso_add:AT	3'addition	5	0.0619017	0.0609205		hsa-miR-200b-3p.iso_add:T	3'addition	10	0.161374	0.159773
hsa-let-7i-5p.iso_3p:gtt	3'trimming	4	0.061899	0.0681425		hsa-miR-24-3p.iso_3p:g	3'trimming	10	0.15427	0.0768833
hsa-let-7f-5p.iso_3p:tt	3'trimming	5	0.0608971	0.0684247		hsa-miR-151a-3p.iso_3p:g.iso_add:T	3'addition, 3'trimming	10	0.152775	0.149674
hsa-miR-1307-3p.iso_5p:a.iso_add:T	3'addition, 5'trimming	5	0.0605696	0.0447045		hsa-miR-27b-3p.iso_3p:c.iso_add:T	3'addition, 3'trimming	10	0.152748	0.0849965
hsa-miR-148a-3p.iso_3p:t	3'trimming	5	0.0596859	0.0277748		hsa-miR-30d-5p.iso_3p:g.iso_add:A	3'addition, 3'trimming	10	0.151938	0.0903533
hsa-miR-423-3p.iso_3p:agt	3'trimming	5	0.0594596	0.0565435		hsa-miR-99a-5p.iso_3p:tg.iso_add:A	3'addition, 3'trimming	10	0.151054	0.0942863
hsa-miR-151a-3p.iso_3p:A.iso_add:A	3'addition, 3'trimming	5	0.0591964	0.0378131		hsa-miR-30c-5p.iso_3p:T	3'trimming	10	0.150981	0.0636893
hsa-miR-24-3p.iso_3p:g	3'trimming	5	0.0589782	0.0720986		hsa-miR-361-3p.iso_3p:tt	3'trimming	10	0.149222	0.0981011
hsa-miR-1307-3p.iso_3p:tg	3'trimming	4	0.05846	0.0940897		hsa-miR-21-5p.iso_add:A	3'addition	10	0.145936	0.0663758
hsa-miR-27b-3p.iso_3p:c	3'trimming	5	0.0574038	0.0497273		hsa-miR-181a-5p.iso_3p:t	3'trimming	10	0.14286	0.0816521
hsa-miR-182-5p.iso_3p:ct	3'trimming	5	0.0553031	0.062929		hsa-miR-378a-3p.iso_add:A	3'addition	10	0.142224	0.0612941
hsa-miR-30d-5p.iso_3p:g	3'trimming	5	0.054686	0.042272		hsa-miR-181a-5p.iso_3p:t.iso_add:A	3'addition, 3'trimming	10	0.142052	0.0867077
hsa-miR-7-5p.iso_3p:t	3'trimming	4	0.0539469	0.0474803		hsa-miR-101-3p.iso_add:A	3'addition	10	0.141766	0.095247
hsa-miR-146b-5p.iso_3p:GT	3'trimming	5	0.0532335	0.045109		hsa-miR-26a-5p.iso_3p:gct.iso_add:A	3'addition, 3'trimming	10	0.141037	0.17246
hsa-miR-4508.iso_5p:A	5'trimming	5	0.0528939	0.0601637		hsa-miR-101-3p.iso_5p:G	5'trimming	10	0.138296	0.0765569
hsa-miR-21-5p.iso_3p:C.iso_add:A	3'addition, 3'trimming	4	0.0526752	0.0596668		hsa-miR-200c-3p.iso_add:T	3'addition	10	0.136594	0.110362
hsa-miR-186-5p.iso_3p:ct	3'trimming	5	0.0515099	0.0620523		hsa-miR-148b-3p.iso_add:T	3'addition	10	0.13638	0.120806
hsa-miR-186-5p.iso_3p:t	3'trimming	5	0.0507061	0.0435281		hsa-miR-103a-3p.iso_3p:a	3'trimming	10	0.134555	0.0679028
hsa-miR-30a-5p.iso_3p:CT	3'trimming	5	0.050471	0.0383242		hsa-miR-21-5p.iso_3p:ga	3'trimming	10	0.134386	0.115847
hsa-miR-423-3p.iso_3p:t.iso_add:A	3'addition, 3'trimming	5	0.0488737	0.0407695		hsa-miR-378a-3p.iso_add:T	3'addition	10	0.13235	0.0716234
hsa-miR-99b-5p.iso_3p:g	3'trimming	5	0.0483973	0.0394946		hsa-miR-200b-3p.iso_5p:t.iso_3p:C.iso_add:A	3'addition, 3'trimming, 5'trimming	10	0.131719	0.0597939
hsa-let-7i-5p.iso_add:T	3'addition	5	0.0482705	0.0451807		hsa-miR-146b-5p.iso_3p:G.iso_add:A	3'addition, 3'trimming	10	0.126947	0.0436764
hsa-miR-451a.iso_3p:T	3'trimming	5	0.0479913	0.0568023		hsa-miR-200c-3p.iso_3p:ga.iso_add:A	3'addition, 3'trimming	10	0.123882	0.0805377
hsa-let-7b-5p.iso_3p:T	3'trimming	5	0.0479003	0.0277905		hsa-let-7i-5p.iso_3p:t.iso_add:A	3'addition, 3'trimming	10	0.120659	0.0569945
hsa-miR-151a-3p.iso_3p:g.iso_add:A	3'addition, 3'trimming	4	0.0472115	0.0379598		hsa-miR-30a-3p.iso_3p:gc	3'trimming	10	0.120601	0.0926879
hsa-miR-320a.iso_5p:a.iso_3p:a	3'trimming, 5'trimming	5	0.0471758	0.0548332		hsa-let-7f-5p.iso_3p:t.iso_add:A	3'addition, 3'trimming	10	0.120596	0.0537082
hsa-miR-148a-3p.iso_3p:t.iso_add:A	3'addition, 3'trimming	5	0.0470042	0.0411655		hsa-miR-429.iso_3p:t	3'trimming	10	0.120241	0.110949
hsa-miR-4433b-3p.iso_5p:A	5'trimming	4	0.0466466	0.0326502		hsa-miR-21-5p.iso_3p:tga	3'trimming	10	0.116211	0.0917395
hsa-miR-101-3p.iso_5p:G.iso_3p:a	3'trimming, 5'trimming	4	0.0466391	0.0439051		hsa-let-7b-5p.iso_add:A	3'addition	10	0.115837	0.0787294
hsa-miR-126-3p.iso_3p:cg	3'trimming	4	0.0465543	0.0513476		hsa-miR-146a-5p.iso_3p:t.iso_add:A	3'addition, 3'trimming	10	0.112582	0.0498953
hsa-miR-146a-5p.iso_3p:t	3'trimming	5	0.0462079	0.0361876		hsa-miR-200c-3p.iso_3p:gga	3'trimming	10	0.110211	0.105747
hsa-miR-126-3p.iso_3p:g	3'trimming	4	0.0457811	0.0512596		hsa-miR-148b-3p.iso_3p:t	3'trimming	10	0.109017	0.0357069
hsa-miR-192-5p.iso_5p:c.iso_3p:AG	3'trimming, 5'trimming	5	0.045755	0.0461146		hsa-miR-151a-3p.iso_3p:A.iso_add:A	3'addition, 3'trimming	10	0.10827	0.0819808
hsa-miR-99a-5p.iso_3p:tg	3'trimming	5	0.0453301	0.0368858		hsa-miR-200b-3p.iso_3p:ga.iso_add:A	3'addition, 3'trimming	10	0.107983	0.0764457
hsa-miR-140-3p.iso_5p:t.iso_3p:ACA	3'trimming, 5'trimming	5	0.0450817	0.0297905		hsa-miR-27b-3p.iso_add:T	3'addition	10	0.107821	0.0597595
hsa-miR-486-5p.iso_add:AA	3'addition	5	0.0449882	0.028262		hsa-miR-27a-3p.iso_3p:c.iso_add:A	3'addition, 3'trimming	10	0.107576	0.0753576
hsa-miR-320a.iso_5p:G.iso_3p:a	3'trimming, 5'trimming	4	0.0449772	0.0529839		hsa-miR-23a-3p.iso_3p:tcc	3'trimming	10	0.106832	0.0559621
hsa-miR-486-3p.iso_add:T	3'addition	4	0.0449515	0.0548816		hsa-miR-23b-3p.iso_3p:acc	3'trimming	10	0.106832	0.0559621
hsa-miR-106b-3p.iso_3p:c	3'trimming	5	0.0446307	0.0435322		hsa-miR-375.iso_3p:ga.iso_add:A	3'addition, 3'trimming	10	0.106664	0.221854
hsa-miR-2110.iso_3p:g	3'trimming	5	0.0440534	0.0392659		hsa-miR-200c-3p.iso_add:A	3'addition	10	0.10424	0.062613
hsa-miR-30d-5p.iso_add:T	3'addition	5	0.0439783	0.0505881		hsa-miR-27b-3p.iso_3p:gc.iso_add:A	3'addition, 3'trimming	10	0.103786	0.0589643
hsa-miR-143-3p.iso_3p:A	3'trimming	4	0.0427081	0.0510686		hsa-miR-22-3p.iso_3p:t.iso_add:A	3'addition, 3'trimming	10	0.103572	0.0552434
hsa-miR-99b-5p.iso_3p:cg	3'trimming	5	0.0422628	0.0380561		hsa-miR-141-3p.iso_3p:gg.iso_add:A	3'addition, 3'trimming	10	0.102311	0.0743936
hsa-miR-484.iso_3p:t	3'trimming	5	0.0416638	0.0433387		hsa-miR-30a-3p.iso_3p:c	3'trimming	10	0.102181	0.0846959
hsa-miR-127-3p.iso_add:TT	3'addition	5	0.0415629	0.0302907		hsa-miR-99b-5p.iso_3p:g	3'trimming	10	0.101663	0.0406671
hsa-let-7b-5p.iso_3p:gtt	3'trimming	5	0.0415005	0.0207153		hsa-miR-186-5p.iso_3p:t	3'trimming	10	0.101522	0.0476247
hsa-miR-423-5p.iso_3p:t.iso_add:A	3'addition, 3'trimming	5	0.0407392	0.040499		hsa-miR-30b-5p.iso_3p:t	3'trimming	10	0.10095	0.048224
hsa-miR-127-3p.iso_add:T	3'addition	4	0.0406842	0.0310465		hsa-miR-320a.iso_3p:a.iso_add:T	3'addition, 3'trimming	10	0.0996755	0.080092
hsa-miR-92a-3p.iso_3p:gt	3'trimming	5	0.0403496	0.0682311		hsa-miR-146a-5p.iso_3p:G	3'trimming	10	0.0994036	0.0776091
hsa-miR-22-3p.iso_3p:t.iso_add:A	3'addition, 3'trimming	5	0.0397311	0.0386605		hsa-miR-25-3p.iso_3p:a	3'trimming	10	0.0992437	0.047823
hsa-miR-30d-5p.iso_3p:ag	3'trimming	4	0.0395148	0.0317797		hsa-miR-320a.iso_add:T	3'addition	10	0.0986225	0.0785395
hsa-miR-183-5p.iso_5p:t	5'trimming	4	0.0394046	0.031772		hsa-miR-22-3p.iso_3p:gt	3'trimming	10	0.0972139	0.0562724
hsa-miR-192-5p.iso_3p:c.iso_add:T	3'addition, 3'trimming	5	0.0392003	0.0409564		hsa-miR-146b-5p.iso_add:T	3'addition	10	0.0952506	0.0461433
hsa-miR-221-3p.iso_add:T	3'addition	4	0.0390162	0.037505		hsa-miR-125a-5p.iso_3p:a	3'trimming	10	0.0951501	0.0602648
hsa-miR-148b-3p.iso_3p:t	3'trimming	5	0.0384358	0.0243739		hsa-miR-23a-3p.iso_3p:cc	3'trimming	10	0.0936161	0.0491704
hsa-miR-25-3p.iso_3p:a.iso_add:T	3'addition, 3'trimming	5	0.0380273	0.0300312		hsa-miR-23b-3p.iso_3p:acc.iso_add:T	3'addition, 3'trimming	10	0.0936161	0.0491704
hsa-miR-10b-5p.iso_3p:tg	3'trimming	4	0.0377534	0.0345609		hsa-miR-30c-5p.iso_3p:gc	3'trimming	10	0.0936154	0.045825
hsa-miR-101-3p.iso_5p:G	5'trimming	5	0.0377241	0.0336299		hsa-let-7a-5p.iso_3p:tt.iso_add:A	3'addition, 3'trimming	10	0.0929448	0.0420816
hsa-miR-100-5p.iso_3p:g	3'trimming	4	0.0377007	0.0250854		hsa-miR-30d-5p.iso_add:A	3'addition	10	0.0925095	0.0255607
hsa-miR-140-3p.iso_5p:t.iso_3p:AC	3'trimming, 5'trimming	5	0.0375553	0.0266378		hsa-miR-146b-5p.iso_3p:ct.iso_add:A	3'addition, 3'trimming	10	0.092418	0.0396313
hsa-miR-192-5p.iso_5p:c.iso_3p:AG.iso_add:A	3'addition, 3'trimming, 5'trimming	5	0.0372934	0.0360857		hsa-miR-378a-3p.iso_5p:a	5'trimming	10	0.0914805	0.0358241
hsa-miR-378a-3p.iso_3p:gc	3'trimming	5	0.0363791	0.0459498		hsa-miR-205-5p.iso_3p:g	3'trimming	10	0.0913128	0.0637332
hsa-miR-30e-5p.iso_5p:t.iso_3p:CT	3'trimming, 5'trimming	5	0.0362625	0.0451424		hsa-miR-22-3p.iso_3p:tgt	3'trimming	10	0.0872871	0.0718429
hsa-miR-320a.iso_3p:a.iso_add:TA	3'addition, 3'trimming	5	0.0360565	0.0398888		hsa-let-7b-5p.iso_3p:tt.iso_add:A	3'addition, 3'trimming	10	0.0868602	0.0653805
hsa-miR-532-5p.iso_3p:t	3'trimming	4	0.0357166	0.0327733		hsa-miR-146a-5p.iso_add:T	3'addition	10	0.086077	0.0403002
hsa-miR-122-5p.iso_3p:g.iso_add:AA	3'addition, 3'trimming	4	0.0356589	0.03795		hsa-miR-146b-5p.iso_3p:GT.iso_add:T	3'addition, 3'trimming	10	0.0854058	0.0295219
hsa-miR-320a.iso_add:TT	3'addition	5	0.0353106	0.0387793		hsa-miR-30d-5p.iso_3p:aag	3'trimming	10	0.0850303	0.0369224
hsa-miR-151a-3p.iso_3p:g.iso_add:T	3'addition, 3'trimming	5	0.0350908	0.0172857		hsa-miR-26a-5p.iso_3p:ct.iso_add:T	3'addition, 3'trimming	10	0.0844324	0.0471677
hsa-let-7g-5p.iso_3p:tt	3'trimming	5	0.0343852	0.0351188		hsa-miR-320a.iso_3p:A	3'trimming	10	0.0836897	0.0688604
hsa-miR-423-3p.iso_5p:A.iso_3p:gt	3'trimming, 5'trimming	5	0.0339987	0.0181163		hsa-miR-146a-5p.iso_3p:tt.iso_add:A	3'addition, 3'trimming	10	0.0829814	0.034281
hsa-miR-378a-3p.iso_3p:c.iso_add:T	3'addition, 3'trimming	4	0.0338857	0.0279664		hsa-miR-25-3p.iso_3p:a.iso_add:T	3'addition, 3'trimming	10	0.081274	0.048656
hsa-miR-151a-3p.iso_3p:g	3'trimming	5	0.0338306	0.026454		hsa-miR-186-5p.iso_3p:ct	3'trimming	10	0.0810032	0.0526705
hsa-miR-27a-3p.iso_3p:c	3'trimming	5	0.0336109	0.0500671		hsa-let-7g-5p.iso_3p:tt	3'trimming	10	0.0799502	0.0286801
hsa-miR-200a-3p.iso_3p:t	3'trimming	5	0.0332213	0.0314958		hsa-miR-191-5p.iso_3p:ctg	3'trimming	10	0.0798946	0.0263337
hsa-miR-1307-3p.iso_add:T	3'addition	5	0.0326477	0.033195		hsa-miR-101-3p.iso_add:T	3'addition	10	0.0798464	0.0611826
hsa-miR-486-5p.iso_5p:A.iso_3p:g	3'trimming, 5'trimming	5	0.0326168	0.0183553		hsa-miR-26a-5p.iso_3p:gct	3'trimming	10	0.0796899	0.0714035
hsa-miR-126-3p.iso_5p:t	5'trimming	4	0.0325284	0.0403764		hsa-miR-141-3p.iso_3p:tgg	3'trimming	10	0.0795389	0.0602703
hsa-miR-25-3p.iso_3p:ga	3'trimming	5	0.0324612	0.0317182		hsa-miR-125a-5p.iso_3p:ga	3'trimming	10	0.0795147	0.0811113
hsa-miR-320a.iso_5p:a	5'trimming	5	0.0322166	0.0303377		hsa-miR-374b-5p.iso_3p:g	3'trimming	10	0.077916	0.022833
hsa-miR-30d-5p.iso_3p:C.iso_add:A	3'addition, 3'trimming	4	0.0319232	0.0363662		hsa-miR-21-5p.iso_3p:a.iso_add:T	3'addition, 3'trimming	10	0.0777712	0.0728311
hsa-miR-191-5p.iso_3p:tg	3'trimming	5	0.0315924	0.0262856		hsa-miR-30d-5p.iso_3p:C.iso_add:A	3'addition, 3'trimming	10	0.0773639	0.0889135
hsa-miR-320c.iso_3p:gt	3'trimming	5	0.0315604	0.0388799		hsa-miR-16-5p.iso_3p:g	3'trimming	10	0.0771113	0.0441298
hsa-miR-320d.iso_3p:a	3'trimming	5	0.0315604	0.0388799		hsa-miR-24-3p.iso_add:T	3'addition	10	0.076995	0.038792
hsa-miR-423-3p.iso_add:T	3'addition	5	0.0308713	0.0241969		hsa-let-7a-5p.iso_3p:t.iso_add:A	3'addition, 3'trimming	10	0.0767746	0.0512781
hsa-miR-140-3p.iso_3p:AC.iso_add:T	3'addition, 3'trimming	5	0.030515	0.0271237		hsa-miR-10a-5p.iso_3p:g	3'trimming	10	0.076258	0.0873951
hsa-let-7d-5p.iso_3p:t	3'trimming	5	0.0298207	0.0314567		hsa-miR-7-5p.iso_3p:T	3'trimming	10	0.0755315	0.0288413
hsa-miR-1180-3p.iso_3p:gt	3'trimming	5	0.0290056	0.0204375		hsa-miR-378a-3p.iso_5p:a.iso_3p:c	3'trimming, 5'trimming	10	0.0723387	0.0276484
hsa-miR-92a-3p.iso_3p:t.iso_add:AA	3'addition, 3'trimming	5	0.028803	0.0520515		hsa-miR-143-3p.iso_add:T	3'addition	10	0.0706473	0.04127
hsa-miR-192-5p.iso_5p:c	5'trimming	5	0.0286979	0.0243411		hsa-let-7b-5p.iso_3p:t.iso_add:AT	3'addition, 3'trimming	10	0.0700699	0.0514699
hsa-miR-16-5p.iso_3p:g	3'trimming	4	0.0279021	0.050322		hsa-miR-499a-5p.iso_3p:t	3'trimming	10	0.0696197	0.0466052
hsa-let-7b-5p.iso_3p:t.iso_add:A	3'addition, 3'trimming	5	0.0274634	0.0103432		hsa-let-7f-5p.iso_3p:T	3'trimming	10	0.0695436	0.0228655
hsa-miR-30a-5p.iso_3p:C	3'trimming	5	0.0272795	0.0264901		hsa-miR-191-5p.iso_3p:tg	3'trimming	10	0.0692266	0.0236988
hsa-miR-375.iso_3p:a.iso_add:T	3'addition, 3'trimming	4	0.0270493	0.0342379		hsa-miR-99a-5p.iso_3p:g.iso_add:A	3'addition, 3'trimming	10	0.0688881	0.0639387
hsa-miR-27a-3p.iso_3p:cgc.iso_add:T	3'addition, 3'trimming	4	0.0270176	0.0337512		hsa-miR-26b-5p.iso_3p:t	3'trimming	10	0.0686886	0.0711273
hsa-miR-27b-3p.iso_3p:gc	3'trimming	4	0.0270176	0.0337512		hsa-miR-378a-3p.iso_5p:a.iso_add:T	3'addition, 5'trimming	10	0.0683146	0.0478277
hsa-miR-3615.iso_add:A	3'addition	5	0.0269421	0.0281096		hsa-miR-183-5p.iso_5p:t	5'trimming	10	0.0678319	0.0572101
hsa-miR-151a-3p.iso_5p:TA	5'trimming	5	0.0266855	0.0208458		hsa-miR-30d-5p.iso_add:T	3'addition	10	0.0677128	0.0476996
hsa-miR-193b-5p.iso_3p:a	3'trimming	4	0.0260862	0.0454391		hsa-miR-30a-5p.iso_5p:t.iso_3p:CT	3'trimming, 5'trimming	10	0.0671813	0.0219141
hsa-miR-140-3p.iso_3p:ACA	3'trimming	5	0.0259711	0.016537		hsa-miR-200b-3p.iso_5p:t.iso_3p:C	3'trimming, 5'trimming	10	0.0670858	0.0240994
hsa-miR-146a-5p.iso_3p:G	3'trimming	4	0.0257775	0.0254422		hsa-miR-378d.iso_3p:aa	3'trimming	10	0.0667977	0.033317
hsa-miR-99a-5p.iso_add:A	3'addition	5	0.025539	0.0281343		hsa-miR-378e.iso_3p:ga.iso_add:A	3'addition, 3'trimming	10	0.0667977	0.033317
hsa-miR-363-3p.iso_3p:ta	3'trimming	5	0.0255259	0.0202627		hsa-miR-99b-5p.iso_3p:g.iso_add:A	3'addition, 3'trimming	10	0.0667358	0.0642165
hsa-let-7i-5p.iso_3p:G	3'trimming	4	0.0249518	0.0247088		hsa-let-7a-5p.iso_3p:T	3'trimming	10	0.0667214	0.0369162
hsa-miR-941.iso_3p:c.iso_add:T	3'addition, 3'trimming	5	0.024716	0.0139407		hsa-miR-101-3p.iso_3p:GA	3'trimming	10	0.0642306	0.0368435
hsa-miR-126-3p.iso_3p:g.iso_add:A	3'addition, 3'trimming	4	0.0247055	0.0323261		hsa-miR-181b-5p.iso_3p:ggt	3'trimming	10	0.0634259	0.0279841
hsa-miR-501-3p.iso_3p:ct	3'trimming	5	0.0246647	0.0108161		hsa-miR-148a-3p.iso_3p:gt.iso_add:AT	3'addition, 3'trimming	10	0.0631815	0.0663529
hsa-miR-941.iso_3p:gc	3'trimming	5	0.0243911	0.00451166		hsa-miR-92a-3p.iso_3p:t	3'trimming	10	0.0631096	0.0267149
hsa-miR-191-5p.iso_add:A	3'addition	5	0.0241797	0.0140644		hsa-let-7g-5p.iso_3p:t.iso_add:A	3'addition, 3'trimming	10	0.0630449	0.0281358
hsa-miR-16-2-3p.iso_5p:A.iso_3p:ta	3'trimming, 5'trimming	5	0.0241652	0.0250752		hsa-let-7f-5p.iso_add:A	3'addition	10	0.0628168	0.0206095
hsa-miR-125a-5p.iso_3p:ga	3'trimming	5	0.0240861	0.0235807		hsa-miR-92a-3p.iso_3p:t.iso_add:A	3'addition, 3'trimming	10	0.0625708	0.0292847
hsa-let-7f-5p.iso_3p:T	3'trimming	3	0.0240471	0.0354538		hsa-miR-30e-3p.iso_3p:c.iso_add:TT	3'addition, 3'trimming	10	0.0608157	0.0593674
hsa-let-7d-3p.iso_3p:t	3'trimming	5	0.0237396	0.024506		hsa-miR-92a-3p.iso_add:T	3'addition	10	0.0606271	0.0369493
hsa-miR-363-3p.iso_3p:a	3'trimming	5	0.0237337	0.0250532		hsa-let-7f-5p.iso_3p:tt.iso_add:A	3'addition, 3'trimming	10	0.0603684	0.0259043
hsa-miR-22-3p.iso_3p:t	3'trimming	4	0.0236527	0.0218703		hsa-miR-30e-3p.iso_3p:gc	3'trimming	10	0.0591839	0.0316538
hsa-miR-28-3p.iso_3p:a	3'trimming	4	0.0233343	0.0177327		hsa-miR-146b-3p.iso_5p:t.iso_3p:T	3'trimming, 5'trimming	10	0.0587398	0.0343942
hsa-miR-941.iso_3p:tgc	3'trimming	4	0.0229113	0.0249218		hsa-miR-100-5p.iso_3p:g	3'trimming	10	0.0585913	0.0670087
hsa-miR-320a.iso_3p:cga.iso_add:T	3'addition, 3'trimming	5	0.0226913	0.0191603		hsa-miR-30a-3p.iso_3p:c.iso_add:A	3'addition, 3'trimming	10	0.0566961	0.0607044
hsa-miR-320b.iso_3p:caa.iso_add:T	3'addition, 3'trimming	5	0.0226913	0.0191603		hsa-miR-101-3p.iso_3p:G.iso_add:T	3'addition, 3'trimming	10	0.0564462	0.0309289
hsa-miR-100-5p.iso_3p:tg	3'trimming	4	0.0226044	0.0195434		hsa-miR-320a.iso_3p:ga	3'trimming	10	0.0558362	0.072085
hsa-miR-192-5p.iso_5p:c.iso_3p:A	3'trimming, 5'trimming	5	0.022428	0.0238758		hsa-miR-320b.iso_3p:aa	3'trimming	10	0.0558362	0.072085
hsa-miR-25-3p.iso_3p:ga.iso_add:A	3'addition, 3'trimming	5	0.0224042	0.017193		hsa-let-7b-5p.iso_3p:gtt.iso_add:T	3'addition, 3'trimming	10	0.054727	0.0260326
hsa-miR-223-5p.iso_3p:G	3'trimming	4	0.0223268	0.0192171		hsa-let-7a-5p.iso_3p:gtt	3'trimming	10	0.0546775	0.0231314
hsa-miR-339-3p.iso_3p:cg	3'trimming	4	0.0222778	0.0317517		hsa-miR-27a-3p.iso_3p:gc	3'trimming	10	0.0545724	0.0325073
hsa-let-7b-5p.iso_3p:gtt.iso_add:A	3'addition, 3'trimming	5	0.0222055	0.0174353		hsa-miR-99b-5p.iso_3p:gcg.iso_add:A	3'addition, 3'trimming	10	0.0538142	0.0726011
hsa-miR-181a-5p.iso_3p:agt	3'trimming	5	0.0219975	0.0233338		hsa-miR-148a-5p.iso_3p:ct	3'trimming	10	0.053736	0.0283374
hsa-miR-484.iso_3p:at	3'trimming	5	0.0219758	0.0177711		hsa-miR-224-5p.iso_3p:T	3'trimming	10	0.0536335	0.0314495
hsa-miR-26a-5p.iso_3p:t.iso_add:A	3'addition, 3'trimming	4	0.0218203	0.0353777		hsa-miR-23a-3p.iso_3p:c	3'trimming	10	0.0534778	0.0335536
hsa-miR-320a.iso_3p:ga.iso_add:T	3'addition, 3'trimming	5	0.0215039	0.0163383		hsa-miR-151a-3p.iso_3p:A.iso_add:T	3'addition, 3'trimming	10	0.0531919	0.059753
hsa-miR-320b.iso_3p:aa.iso_add:T	3'addition, 3'trimming	5	0.0215039	0.0163383		hsa-miR-30e-3p.iso_3p:c	3'trimming	10	0.0517517	0.0290735
hsa-miR-126-3p.iso_5p:C	5'trimming	4	0.0214266	0.0235588		hsa-let-7d-5p.iso_3p:t	3'trimming	10	0.0507651	0.0295567
hsa-miR-92a-3p.iso_5p:t.iso_add:A	3'addition, 5'trimming	5	0.0213427	0.016992		hsa-miR-146a-5p.iso_3p:tt	3'trimming	10	0.0506266	0.0365634
hsa-miR-941.iso_3p:c	3'trimming	5	0.021304	0.0258539		hsa-miR-200a-3p.iso_3p:gt.iso_add:T	3'addition, 3'trimming	10	0.0498665	0.0319279
hsa-miR-584-5p.iso_3p:ag	3'trimming	4	0.0211749	0.0150064		hsa-let-7g-5p.iso_add:A	3'addition	10	0.0496769	0.0209133
hsa-miR-181a-5p.iso_3p:t	3'trimming	4	0.021174	0.019934		hsa-miR-200b-3p.iso_3p:ga	3'trimming	10	0.0495504	0.0263791
hsa-miR-486-5p.iso_add:TA	3'addition	5	0.0211397	0.0110821		hsa-miR-29a-3p.iso_3p:ta	3'trimming	10	0.0489313	0.0301951
hsa-miR-486-5p.iso_3p:gag.iso_add:AA	3'addition, 3'trimming	5	0.0210894	0.0301542		hsa-miR-99a-5p.iso_3p:gtg.iso_add:A	3'addition, 3'trimming	10	0.0487625	0.0547827
hsa-miR-744-5p.iso_3p:ca.iso_add:T	3'addition, 3'trimming	5	0.0209604	0.0154256		hsa-miR-30a-3p.iso_5p:c.iso_3p:c.iso_add:T	3'addition, 3'trimming, 5'trimming	10	0.048739	0.0542497
hsa-miR-191-5p.iso_3p:T	3'trimming	5	0.0207683	0.0194541		hsa-miR-200a-5p.iso_add:A	3'addition	10	0.0486143	0.0355089
hsa-miR-423-3p.iso_5p:A.iso_3p:agt	3'trimming, 5'trimming	5	0.0204915	0.0144371		hsa-miR-200b-3p.iso_add:A	3'addition	10	0.0484443	0.0283378
hsa-miR-7-5p.iso_3p:T	3'trimming	4	0.0202502	0.0178909		hsa-miR-375.iso_3p:ga	3'trimming	10	0.0483085	0.0726012
hsa-miR-140-3p.iso_5p:t.iso_3p:A.iso_add:A	3'addition, 3'trimming, 5'trimming	5	0.0197809	0.0096478		hsa-miR-200a-3p.iso_add:A	3'addition	10	0.0480721	0.0262722
hsa-miR-629-5p.iso_3p:t	3'trimming	4	0.0197347	0.0186716		hsa-miR-106b-3p.iso_3p:gc	3'trimming	10	0.0478519	0.0490593
hsa-miR-30c-5p.iso_3p:T	3'trimming	4	0.0195505	0.0259291		hsa-miR-99b-5p.iso_3p:cg.iso_add:T	3'addition, 3'trimming	10	0.0467589	0.0520982
hsa-miR-143-3p.iso_3p:c.iso_add:A	3'addition, 3'trimming	3	0.0194948	0.0338154		hsa-miR-200c-3p.iso_3p:ga.iso_add:T	3'addition, 3'trimming	10	0.046384	0.0403644
hsa-miR-192-5p.iso_3p:cc.iso_add:T	3'addition, 3'trimming	3	0.0194145	0.0204405		hsa-let-7i-5p.iso_3p:tt.iso_add:A	3'addition, 3'trimming	10	0.0458658	0.0199587
hsa-miR-191-5p.iso_3p:tg.iso_add:A	3'addition, 3'trimming	4	0.0193033	0.0286208		hsa-miR-29a-3p.iso_5p:C.iso_3p:a	3'trimming, 5'trimming	10	0.0457761	0.0194348
hsa-miR-21-5p.iso_add:A	3'addition	5	0.0190819	0.0233838		hsa-let-7f-5p.iso_3p:gtt	3'trimming	10	0.0456752	0.0169296
hsa-miR-3615.iso_3p:c	3'trimming	4	0.0190194	0.0314932		hsa-miR-141-3p.iso_3p:tgg.iso_add:A	3'addition, 3'trimming	10	0.0441389	0.0290405
hsa-miR-409-3p.iso_5p:C	5'trimming	4	0.0185436	0.0261002		hsa-miR-151a-3p.iso_5p:TA	5'trimming	10	0.0440425	0.0409191
hsa-miR-425-5p.iso_3p:a	3'trimming	5	0.0184719	0.0136087		hsa-miR-183-5p.iso_3p:ct	3'trimming	10	0.0440259	0.0256134
hsa-miR-101-3p.iso_add:A	3'addition	5	0.0184049	0.0194122		hsa-miR-200a-3p.iso_3p:T.iso_add:T	3'addition, 3'trimming	10	0.0434514	0.0364083
hsa-let-7i-5p.iso_3p:t.iso_add:A	3'addition, 3'trimming	4	0.0183315	0.0204055		hsa-miR-191-5p.iso_3p:tg.iso_add:A	3'addition, 3'trimming	10	0.0430954	0.0402848
hsa-miR-101-3p.iso_3p:G.iso_add:T	3'addition, 3'trimming	4	0.0181918	0.0187639		hsa-miR-10a-5p.iso_3p:tg	3'trimming	10	0.0428321	0.0218891
hsa-miR-16-2-3p.iso_5p:A.iso_3p:tta	3'trimming, 5'trimming	4	0.0181521	0.0184649		hsa-miR-30a-3p.iso_3p:agc	3'trimming	10	0.0427181	0.0354716
hsa-miR-26b-5p.iso_3p:T	3'trimming	5	0.0181031	0.0223965		hsa-miR-28-3p.iso_3p:a	3'trimming	10	0.0426358	0.0324495
hsa-miR-151a-3p.iso_5p:A	5'trimming	4	0.0179598	0.0136139		hsa-miR-378a-3p.iso_5p:a.iso_3p:c.iso_add:A	3'addition, 3'trimming, 5'trimming	10	0.0422536	0.0164371
hsa-miR-2110.iso_3p:A	3'trimming	4	0.0178985	0.0208833		hsa-miR-24-3p.iso_3p:cag.iso_add:T	3'addition, 3'trimming	10	0.042056	0.021171
hsa-miR-486-5p.iso_3p:g.iso_add:AA	3'addition, 3'trimming	5	0.0178907	0.00875048		hsa-miR-27b-3p.iso_3p:c.iso_add:AA	3'addition, 3'trimming	10	0.0411337	0.019975
hsa-miR-191-5p.iso_3p:g.iso_add:A	3'addition, 3'trimming	4	0.0177781	0.0188923		hsa-miR-182-5p.iso_3p:G	3'trimming	10	0.0409307	0.0325235
hsa-miR-92a-3p.iso_5p:t.iso_add:T	3'addition, 5'trimming	5	0.0177144	0.0260174		hsa-let-7g-5p.iso_3p:gtt	3'trimming	10	0.0408731	0.0149343
hsa-let-7g-5p.iso_3p:gtt	3'trimming	4	0.0174271	0.0154991		hsa-let-7a-5p.iso_add:A	3'addition	10	0.0406936	0.0146724
hsa-miR-106b-3p.iso_5p:TA.iso_3p:gc	3'trimming, 5'trimming	5	0.0171655	0.0152684		hsa-miR-193a-5p.iso_3p:a	3'trimming	10	0.0403235	0.0214749
hsa-miR-320a.iso_5p:G	5'trimming	5	0.0169814	0.0165486		hsa-let-7g-5p.iso_3p:T	3'trimming	10	0.0400489	0.0118436
hsa-let-7b-5p.iso_add:A	3'addition	4	0.0168834	0.0107135		hsa-miR-195-5p.iso_3p:A	3'trimming	10	0.0400248	0.0270371
hsa-miR-378a-3p.iso_5p:a.iso_add:A	3'addition, 5'trimming	5	0.0168431	0.0160641		hsa-miR-30e-5p.iso_5p:t.iso_3p:CT	3'trimming, 5'trimming	10	0.0399141	0.0216231
hsa-miR-584-5p.iso_3p:g	3'trimming	5	0.0168286	0.0111874		hsa-miR-99b-5p.iso_3p:gcg	3'trimming	10	0.039764	0.0328651
hsa-miR-30d-5p.iso_3p:CT.iso_add:T	3'addition, 3'trimming	4	0.0167451	0.0158798		hsa-miR-140-3p.iso_3p:A	3'trimming	10	0.0395967	0.0224295
hsa-miR-378a-3p.iso_5p:a.iso_3p:c.iso_add:A	3'addition, 3'trimming, 5'trimming	4	0.0167232	0.0231053		hsa-miR-320a.iso_3p:A.iso_add:T	3'addition, 3'trimming	10	0.0393171	0.0227365
hsa-miR-192-5p.iso_5p:c.iso_3p:A.iso_add:T	3'addition, 3'trimming, 5'trimming	4	0.0166974	0.0148729		hsa-miR-378a-3p.iso_5p:a.iso_3p:c.iso_add:T	3'addition, 3'trimming, 5'trimming	10	0.0393039	0.0283067
hsa-miR-16-2-3p.iso_5p:A.iso_3p:a	3'trimming, 5'trimming	5	0.0166343	0.0148211		hsa-let-7i-5p.iso_3p:gtt	3'trimming	10	0.039005	0.0162557
hsa-miR-423-3p.iso_5p:A	5'trimming	5	0.0165963	0.014118		hsa-miR-99a-5p.iso_3p:gtg	3'trimming	10	0.0388009	0.0297915
hsa-miR-93-5p.iso_3p:ag	3'trimming	4	0.0165201	0.0222279		hsa-let-7g-5p.iso_3p:tt.iso_add:A	3'addition, 3'trimming	10	0.038708	0.0123153
hsa-miR-21-5p.iso_3p:tga	3'trimming	3	0.016512	0.0241298		hsa-miR-16-5p.iso_3p:g.iso_add:A	3'addition, 3'trimming	10	0.0387035	0.0259147
hsa-miR-744-5p.iso_3p:gca	3'trimming	4	0.0164008	0.017347		hsa-miR-27a-3p.iso_3p:gc.iso_add:A	3'addition, 3'trimming	10	0.0386124	0.0222549
hsa-miR-185-3p.iso_3p:tc	3'trimming	4	0.0163247	0.0190273		hsa-miR-205-5p.iso_3p:T	3'trimming	10	0.0384018	0.0335979
hsa-miR-101-3p.iso_3p:GA	3'trimming	4	0.016318	0.0147971		hsa-miR-16-5p.iso_3p:cg	3'trimming	10	0.0383845	0.0230805
hsa-miR-1307-3p.iso_5p:a	5'trimming	4	0.0162014	0.0203063		hsa-let-7a-5p.iso_3p:gtt.iso_add:A	3'addition, 3'trimming	10	0.0380703	0.0226772
hsa-miR-92b-5p.iso_3p:tg	3'trimming	4	0.0160901	0.0271399		hsa-miR-99a-5p.iso_5p:A.iso_3p:g	3'trimming, 5'trimming	10	0.0372539	0.0243656
hsa-miR-21-5p.iso_3p:ga.iso_add:A	3'addition, 3'trimming	4	0.0158602	0.0209478		hsa-miR-146a-5p.iso_add:A	3'addition	10	0.0371691	0.0166353
hsa-miR-24-3p.iso_add:T	3'addition	4	0.0157846	0.0208495		hsa-miR-30c-5p.iso_3p:c.iso_add:T	3'addition, 3'trimming	10	0.0370883	0.0260828
hsa-miR-10a-5p.iso_5p:t.iso_3p:g	3'trimming, 5'trimming	4	0.0157616	0.0149311		hsa-miR-141-3p.iso_3p:tgg.iso_add:AA	3'addition, 3'trimming	10	0.0369871	0.0250744
hsa-let-7d-5p.iso_3p:tt	3'trimming	5	0.0153747	0.0181509		hsa-miR-148b-3p.iso_3p:gt	3'trimming	10	0.0367266	0.0139363
hsa-miR-140-3p.iso_3p:A.iso_add:A	3'addition, 3'trimming	5	0.0151228	0.00742389		hsa-miR-30a-5p.iso_5p:t	5'trimming	10	0.0361924	0.0212843
hsa-miR-30d-5p.iso_3p:aag	3'trimming	5	0.0151038	0.0112723		hsa-miR-10a-5p.iso_5p:t	5'trimming	10	0.035917	0.0200693
hsa-let-7b-5p.iso_3p:tt.iso_add:A	3'addition, 3'trimming	5	0.0150202	0.0118637		hsa-miR-106b-3p.iso_5p:TA.iso_3p:gc	3'trimming, 5'trimming	10	0.0357778	0.0238808
hsa-miR-92a-3p.iso_5p:t.iso_3p:t	3'trimming, 5'trimming	5	0.0149216	0.0156756		hsa-miR-23a-3p.iso_3p:A	3'trimming	10	0.0357242	0.0230727
hsa-miR-150-5p.iso_3p:g	3'trimming	5	0.0148894	0.0120805		hsa-let-7c-5p.iso_3p:tt	3'trimming	10	0.0343333	0.0107609
hsa-miR-151a-3p.iso_3p:A.iso_add:T	3'addition, 3'trimming	4	0.0148635	0.0115835		hsa-miR-24-3p.iso_add:A	3'addition	10	0.0343035	0.0201362
hsa-miR-192-5p.iso_3p:A.iso_add:T	3'addition, 3'trimming	4	0.0147001	0.012063		hsa-miR-30a-3p.iso_5p:c	5'trimming	10	0.0339681	0.0329459
hsa-miR-361-3p.iso_3p:G	3'trimming	4	0.0145933	0.0156071		hsa-let-7c-5p.iso_3p:t.iso_add:A	3'addition, 3'trimming	10	0.033867	0.0225425
hsa-miR-484.iso_3p:t.iso_add:A	3'addition, 3'trimming	4	0.0145881	0.0222712		hsa-miR-151a-3p.iso_5p:TA.iso_3p:g	3'trimming, 5'trimming	10	0.033393	0.0245511
hsa-miR-10b-5p.iso_5p:t.iso_3p:g	3'trimming, 5'trimming	4	0.0145308	0.0153964		hsa-miR-148a-3p.iso_3p:CT	3'trimming	10	0.0331834	0.0314792
hsa-miR-7706.iso_3p:a	3'trimming	4	0.0144901	0.0133149		hsa-miR-378a-3p.iso_3p:ggc	3'trimming	10	0.0328911	0.0139085
hsa-miR-199a-3p.iso_3p:a	3'trimming	3	0.0144341	0.015983		hsa-miR-378d.iso_3p:a	3'trimming	10	0.0328911	0.0139085
hsa-miR-199b-3p.iso_3p:a	3'trimming	3	0.0144341	0.015983		hsa-miR-205-5p.iso_3p:ctg	3'trimming	10	0.0327906	0.0173452
hsa-miR-148a-3p.iso_3p:gt	3'trimming	5	0.0143989	0.010122		hsa-miR-30c-5p.iso_3p:c	3'trimming	10	0.0325772	0.0145693
hsa-miR-134-5p.iso_add:T	3'addition	4	0.0143656	0.0145671		hsa-miR-193a-5p.iso_3p:ga	3'trimming	10	0.0325708	0.018086
hsa-miR-2110.iso_3p:tg	3'trimming	4	0.0143033	0.0114778		hsa-miR-26a-5p.iso_3p:gct.iso_add:T	3'addition, 3'trimming	10	0.0324245	0.0426983
hsa-miR-122-5p.iso_3p:ttg.iso_add:A	3'addition, 3'trimming	3	0.0142051	0.02512		hsa-miR-423-5p.iso_3p:ttt.iso_add:A	3'addition, 3'trimming	10	0.0323836	0.0265174
hsa-miR-193a-5p.iso_3p:tga	3'trimming	4	0.0141799	0.0188127		hsa-miR-27a-3p.iso_3p:c.iso_add:T	3'addition, 3'trimming	10	0.0321043	0.0201566
hsa-miR-122-5p.iso_3p:tg.iso_add:AT	3'addition, 3'trimming	4	0.0141476	0.0140625		hsa-miR-99a-5p.iso_add:T	3'addition	10	0.0320935	0.0212238
hsa-miR-361-3p.iso_3p:t	3'trimming	5	0.0140979	0.0098888		hsa-miR-146b-5p.iso_3p:GT.iso_add:A	3'addition, 3'trimming	10	0.0316164	0.0112852
hsa-miR-486-5p.iso_3p:g.iso_add:AT	3'addition, 3'trimming	5	0.0140342	0.0165184		hsa-miR-361-3p.iso_3p:tt.iso_add:A	3'addition, 3'trimming	10	0.0315188	0.0196225
hsa-let-7a-5p.iso_3p:gtt	3'trimming	5	0.013907	0.0121293		hsa-miR-30a-5p.iso_3p:g.iso_add:T	3'addition, 3'trimming	10	0.0314897	0.0138128
hsa-miR-3615.iso_3p:G.iso_add:T	3'addition, 3'trimming	5	0.0137831	0.0137345		hsa-miR-335-3p.iso_3p:c.iso_add:T	3'addition, 3'trimming	10	0.0313089	0.0235841
hsa-miR-185-3p.iso_3p:c	3'trimming	5	0.0137552	0.0162199		hsa-miR-378a-3p.iso_3p:C	3'trimming	10	0.0312935	0.0198454
hsa-miR-181a-5p.iso_3p:t.iso_add:A	3'addition, 3'trimming	5	0.0137407	0.00947494		hsa-miR-941.iso_3p:c	3'trimming	10	0.0311384	0.0221316
hsa-miR-191-5p.iso_3p:ctg	3'trimming	5	0.0136014	0.0130272		hsa-miR-652-3p.iso_3p:g	3'trimming	10	0.0309579	0.0181012
hsa-miR-532-5p.iso_5p:c	5'trimming	4	0.0135972	0.0099528		hsa-miR-22-3p.iso_3p:T	3'trimming	10	0.030868	0.0218892
hsa-miR-486-5p.iso_5p:A	5'trimming	5	0.0135084	0.00989615		hsa-let-7b-5p.iso_3p:tt.iso_add:AA	3'addition, 3'trimming	10	0.0304536	0.0275522
hsa-miR-27a-3p.iso_3p:c.iso_add:A	3'addition, 3'trimming	4	0.013502	0.0171467		hsa-miR-28-3p.iso_add:A	3'addition	10	0.0304354	0.0248205
hsa-miR-92a-3p.iso_3p:tgt	3'trimming	4	0.0134623	0.0228528		hsa-miR-30e-3p.iso_3p:c.iso_add:A	3'addition, 3'trimming	10	0.0303639	0.0261075
hsa-miR-19b-3p.iso_3p:a	3'trimming	4	0.013446	0.0194056		hsa-miR-101-3p.iso_5p:G.iso_3p:gaa	3'trimming, 5'trimming	10	0.0301405	0.0199931
hsa-miR-92a-3p.iso_3p:gt.iso_add:T	3'addition, 3'trimming	4	0.0133879	0.016928		hsa-miR-652-3p.iso_add:T	3'addition	10	0.0301092	0.00789297
hsa-let-7g-5p.iso_add:A	3'addition	3	0.0133664	0.0163404		hsa-miR-26a-5p.iso_add:T	3'addition	10	0.0298465	0.0113725
hsa-miR-125a-5p.iso_3p:a	3'trimming	5	0.0132211	0.01014		hsa-miR-125b-5p.iso_3p:ga	3'trimming	10	0.0296746	0.0301213
hsa-miR-1180-3p.iso_3p:t	3'trimming	5	0.0132209	0.0135997		hsa-miR-181a-2-3p.iso_3p:cc	3'trimming	10	0.0294746	0.0104995
hsa-miR-191-5p.iso_5p:c.iso_3p:g	3'trimming, 5'trimming	5	0.0129968	0.0119067		hsa-miR-148b-3p.iso_3p:t.iso_add:A	3'addition, 3'trimming	10	0.0293913	0.0143608
hsa-miR-185-5p.iso_add:A	3'addition	4	0.0129261	0.0165917		hsa-miR-23b-3p.iso_3p:AC.iso_add:T	3'addition, 3'trimming	10	0.0293753	0.0228303
hsa-miR-320a.iso_3p:AA.iso_add:T	3'addition, 3'trimming	4	0.0128633	0.0118122		hsa-miR-221-3p.iso_3p:c	3'trimming	10	0.0293044	0.0145281
hsa-miR-1307-3p.iso_5p:a.iso_add:A	3'addition, 5'trimming	4	0.0127071	0.0118168		hsa-miR-101-3p.iso_3p:aa	3'trimming	10	0.0291034	0.0289506
hsa-miR-99a-5p.iso_3p:tg.iso_add:A	3'addition, 3'trimming	4	0.0126889	0.0119475		hsa-let-7b-5p.iso_3p:t.iso_add:AA	3'addition, 3'trimming	10	0.0289931	0.0162266
hsa-let-7a-5p.iso_3p:T	3'trimming	3	0.0126782	0.0181562		hsa-miR-186-5p.iso_3p:t.iso_add:A	3'addition, 3'trimming	10	0.0288942	0.0149353
hsa-miR-320a.iso_3p:cga.iso_add:A	3'addition, 3'trimming	5	0.0125052	0.0122025		hsa-miR-423-5p.iso_3p:t	3'trimming	10	0.0286031	0.0168562
hsa-miR-320b.iso_3p:caa.iso_add:A	3'addition, 3'trimming	5	0.0125052	0.0122025		hsa-miR-101-3p.iso_5p:G.iso_3p:aa	3'trimming, 5'trimming	10	0.0284592	0.0219943
hsa-miR-320c.iso_3p:t.iso_add:A	3'addition, 3'trimming	5	0.0125052	0.0122025		hsa-miR-205-5p.iso_add:A	3'addition	10	0.0282627	0.0198718
hsa-miR-423-5p.iso_5p:tg.iso_3p:tt	3'trimming, 5'trimming	4	0.0123981	0.018871		hsa-let-7d-3p.iso_3p:ct	3'trimming	10	0.0282611	0.0107144
hsa-miR-425-5p.iso_3p:ga	3'trimming	4	0.0123731	0.00919851		hsa-miR-378a-3p.iso_5p:a.iso_add:A	3'addition, 5'trimming	10	0.0280928	0.0160557
hsa-miR-378d.iso_3p:aa	3'trimming	4	0.0122271	0.0162914		hsa-miR-125b-5p.iso_3p:tga	3'trimming	10	0.0280061	0.0182905
hsa-miR-378e.iso_3p:ga.iso_add:A	3'addition, 3'trimming	4	0.0122271	0.0162914		hsa-miR-200b-3p.iso_3p:CG	3'trimming	10	0.0279852	0.0103861
hsa-miR-423-5p.iso_add:A	3'addition	4	0.0121968	0.0117226		hsa-miR-574-5p.iso_3p:gt	3'trimming	10	0.0279218	0.00934373
hsa-miR-139-3p.iso_3p:t	3'trimming	4	0.0121795	0.0164721		hsa-miR-335-3p.iso_3p:c	3'trimming	10	0.0277912	0.0067249
hsa-miR-483-5p.iso_3p:g	3'trimming	4	0.0121738	0.0195252		hsa-miR-99a-5p.iso_add:AA	3'addition	10	0.0276571	0.0224655
hsa-miR-185-5p.iso_3p:ga.iso_add:A	3'addition, 3'trimming	3	0.012042	0.0137125		hsa-miR-26a-5p.iso_3p:ct.iso_add:A	3'addition, 3'trimming	10	0.0273739	0.0207873
hsa-miR-10b-5p.iso_3p:tg.iso_add:A	3'addition, 3'trimming	4	0.0119632	0.0157028		hsa-miR-378a-3p.iso_3p:c.iso_add:AA	3'addition, 3'trimming	10	0.0273685	0.0111016
hsa-miR-30d-5p.iso_3p:g.iso_add:A	3'addition, 3'trimming	5	0.0119306	0.0113346		hsa-miR-19b-3p.iso_3p:a.iso_add:T	3'addition, 3'trimming	10	0.0273546	0.0133409
hsa-miR-128-3p.iso_3p:tt	3'trimming	5	0.0119089	0.00650255		hsa-miR-375.iso_5p:T.iso_3p:a	3'trimming, 5'trimming	10	0.0271045	0.0484416
hsa-miR-320a.iso_5p:a.iso_3p:a.iso_add:T	3'addition, 3'trimming, 5'trimming	5	0.0118833	0.013045		hsa-miR-374b-5p.iso_3p:tg	3'trimming	10	0.0269243	0.0115422
hsa-miR-128-3p.iso_add:T	3'addition	4	0.0118123	0.013625		hsa-miR-140-3p.iso_5p:t.iso_3p:A	3'trimming, 5'trimming	10	0.026912	0.0141094
hsa-miR-486-5p.iso_add:AAA	3'addition	5	0.0117823	0.00792892		hsa-miR-320a.iso_3p:a.iso_add:TT	3'addition, 3'trimming	10	0.0268673	0.0220039
hsa-miR-126-3p.iso_3p:cg.iso_add:T	3'addition, 3'trimming	3	0.0117421	0.0144152		hsa-miR-192-5p.iso_3p:c	3'trimming	10	0.0268099	0.0103136
hsa-miR-3615.iso_3p:G.iso_add:TT	3'addition, 3'trimming	5	0.0116788	0.00938226		hsa-miR-182-5p.iso_3p:t.iso_add:A	3'addition, 3'trimming	10	0.0266566	0.0536204
hsa-miR-425-5p.iso_3p:G	3'trimming	4	0.0116605	0.00865724		hsa-miR-27b-3p.iso_3p:c.iso_add:AAA	3'addition, 3'trimming	10	0.0266287	0.0120872
hsa-miR-425-5p.iso_3p:GT	3'trimming	4	0.0116112	0.0125532		hsa-miR-148b-3p.iso_3p:C	3'trimming	10	0.0265982	0.0238947
hsa-miR-423-3p.iso_add:A	3'addition	4	0.0115613	0.00941267		hsa-miR-361-3p.iso_3p:ttt	3'trimming	10	0.026538	0.016093
hsa-miR-146a-5p.iso_add:T	3'addition	4	0.0115269	0.0107905		hsa-miR-103a-3p.iso_3p:ga	3'trimming	10	0.0264391	0.0145077
hsa-miR-194-5p.iso_3p:a	3'trimming	4	0.0115209	0.0138135		hsa-miR-107.iso_3p:ca	3'trimming	10	0.0264391	0.0145077
hsa-miR-25-3p.iso_add:T	3'addition	5	0.0114677	0.00792043		hsa-miR-148a-3p.iso_5p:t	5'trimming	10	0.0263588	0.0194419
hsa-miR-1180-3p.iso_3p:t.iso_add:A	3'addition, 3'trimming	5	0.0114116	0.00905863		hsa-miR-146b-5p.iso_3p:gct.iso_add:A	3'addition, 3'trimming	10	0.0262162	0.018576
hsa-miR-99a-5p.iso_5p:A.iso_3p:g	3'trimming, 5'trimming	4	0.0113946	0.0115234		hsa-miR-148a-3p.iso_3p:tgt.iso_add:A	3'addition, 3'trimming	10	0.0261042	0.0199755
hsa-miR-744-5p.iso_3p:ca	3'trimming	5	0.0111879	0.00793302		hsa-miR-378a-3p.iso_3p:gc.iso_add:T	3'addition, 3'trimming	10	0.0260644	0.00931912
hsa-miR-151a-3p.iso_add:TA	3'addition	5	0.0111757	0.0076878		hsa-let-7b-5p.iso_3p:T.iso_add:T	3'addition, 3'trimming	10	0.025841	0.0257541
hsa-miR-378a-3p.iso_5p:a.iso_add:T	3'addition, 5'trimming	4	0.011116	0.00852298		hsa-miR-320a.iso_3p:ga.iso_add:A	3'addition, 3'trimming	10	0.0258262	0.0125086
hsa-miR-101-3p.iso_5p:G.iso_3p:aa	3'trimming, 5'trimming	4	0.0111035	0.0131965		hsa-miR-320b.iso_3p:a	3'trimming	10	0.0258262	0.0125086
hsa-miR-486-5p.iso_5p:A.iso_3p:ag	3'trimming, 5'trimming	5	0.0110853	0.00451104		hsa-miR-200a-5p.iso_5p:c	5'trimming	10	0.0257515	0.0146822
hsa-miR-486-5p.iso_add:AAT	3'addition	5	0.0110431	0.00649938		hsa-miR-365a-3p.iso_3p:t	3'trimming	10	0.0257315	0.0149574
hsa-miR-484.iso_3p:at.iso_add:TT	3'addition, 3'trimming	4	0.0110305	0.0121771		hsa-miR-365b-3p.iso_3p:t	3'trimming	10	0.0257315	0.0149574
hsa-miR-125b-5p.iso_3p:ga	3'trimming	5	0.0109513	0.0084465		hsa-miR-98-5p.iso_3p:t	3'trimming	10	0.0254636	0.0137791
hsa-miR-122-5p.iso_3p:ttg.iso_add:AA	3'addition, 3'trimming	4	0.0109451	0.0152818		hsa-miR-186-5p.iso_3p:ct.iso_add:T	3'addition, 3'trimming	10	0.0251509	0.0125442
hsa-miR-486-5p.iso_add:ATT	3'addition	5	0.0109111	0.00648082		hsa-miR-22-3p.iso_add:A	3'addition	10	0.0248052	0.0241508
hsa-miR-140-3p.iso_5p:t.iso_3p:AC.iso_add:T	3'addition, 3'trimming, 5'trimming	5	0.0108847	0.00779524		hsa-miR-146b-3p.iso_3p:T	3'trimming	10	0.0246279	0.0135755
hsa-miR-151a-3p.iso_3p:agg	3'trimming	4	0.0108348	0.0118644		hsa-let-7i-5p.iso_3p:G	3'trimming	10	0.0246262	0.0101985
hsa-miR-1307-3p.iso_5p:a.iso_3p:tg	3'trimming, 5'trimming	3	0.0108053	0.0171028		hsa-miR-181b-5p.iso_3p:gt	3'trimming	10	0.0245674	0.0115039
hsa-miR-486-5p.iso_3p:g.iso_add:TT	3'addition, 3'trimming	5	0.0107873	0.00392973		hsa-miR-375.iso_3p:tga	3'trimming	10	0.0245626	0.0199565
hsa-miR-486-3p.iso_add:A	3'addition	4	0.010759	0.00787858		hsa-miR-200a-3p.iso_3p:tgt	3'trimming	10	0.0245497	0.0161782
hsa-miR-375.iso_3p:tga	3'trimming	4	0.0106938	0.0102328		hsa-miR-28-3p.iso_add:T	3'addition	10	0.024339	0.0226346
hsa-miR-151a-3p.iso_5p:TA.iso_3p:g	3'trimming, 5'trimming	5	0.0106926	0.0106646		hsa-miR-30a-5p.iso_3p:CT.iso_add:T	3'addition, 3'trimming	10	0.0242917	0.0106939
hsa-miR-221-3p.iso_3p:ttc	3'trimming	4	0.0106803	0.0124675		hsa-miR-22-5p.iso_3p:a	3'trimming	10	0.0240083	0.0129127
hsa-miR-126-3p.iso_5p:t.iso_3p:g	3'trimming, 5'trimming	3	0.0106121	0.0132256		hsa-miR-200b-3p.iso_3p:a.iso_add:T	3'addition, 3'trimming	10	0.0237876	0.0121352
hsa-miR-941.iso_3p:c.iso_add:A	3'addition, 3'trimming	4	0.0106004	0.00842965		hsa-miR-151a-3p.iso_add:TA	3'addition	10	0.0237477	0.0190915
hsa-miR-584-5p.iso_3p:ag.iso_add:T	3'addition, 3'trimming	4	0.010586	0.00663318		hsa-miR-148a-3p.iso_5p:G	5'trimming	10	0.0236888	0.016488
hsa-miR-484.iso_add:T	3'addition	4	0.0105239	0.0103766		hsa-miR-452-5p.iso_5p:aac.iso_3p:GA	3'trimming, 5'trimming	10	0.0235423	0.0141104
hsa-miR-550a-5p.iso_3p:cc	3'trimming	4	0.0104649	0.0112503		hsa-miR-26b-5p.iso_add:A	3'addition	10	0.0232377	0.0130478
hsa-miR-320a.iso_3p:cga.iso_add:AA	3'addition, 3'trimming	3	0.0103592	0.0153775		hsa-miR-19b-3p.iso_3p:ga.iso_add:A	3'addition, 3'trimming	10	0.0229004	0.0158835
hsa-miR-320b.iso_3p:caa.iso_add:AA	3'addition, 3'trimming	3	0.0103592	0.0153775		hsa-miR-423-5p.iso_3p:ttt	3'trimming	10	0.0226878	0.0143746
hsa-miR-320c.iso_3p:t.iso_add:AA	3'addition, 3'trimming	3	0.0103592	0.0153775		hsa-miR-151a-3p.iso_add:TT	3'addition	10	0.0226612	0.0145825
hsa-miR-150-5p.iso_add:T	3'addition	5	0.0103521	0.00721734		hsa-let-7e-5p.iso_3p:t	3'trimming	10	0.0226109	0.0112145
hsa-miR-143-5p.iso_3p:t	3'trimming	3	0.0103192	0.0136797		hsa-miR-93-5p.iso_3p:ag	3'trimming	10	0.0224232	0.00834537
hsa-miR-3615.iso_add:T	3'addition	5	0.0102728	0.0121411		hsa-miR-30a-5p.iso_3p:aag.iso_add:T	3'addition, 3'trimming	10	0.0223991	0.0151249
hsa-miR-122-5p.iso_add:AA	3'addition	4	0.0102657	0.0110114		hsa-miR-200a-5p.iso_3p:a	3'trimming	10	0.0222174	0.00883251
hsa-miR-92a-3p.iso_3p:t.iso_add:AT	3'addition, 3'trimming	4	0.0102515	0.0142539		hsa-miR-21-5p.iso_add:AA	3'addition	10	0.0222009	0.0114535
hsa-let-7d-3p.iso_3p:ct	3'trimming	5	0.0101233	0.00829843		hsa-miR-30b-5p.iso_3p:ct.iso_add:T	3'addition, 3'trimming	10	0.0221	0.0085053
hsa-miR-486-5p.iso_add:TAT	3'addition	5	0.0101069	0.00468748		hsa-miR-30e-5p.iso_3p:g.iso_add:A	3'addition, 3'trimming	10	0.0220437	0.0196927
hsa-miR-26a-5p.iso_add:T	3'addition	4	0.0100142	0.0113591		hsa-miR-125a-5p.iso_3p:tga	3'trimming	10	0.0218942	0.0143054
hsa-miR-128-3p.iso_3p:t	3'trimming	5	0.0100087	0.00840812		hsa-miR-100-5p.iso_3p:tg	3'trimming	10	0.0218744	0.0129089
hsa-miR-1307-3p.iso_5p:a.iso_3p:GT	3'trimming, 5'trimming	4	0.00996955	0.00817509		hsa-let-7b-5p.iso_add:AT	3'addition	10	0.0215865	0.0211757
hsa-miR-485-5p.iso_3p:G	3'trimming	4	0.00995863	0.00956888		hsa-miR-30a-3p.iso_5p:c.iso_3p:c.iso_add:TT	3'addition, 3'trimming, 5'trimming	10	0.0215234	0.020874
hsa-let-7b-5p.iso_3p:gtt.iso_add:T	3'addition, 3'trimming	5	0.0099541	0.0131726		hsa-miR-375.iso_3p:ga.iso_add:T	3'addition, 3'trimming	10	0.0214974	0.0444656
hsa-miR-320a.iso_5p:G.iso_3p:a.iso_add:T	3'addition, 3'trimming, 5'trimming	4	0.00994165	0.0101634		hsa-miR-429.iso_3p:gt	3'trimming	10	0.0214449	0.0189072
hsa-miR-1307-3p.iso_add:A	3'addition	5	0.00985185	0.00981958		hsa-miR-27a-3p.iso_3p:c.iso_add:TT	3'addition, 3'trimming	10	0.0213242	0.00918054
hsa-miR-101-3p.iso_5p:G.iso_3p:gaa	3'trimming, 5'trimming	4	0.00983374	0.0096071		hsa-miR-23b-3p.iso_3p:c.iso_add:T	3'addition, 3'trimming	10	0.0213121	0.0196171
hsa-miR-320a.iso_5p:a.iso_3p:ga	3'trimming, 5'trimming	3	0.00976626	0.0135589		hsa-miR-200a-5p.iso_5p:c.iso_3p:T	3'trimming, 5'trimming	10	0.0212584	0.0111397
hsa-miR-320b.iso_5p:a.iso_3p:aa	3'trimming, 5'trimming	3	0.00976626	0.0135589		hsa-miR-660-5p.iso_3p:T	3'trimming	10	0.0211919	0.0112411
hsa-miR-451a.iso_3p:gtt	3'trimming	4	0.00974223	0.00928848		hsa-miR-30e-5p.iso_3p:C.iso_add:A	3'addition, 3'trimming	10	0.0211476	0.0136215
hsa-miR-24-3p.iso_3p:cag.iso_add:T	3'addition, 3'trimming	3	0.00971502	0.0159785		hsa-miR-221-3p.iso_3p:tc	3'trimming	10	0.0211093	0.0124905
hsa-miR-27b-3p.iso_3p:c.iso_add:T	3'addition, 3'trimming	3	0.00969621	0.013725		hsa-miR-24-3p.iso_3p:g.iso_add:A	3'addition, 3'trimming	10	0.020896	0.00980132
hsa-miR-151a-3p.iso_3p:A.iso_add:AA	3'addition, 3'trimming	4	0.00958754	0.00690224		hsa-miR-375.iso_5p:T.iso_3p:a.iso_add:T	3'addition, 3'trimming, 5'trimming	10	0.02086	0.0468616
hsa-miR-423-5p.iso_3p:tt.iso_add:A	3'addition, 3'trimming	5	0.00956384	0.0056283		hsa-let-7f-5p.iso_3p:gtt.iso_add:A	3'addition, 3'trimming	10	0.0208352	0.0121196
hsa-miR-1299.iso_3p:ga	3'trimming	3	0.00952218	0.019721		hsa-miR-135a-5p.iso_3p:a	3'trimming	10	0.020832	0.0119181
hsa-miR-342-5p.iso_3p:G	3'trimming	4	0.0094982	0.0116545		hsa-miR-361-3p.iso_3p:G	3'trimming	10	0.020522	0.0126723
hsa-let-7i-5p.iso_3p:tt.iso_add:A	3'addition, 3'trimming	4	0.00948513	0.00938555		hsa-miR-182-5p.iso_3p:act	3'trimming	10	0.0205047	0.0112073
hsa-miR-193b-5p.iso_3p:tga	3'trimming	4	0.00947129	0.0166557		hsa-miR-30b-5p.iso_3p:t.iso_add:A	3'addition, 3'trimming	10	0.0204017	0.0114444
hsa-miR-25-3p.iso_add:A	3'addition	5	0.0092967	0.00576354		hsa-miR-195-5p.iso_3p:c	3'trimming	10	0.0203329	0.0140095
hsa-miR-200c-3p.iso_3p:ga	3'trimming	4	0.00928764	0.00957351		hsa-miR-25-3p.iso_3p:ga	3'trimming	10	0.0202661	0.00692157
hsa-miR-744-5p.iso_3p:ca.iso_add:A	3'addition, 3'trimming	4	0.00922379	0.00693127		hsa-miR-148a-3p.iso_3p:gt.iso_add:T	3'addition, 3'trimming	10	0.0201989	0.0157428
hsa-miR-28-3p.iso_5p:c.iso_3p:G	3'trimming, 5'trimming	4	0.00919066	0.00921933		hsa-miR-151a-3p.iso_3p:gg.iso_add:A	3'addition, 3'trimming	10	0.0200638	0.0222359
hsa-miR-22-5p.iso_3p:a	3'trimming	4	0.00910982	0.0119379		hsa-miR-24-3p.iso_3p:cag	3'trimming	10	0.0200176	0.0113195
hsa-miR-486-5p.iso_3p:G.iso_add:T	3'addition, 3'trimming	4	0.00904705	0.00559496		hsa-miR-203a-3p.iso_3p:ag	3'trimming	10	0.0199227	0.0100836
hsa-miR-106b-5p.iso_3p:t	3'trimming	4	0.00898506	0.0115784		hsa-miR-16-5p.iso_3p:cg.iso_add:T	3'addition, 3'trimming	10	0.0199151	0.0112205
hsa-miR-378a-3p.iso_3p:ggc	3'trimming	3	0.0089718	0.0116703		hsa-miR-143-3p.iso_3p:c	3'trimming	10	0.019914	0.0149128
hsa-miR-378d.iso_3p:a	3'trimming	3	0.0089718	0.0116703		hsa-miR-151a-3p.iso_3p:agg	3'trimming	10	0.0198779	0.0112171
hsa-miR-140-3p.iso_3p:g	3'trimming	4	0.0089618	0.00999395		hsa-miR-183-5p.iso_3p:G	3'trimming	10	0.0196879	0.0118912
hsa-miR-222-3p.iso_3p:CTC	3'trimming	4	0.00895611	0.00799034		hsa-miR-200b-3p.iso_5p:ta.iso_3p:C.iso_add:T	3'addition, 3'trimming, 5'trimming	10	0.0196415	0.00628225
hsa-miR-10b-5p.iso_5p:t	5'trimming	4	0.00888149	0.00676753		hsa-miR-224-5p.iso_3p:TAG	3'trimming	10	0.0196395	0.0127324
hsa-miR-221-3p.iso_3p:tc	3'trimming	3	0.00883248	0.0119293		hsa-miR-340-5p.iso_3p:t	3'trimming	10	0.0195619	0.0140945
hsa-miR-425-5p.iso_3p:tga	3'trimming	5	0.00882745	0.00520578		hsa-miR-335-5p.iso_3p:gt	3'trimming	10	0.019334	0.0221398
hsa-miR-140-3p.iso_3p:AC	3'trimming	4	0.00880158	0.00981341		hsa-miR-125b-5p.iso_3p:ga.iso_add:A	3'addition, 3'trimming	10	0.0192641	0.0177926
hsa-miR-16-5p.iso_3p:cg.iso_add:T	3'addition, 3'trimming	3	0.00879618	0.0153536		hsa-let-7c-5p.iso_3p:T	3'trimming	10	0.0191809	0.0195605
hsa-miR-151a-3p.iso_3p:A.iso_add:AT	3'addition, 3'trimming	4	0.00879183	0.00699113		hsa-let-7i-5p.iso_3p:gtt.iso_add:A	3'addition, 3'trimming	10	0.0189427	0.0100644
hsa-miR-92b-5p.iso_3p:g	3'trimming	4	0.00878985	0.0117242		hsa-let-7d-5p.iso_3p:tt	3'trimming	10	0.0188357	0.00935425
hsa-miR-106b-3p.iso_3p:c.iso_add:T	3'addition, 3'trimming	5	0.00872591	0.00363645		hsa-miR-30e-5p.iso_3p:g	3'trimming	10	0.0188016	0.016382
hsa-miR-30e-5p.iso_3p:C.iso_add:A	3'addition, 3'trimming	3	0.00871678	0.0150396		hsa-miR-143-3p.iso_3p:A	3'trimming	10	0.0187435	0.0137514
hsa-miR-320a.iso_add:TA	3'addition	5	0.00868298	0.0086577		hsa-miR-200b-3p.iso_5p:t.iso_3p:CG	3'trimming, 5'trimming	10	0.0187187	0.00700877
hsa-miR-451a.iso_3p:gtt.iso_add:A	3'addition, 3'trimming	4	0.00865261	0.0120003		hsa-miR-151a-3p.iso_3p:g.iso_add:TT	3'addition, 3'trimming	10	0.0183714	0.0157248
hsa-miR-320a.iso_3p:AAA	3'trimming	3	0.0086443	0.0100062		hsa-miR-181a-5p.iso_3p:agt.iso_add:T	3'addition, 3'trimming	10	0.0181742	0.00709257
hsa-miR-10a-5p.iso_5p:t	5'trimming	4	0.00857049	0.00618542		hsa-miR-101-3p.iso_3p:a.iso_add:T	3'addition, 3'trimming	10	0.0180129	0.0134508
hsa-miR-16-5p.iso_3p:cg	3'trimming	3	0.00856827	0.0132608		hsa-miR-151a-3p.iso_3p:A.iso_add:AT	3'addition, 3'trimming	10	0.0177506	0.0212735
hsa-let-7g-5p.iso_3p:T	3'trimming	4	0.0085422	0.00866132		hsa-miR-30a-3p.iso_5p:c.iso_3p:T	3'trimming, 5'trimming	10	0.0176812	0.0168111
hsa-miR-192-5p.iso_5p:c.iso_3p:c.iso_add:T	3'addition, 3'trimming, 5'trimming	3	0.00852645	0.0101721		hsa-miR-16-5p.iso_3p:T	3'trimming	10	0.0175293	0.0133246
hsa-miR-30a-5p.iso_3p:g	3'trimming	5	0.00848299	0.00621155		hsa-miR-335-3p.iso_3p:c.iso_add:A	3'addition, 3'trimming	10	0.0174734	0.00752363
hsa-miR-423-3p.iso_5p:A.iso_3p:t	3'trimming, 5'trimming	4	0.0084803	0.00779827		hsa-miR-221-3p.iso_3p:ttc	3'trimming	10	0.0174245	0.0087478
hsa-miR-206.iso_3p:gg	3'trimming	4	0.00845927	0.00841744		hsa-miR-30e-3p.iso_3p:c.iso_add:TA	3'addition, 3'trimming	10	0.0172509	0.0147382
hsa-miR-486-5p.iso_add:TTT	3'addition	5	0.00845145	0.00524995		hsa-let-7c-5p.iso_3p:tt.iso_add:A	3'addition, 3'trimming	10	0.0171202	0.0135348
hsa-miR-192-5p.iso_5p:c.iso_3p:c	3'trimming, 5'trimming	4	0.00842798	0.00706254		hsa-miR-148a-5p.iso_3p:t.iso_add:A	3'addition, 3'trimming	10	0.0170997	0.0160115
hsa-let-7g-5p.iso_3p:tt.iso_add:A	3'addition, 3'trimming	4	0.00839931	0.0105888		hsa-miR-28-3p.iso_5p:c.iso_3p:G	3'trimming, 5'trimming	10	0.0170974	0.0145267
hsa-miR-24-3p.iso_add:A	3'addition	4	0.00835098	0.00995798		hsa-miR-30c-5p.iso_3p:c.iso_add:A	3'addition, 3'trimming	10	0.0170753	0.00904621
hsa-miR-103a-3p.iso_3p:ga	3'trimming	4	0.0083466	0.00896909		hsa-miR-200b-3p.iso_5p:t	5'trimming	10	0.0170383	0.00813244
hsa-miR-107.iso_3p:ca	3'trimming	4	0.0083466	0.00896909		hsa-miR-181b-5p.iso_3p:t.iso_add:A	3'addition, 3'trimming	10	0.0167748	0.0077834
hsa-miR-486-5p.iso_3p:gag.iso_add:TA	3'addition, 3'trimming	5	0.00832843	0.0140021		hsa-miR-151a-3p.iso_3p:gg	3'trimming	10	0.0167386	0.01205
hsa-miR-192-5p.iso_3p:c.iso_add:A	3'addition, 3'trimming	3	0.00829943	0.0079168		hsa-miR-30c-5p.iso_3p:agc	3'trimming	10	0.0167048	0.00627818
hsa-miR-185-5p.iso_3p:a.iso_add:T	3'addition, 3'trimming	4	0.00829763	0.00898663		hsa-miR-152-3p.iso_3p:G	3'trimming	10	0.0166274	0.00659755
hsa-miR-486-3p.iso_3p:at	3'trimming	4	0.00826364	0.00550276		hsa-miR-151a-3p.iso_3p:g.iso_add:AAA	3'addition, 3'trimming	10	0.0166025	0.0150049
hsa-miR-127-3p.iso_add:TTT	3'addition	4	0.00824416	0.00775658		hsa-miR-23a-3p.iso_3p:tcc.iso_add:A	3'addition, 3'trimming	10	0.0164615	0.00966262
hsa-miR-151a-3p.iso_3p:gg	3'trimming	4	0.00815438	0.00621508		hsa-miR-23b-3p.iso_3p:cc	3'trimming	10	0.0164615	0.00966262
hsa-let-7i-5p.iso_3p:gtt.iso_add:A	3'addition, 3'trimming	3	0.00812641	0.00862818		hsa-miR-30e-5p.iso_3p:C	3'trimming	10	0.0163844	0.0123767
hsa-miR-574-5p.iso_3p:gt	3'trimming	4	0.00807784	0.00481675		hsa-miR-148a-5p.iso_3p:t	3'trimming	10	0.0163	0.011956
hsa-miR-99b-5p.iso_add:T	3'addition	5	0.0080712	0.00454926		hsa-miR-151a-3p.iso_5p:TA.iso_3p:g.iso_add:A	3'addition, 3'trimming, 5'trimming	10	0.0162577	0.0182183
hsa-miR-101-3p.iso_add:T	3'addition	5	0.00802841	0.0078241		hsa-miR-30d-5p.iso_3p:g.iso_add:T	3'addition, 3'trimming	10	0.0162443	0.0108166
hsa-let-7f-5p.iso_3p:gtt	3'trimming	4	0.00801727	0.00897533		hsa-miR-103a-3p.iso_3p:a.iso_add:T	3'addition, 3'trimming	10	0.0162351	0.0079529
hsa-miR-22-3p.iso_3p:T	3'trimming	4	0.00801468	0.0087		hsa-let-7b-5p.iso_3p:gtt.iso_add:AA	3'addition, 3'trimming	10	0.0161953	0.013724
hsa-miR-186-5p.iso_3p:ct.iso_add:T	3'addition, 3'trimming	5	0.00793056	0.00858646		hsa-let-7c-5p.iso_3p:gtt	3'trimming	10	0.0161867	0.00655272
hsa-miR-30d-5p.iso_add:A	3'addition	5	0.00790962	0.00812572		hsa-miR-205-5p.iso_3p:tg	3'trimming	10	0.0161729	0.00722809
hsa-miR-92a-3p.iso_add:AAT	3'addition	5	0.00789039	0.00400029		hsa-miR-101-3p.iso_3p:a.iso_add:TT	3'addition, 3'trimming	10	0.0161039	0.0136692
hsa-miR-21-5p.iso_3p:ga	3'trimming	3	0.00787403	0.0115191		hsa-miR-378a-3p.iso_5p:a.iso_3p:C	3'trimming, 5'trimming	10	0.016054	0.0117816
hsa-miR-125b-5p.iso_3p:tga	3'trimming	4	0.00775666	0.00581435		hsa-miR-21-5p.iso_3p:ga.iso_add:T	3'addition, 3'trimming	10	0.0160488	0.0154823
hsa-miR-28-3p.iso_3p:G	3'trimming	4	0.00763758	0.00764513		hsa-miR-203a-3p.iso_5p:g	5'trimming	10	0.0160219	0.00778375
hsa-miR-10a-5p.iso_3p:tg	3'trimming	4	0.00758563	0.00754226		hsa-miR-365a-3p.iso_3p:at	3'trimming	10	0.0160173	0.00826201
hsa-miR-106b-3p.iso_add:A	3'addition	3	0.00758142	0.0103479		hsa-miR-365b-3p.iso_3p:at	3'trimming	10	0.0160173	0.00826201
hsa-miR-152-3p.iso_3p:G	3'trimming	4	0.00750051	0.00630432		hsa-miR-429.iso_3p:gt.iso_add:A	3'addition, 3'trimming	10	0.0160144	0.0123219
hsa-miR-221-3p.iso_3p:c	3'trimming	4	0.0074382	0.0100231		hsa-miR-27a-3p.iso_3p:cgc	3'trimming	10	0.0159735	0.00834761
hsa-miR-99b-5p.iso_3p:g.iso_add:A	3'addition, 3'trimming	3	0.00741107	0.00705097		hsa-miR-27b-3p.iso_3p:tgc	3'trimming	10	0.0159735	0.00834761
hsa-miR-146a-5p.iso_3p:GT	3'trimming	3	0.00740323	0.00793385		hsa-miR-193b-3p.iso_3p:ct	3'trimming	10	0.0159021	0.00945286
hsa-miR-27b-3p.iso_3p:c.iso_add:A	3'addition, 3'trimming	5	0.00740153	0.00385514		hsa-miR-151a-3p.iso_3p:g.iso_add:TA	3'addition, 3'trimming	10	0.0159007	0.0132384
hsa-miR-92b-3p.iso_3p:c.iso_add:A	3'addition, 3'trimming	3	0.00737769	0.0112138		hsa-miR-125b-2-3p.iso_5p:tc.iso_add:T	3'addition, 5'trimming	10	0.0158783	0.0103433
hsa-miR-30a-5p.iso_add:T	3'addition	4	0.00737327	0.00696474		hsa-miR-26a-5p.iso_3p:G	3'trimming	10	0.0158676	0.00743005
hsa-miR-769-5p.iso_3p:t	3'trimming	4	0.00737063	0.00921033		hsa-miR-181b-5p.iso_3p:T	3'trimming	10	0.0158458	0.00829678
hsa-miR-320a.iso_3p:A.iso_add:TT	3'addition, 3'trimming	4	0.00730461	0.00715028		hsa-miR-184.iso_3p:gt	3'trimming	10	0.0156703	0.0107787
hsa-miR-148b-3p.iso_add:T	3'addition	5	0.0073016	0.00434743		hsa-miR-28-3p.iso_3p:a.iso_add:T	3'addition, 3'trimming	10	0.0156698	0.0155914
hsa-miR-3615.iso_3p:G.iso_add:A	3'addition, 3'trimming	4	0.00727624	0.00503255		hsa-miR-30a-3p.iso_3p:c.iso_add:TT	3'addition, 3'trimming	10	0.0156225	0.0170185
hsa-miR-193a-5p.iso_3p:ga	3'trimming	4	0.00726976	0.00823681		hsa-miR-106b-3p.iso_3p:c	3'trimming	10	0.0154867	0.0097439
hsa-miR-320a.iso_5p:a.iso_3p:A	3'trimming, 5'trimming	3	0.00716832	0.0077566		hsa-miR-30a-3p.iso_3p:gc.iso_add:A	3'addition, 3'trimming	10	0.0154578	0.0165126
hsa-miR-151a-3p.iso_add:TTT	3'addition	4	0.00715663	0.0071053		hsa-miR-191-5p.iso_3p:ctg.iso_add:T	3'addition, 3'trimming	10	0.0154537	0.0117785
hsa-miR-140-3p.iso_5p:t.iso_3p:A.iso_add:AA	3'addition, 3'trimming, 5'trimming	5	0.00708857	0.00364971		hsa-miR-100-5p.iso_3p:g.iso_add:A	3'addition, 3'trimming	10	0.0152719	0.0223096
hsa-miR-191-5p.iso_5p:c.iso_add:A	3'addition, 5'trimming	5	0.00708582	0.00364417		hsa-miR-92a-3p.iso_add:AT	3'addition	10	0.0152504	0.0133073
hsa-miR-92a-3p.iso_add:AT	3'addition	4	0.00708047	0.00826764		hsa-miR-30a-3p.iso_3p:c.iso_add:TA	3'addition, 3'trimming	10	0.0152391	0.0151396
hsa-miR-30a-5p.iso_3p:ag	3'trimming	5	0.00700859	0.00513734		hsa-miR-99b-3p.iso_3p:ccg	3'trimming	10	0.0152019	0.00651219
hsa-miR-191-5p.iso_3p:ctg.iso_add:T	3'addition, 3'trimming	4	0.00693839	0.00698452		hsa-miR-30a-3p.iso_5p:c.iso_3p:c	3'trimming, 5'trimming	10	0.0151968	0.0119584
hsa-miR-532-5p.iso_3p:t.iso_add:A	3'addition, 3'trimming	4	0.00691225	0.00506324		hsa-miR-27a-3p.iso_3p:cgc.iso_add:A	3'addition, 3'trimming	10	0.0151866	0.0123523
hsa-miR-26b-5p.iso_3p:t	3'trimming	4	0.00689694	0.0101173		hsa-miR-27b-3p.iso_3p:tgc.iso_add:A	3'addition, 3'trimming	10	0.0151866	0.0123523
hsa-miR-1307-3p.iso_3p:g	3'trimming	4	0.00687873	0.0098533		hsa-miR-200a-3p.iso_5p:t.iso_3p:t	3'trimming, 5'trimming	10	0.0150492	0.00584421
hsa-miR-1908-5p.iso_3p:c	3'trimming	4	0.0068411	0.00635403		hsa-miR-27b-3p.iso_3p:c.iso_add:TT	3'addition, 3'trimming	10	0.015022	0.00862056
hsa-let-7c-5p.iso_3p:t	3'trimming	4	0.00682311	0.00985592		hsa-miR-181a-5p.iso_3p:gt.iso_add:A	3'addition, 3'trimming	10	0.014998	0.0128548
hsa-miR-183-5p.iso_5p:t.iso_3p:G	3'trimming, 5'trimming	4	0.00679879	0.00469227		hsa-miR-26a-5p.iso_add:A	3'addition	10	0.0149807	0.00649188
hsa-miR-122-5p.iso_3p:g.iso_add:AT	3'addition, 3'trimming	4	0.00678837	0.00726492		hsa-miR-103a-3p.iso_add:T	3'addition	10	0.0149623	0.00845146
hsa-miR-1299.iso_3p:ga.iso_add:A	3'addition, 3'trimming	2	0.00677549	0.013808		hsa-miR-200b-3p.iso_5p:t.iso_3p:a	3'trimming, 5'trimming	10	0.0149449	0.008168
hsa-miR-451a.iso_3p:TAG	3'trimming	4	0.00673459	0.00776894		hsa-miR-193a-5p.iso_3p:tga	3'trimming	10	0.0149036	0.00821845
hsa-miR-103a-3p.iso_3p:a.iso_add:T	3'addition, 3'trimming	4	0.0067065	0.00678204		hsa-miR-423-3p.iso_3p:t.iso_add:A	3'addition, 3'trimming	10	0.0148957	0.00883327
hsa-miR-24-3p.iso_3p:g.iso_add:A	3'addition, 3'trimming	3	0.00670563	0.0118566		hsa-miR-378a-3p.iso_3p:ggc.iso_add:A	3'addition, 3'trimming	10	0.014841	0.00600597
hsa-miR-92a-3p.iso_3p:gt.iso_add:AT	3'addition, 3'trimming	4	0.00670465	0.00838342		hsa-miR-101-3p.iso_3p:gaa	3'trimming	10	0.0147916	0.0141355
hsa-miR-486-5p.iso_3p:ag.iso_add:TA	3'addition, 3'trimming	5	0.00669506	0.00680635		hsa-miR-200c-3p.iso_3p:gga.iso_add:T	3'addition, 3'trimming	10	0.0147099	0.0150251
hsa-miR-625-3p.iso_3p:T	3'trimming	3	0.00666992	0.00952481		hsa-miR-30c-5p.iso_add:A	3'addition	10	0.0147008	0.011411
hsa-miR-99b-5p.iso_3p:cg.iso_add:T	3'addition, 3'trimming	4	0.00664694	0.00694587		hsa-miR-374a-5p.iso_3p:g	3'trimming	10	0.014691	0.0128582
hsa-miR-378a-3p.iso_5p:a.iso_3p:c.iso_add:T	3'addition, 3'trimming, 5'trimming	4	0.00661292	0.00475466		hsa-miR-125b-2-3p.iso_5p:tc.iso_3p:C	3'trimming, 5'trimming	10	0.0146049	0.00650476
hsa-miR-584-5p.iso_3p:gag	3'trimming	4	0.00659418	0.0078915		hsa-miR-24-3p.iso_3p:cag.iso_add:A	3'addition, 3'trimming	10	0.0145607	0.00845052
hsa-miR-192-5p.iso_3p:A	3'trimming	4	0.00659363	0.00685686		hsa-miR-10a-5p.iso_5p:t.iso_3p:g	3'trimming, 5'trimming	10	0.0145383	0.0139359
hsa-miR-1246.iso_5p:a	5'trimming	4	0.00656102	0.00738462		hsa-miR-99a-5p.iso_3p:G	3'trimming	10	0.0145328	0.00917087
hsa-miR-328-3p.iso_3p:t	3'trimming	5	0.00655801	0.00475583		hsa-miR-25-3p.iso_add:A	3'addition	10	0.0144922	0.00946562
hsa-let-7a-5p.iso_3p:gtt.iso_add:A	3'addition, 3'trimming	4	0.00654562	0.00628533		hsa-miR-30e-5p.iso_3p:ag	3'trimming	10	0.0144215	0.0115358
hsa-miR-361-3p.iso_5p:t.iso_3p:GC	3'trimming, 5'trimming	4	0.00647235	0.00843537		hsa-miR-25-3p.iso_add:T	3'addition	10	0.014354	0.00711454
hsa-miR-125a-5p.iso_3p:tga	3'trimming	4	0.00644584	0.00436247		hsa-miR-186-5p.iso_3p:ct.iso_add:A	3'addition, 3'trimming	10	0.0143378	0.00754774
hsa-let-7b-5p.iso_add:AT	3'addition	4	0.00637354	0.00681951		hsa-miR-345-5p.iso_3p:c	3'trimming	10	0.0143315	0.00805962
hsa-miR-320a.iso_3p:cga.iso_add:AAA	3'addition, 3'trimming	4	0.00636729	0.00738189		hsa-miR-186-5p.iso_3p:gct	3'trimming	10	0.0142179	0.0111254
hsa-miR-320b.iso_3p:caa.iso_add:AAA	3'addition, 3'trimming	4	0.00636729	0.00738189		hsa-miR-574-5p.iso_3p:t	3'trimming	10	0.0141292	0.00676461
hsa-miR-320c.iso_3p:t.iso_add:AAA	3'addition, 3'trimming	4	0.00636729	0.00738189		hsa-miR-152-3p.iso_3p:G.iso_add:T	3'addition, 3'trimming	10	0.0140904	0.0160546
hsa-miR-223-3p.iso_3p:A	3'trimming	5	0.00625796	0.00808032		hsa-miR-375.iso_add:T	3'addition	10	0.014055	0.0269958
hsa-miR-320a.iso_3p:a.iso_add:TTT	3'addition, 3'trimming	3	0.00625451	0.00893336		hsa-miR-200a-5p.iso_3p:T	3'trimming	10	0.0139476	0.0114377
hsa-miR-423-5p.iso_3p:tt.iso_add:AA	3'addition, 3'trimming	4	0.00620879	0.00621003		hsa-miR-125b-2-3p.iso_5p:tc	5'trimming	10	0.0139465	0.00394474
hsa-miR-185-5p.iso_3p:T	3'trimming	3	0.00619772	0.0068794		hsa-miR-3615.iso_3p:G	3'trimming	10	0.0139264	0.00777224
hsa-miR-92a-3p.iso_3p:tgt.iso_add:A	3'addition, 3'trimming	3	0.00618773	0.01153		hsa-miR-30e-3p.iso_3p:agc	3'trimming	10	0.0138977	0.010194
hsa-miR-424-3p.iso_3p:t	3'trimming	5	0.00613426	0.00294786		hsa-miR-191-5p.iso_3p:T	3'trimming	10	0.0138783	0.00854654
hsa-miR-486-5p.iso_5p:tc	5'trimming	5	0.00610331	0.00341504		hsa-miR-1307-3p.iso_3p:G	3'trimming	10	0.0138471	0.00669278
hsa-miR-92a-3p.iso_add:AA	3'addition	5	0.00610292	0.00518888		hsa-miR-99b-5p.iso_3p:cg.iso_add:A	3'addition, 3'trimming	10	0.0137392	0.0143079
hsa-miR-4433b-3p.iso_5p:A.iso_3p:A	3'trimming, 5'trimming	3	0.00609264	0.00708387		hsa-let-7d-3p.iso_3p:t	3'trimming	10	0.0137365	0.00500291
hsa-miR-122-5p.iso_3p:ttg.iso_add:AT	3'addition, 3'trimming	3	0.00609195	0.00964223		hsa-miR-101-3p.iso_5p:G.iso_add:A	3'addition, 5'trimming	10	0.0136983	0.00607244
hsa-miR-3158-3p.iso_5p:a.iso_3p:c	3'trimming, 5'trimming	4	0.00606549	0.00660705		hsa-miR-17-5p.iso_add:A	3'addition	10	0.0136798	0.00709962
hsa-miR-148a-3p.iso_3p:tgt	3'trimming	4	0.00604788	0.00562766		hsa-miR-99a-5p.iso_5p:A.iso_3p:tg	3'trimming, 5'trimming	10	0.0136304	0.00792006
hsa-miR-92b-3p.iso_3p:c.iso_add:T	3'addition, 3'trimming	4	0.00602567	0.00510024		hsa-miR-26b-5p.iso_3p:t.iso_add:A	3'addition, 3'trimming	10	0.0136265	0.00747125
hsa-miR-140-3p.iso_5p:t.iso_3p:A.iso_add:T	3'addition, 3'trimming, 5'trimming	4	0.00597037	0.0054382		hsa-miR-532-5p.iso_3p:t.iso_add:A	3'addition, 3'trimming	10	0.0135819	0.0121962
hsa-miR-150-5p.iso_3p:g.iso_add:A	3'addition, 3'trimming	4	0.00595256	0.00470254		hsa-miR-425-5p.iso_3p:GT	3'trimming	10	0.0135673	0.00848611
hsa-miR-144-3p.iso_3p:t	3'trimming	4	0.00594864	0.00635214		hsa-miR-191-5p.iso_3p:g.iso_add:A	3'addition, 3'trimming	10	0.0135451	0.0100214
hsa-miR-181b-5p.iso_3p:gt	3'trimming	4	0.00594425	0.00538069		hsa-miR-941.iso_3p:c.iso_add:T	3'addition, 3'trimming	10	0.013532	0.00973901
hsa-miR-432-5p.iso_3p:g.iso_add:T	3'addition, 3'trimming	4	0.00593733	0.00861354		hsa-miR-30e-5p.iso_add:A	3'addition	10	0.0134441	0.00891734
hsa-miR-328-3p.iso_add:T	3'addition	4	0.00591449	0.00494201		hsa-miR-152-3p.iso_add:A	3'addition	10	0.0133599	0.00552147
hsa-miR-320a.iso_5p:a.iso_add:T	3'addition, 5'trimming	3	0.00588384	0.00669045		hsa-miR-934.iso_3p:g	3'trimming	10	0.0133581	0.0124399
hsa-miR-28-3p.iso_3p:ga	3'trimming	4	0.00588379	0.00530906		hsa-miR-181a-5p.iso_3p:T	3'trimming	10	0.0133486	0.00856175
hsa-miR-224-5p.iso_3p:TAG	3'trimming	3	0.00588196	0.0074106		hsa-miR-92a-3p.iso_5p:t	5'trimming	10	0.0132952	0.00663644
hsa-miR-106b-3p.iso_3p:tgc	3'trimming	4	0.00587264	0.00719557		hsa-miR-141-3p.iso_3p:gg.iso_add:T	3'addition, 3'trimming	10	0.0132671	0.0100175
hsa-miR-181a-2-3p.iso_3p:acc	3'trimming	5	0.00587157	0.00439663		hsa-miR-23b-3p.iso_3p:A	3'trimming	10	0.0131637	0.0112897
hsa-miR-363-3p.iso_5p:a	5'trimming	2	0.00586391	0.00804954		hsa-miR-125b-2-3p.iso_5p:tc.iso_add:A	3'addition, 5'trimming	10	0.0130938	0.00635303
hsa-miR-197-3p.iso_3p:c.iso_add:T	3'addition, 3'trimming	4	0.00585922	0.00564952		hsa-miR-30e-5p.iso_3p:aag	3'trimming	10	0.0130144	0.00957839
hsa-miR-486-5p.iso_5p:A.iso_add:A	3'addition, 5'trimming	5	0.00585025	0.00319066		hsa-miR-151b.iso_3p:AG.iso_add:T	3'addition, 3'trimming	10	0.012992	0.00446022
hsa-miR-130b-5p.iso_3p:T	3'trimming	4	0.0058088	0.00656775		hsa-miR-375.iso_5p:T	5'trimming	10	0.01296	0.0259279
hsa-miR-144-3p.iso_5p:C	5'trimming	3	0.00580458	0.00750366		hsa-miR-20a-5p.iso_add:A	3'addition	10	0.0129323	0.00575947
hsa-miR-29a-3p.iso_3p:a	3'trimming	4	0.00579869	0.00715452		hsa-miR-32-5p.iso_3p:ca	3'trimming	10	0.0128747	0.0144186
hsa-miR-423-5p.iso_3p:T.iso_add:T	3'addition, 3'trimming	5	0.00570993	0.00429502		hsa-miR-423-5p.iso_3p:T	3'trimming	10	0.0128296	0.00705656
hsa-miR-378a-3p.iso_3p:C	3'trimming	4	0.00570317	0.0059233		hsa-miR-183-5p.iso_3p:t.iso_add:A	3'addition, 3'trimming	10	0.0128046	0.0202161
hsa-miR-330-3p.iso_3p:G.iso_add:T	3'addition, 3'trimming	3	0.00568122	0.00624911		hsa-miR-151a-3p.iso_5p:A	5'trimming	10	0.0126987	0.0113331
hsa-miR-22-3p.iso_add:A	3'addition	3	0.00566905	0.00722863		hsa-miR-99b-3p.iso_3p:cg	3'trimming	10	0.0125543	0.0037142
hsa-miR-143-3p.iso_3p:c.iso_add:TT	3'addition, 3'trimming	3	0.00565159	0.00947804		hsa-miR-103a-3p.iso_3p:ga.iso_add:A	3'addition, 3'trimming	10	0.0125322	0.00893999
hsa-miR-939-5p.iso_add:T	3'addition	4	0.00563731	0.00672388		hsa-miR-107.iso_3p:ca.iso_add:A	3'addition, 3'trimming	10	0.0125322	0.00893999
hsa-miR-370-3p.iso_add:T	3'addition	4	0.00563474	0.00501434		hsa-miR-320a.iso_add:TT	3'addition	10	0.0124934	0.00853335
hsa-miR-4732-3p.iso_3p:g	3'trimming	4	0.00558591	0.00858309		hsa-miR-92a-3p.iso_3p:G	3'trimming	10	0.0124047	0.00498612
hsa-miR-145-3p.iso_5p:gg	5'trimming	3	0.00558408	0.00967284		hsa-miR-125b-5p.iso_add:A	3'addition	10	0.0123747	0.00935478
hsa-miR-125b-5p.iso_3p:a	3'trimming	4	0.00556526	0.00660457		hsa-miR-152-3p.iso_add:T	3'addition	10	0.0121928	0.00546582
hsa-miR-92b-3p.iso_3p:cc	3'trimming	4	0.0055479	0.00636194		hsa-miR-425-5p.iso_3p:G	3'trimming	10	0.0120474	0.00682734
hsa-miR-1299.iso_3p:a	3'trimming	4	0.00552122	0.0104554		hsa-miR-1307-3p.iso_add:T	3'addition	10	0.0118587	0.00765229
hsa-miR-4433b-3p.iso_3p:A	3'trimming	3	0.00551531	0.00574557		hsa-miR-151a-3p.iso_3p:AC	3'trimming	10	0.0117846	0.0159984
hsa-miR-28-3p.iso_add:A	3'addition	4	0.00551054	0.00480787		hsa-miR-26a-5p.iso_add:TT	3'addition	10	0.0117126	0.00523268
hsa-miR-215-5p.iso_3p:A	3'trimming	3	0.00545786	0.00693984		hsa-miR-205-5p.iso_3p:tg.iso_add:A	3'addition, 3'trimming	10	0.011686	0.0116553
hsa-miR-424-3p.iso_3p:at	3'trimming	5	0.00533315	0.00282123		hsa-miR-146b-5p.iso_3p:gct	3'trimming	10	0.0116381	0.010016
hsa-miR-1180-3p.iso_3p:tgt	3'trimming	4	0.00531477	0.00583144		hsa-miR-92a-3p.iso_3p:gt	3'trimming	10	0.0116204	0.00463753
hsa-miR-361-3p.iso_3p:ttt	3'trimming	4	0.00531303	0.0048409		hsa-miR-27a-3p.iso_3p:c.iso_add:AT	3'addition, 3'trimming	10	0.0115706	0.00673339
hsa-miR-484.iso_3p:t.iso_add:AA	3'addition, 3'trimming	4	0.00530821	0.00910566		hsa-miR-335-5p.iso_3p:gt.iso_add:A	3'addition, 3'trimming	10	0.0115057	0.00854675
hsa-miR-92a-3p.iso_3p:G.iso_add:A	3'addition, 3'trimming	5	0.00526028	0.0066628		hsa-miR-151a-3p.iso_5p:TA.iso_3p:g.iso_add:T	3'addition, 3'trimming, 5'trimming	10	0.0115049	0.0123192
hsa-miR-145-3p.iso_5p:g	5'trimming	3	0.00522517	0.00756373		hsa-miR-151a-3p.iso_3p:A.iso_add:AA	3'addition, 3'trimming	10	0.0114827	0.00922657
hsa-let-7g-5p.iso_3p:t.iso_add:A	3'addition, 3'trimming	5	0.00521428	0.00509374		hsa-miR-320a.iso_3p:ga.iso_add:T	3'addition, 3'trimming	10	0.0114805	0.00637373
hsa-miR-423-3p.iso_5p:A.iso_3p:t.iso_add:A	3'addition, 3'trimming, 5'trimming	3	0.00521425	0.00524282		hsa-miR-320b.iso_3p:aa.iso_add:T	3'addition, 3'trimming	10	0.0114805	0.00637373
hsa-miR-101-3p.iso_3p:aa	3'trimming	3	0.00521029	0.00546637		hsa-miR-183-5p.iso_5p:t.iso_3p:G	3'trimming, 5'trimming	10	0.0114187	0.00506848
hsa-miR-1307-3p.iso_5p:a.iso_3p:G.iso_add:A	3'addition, 3'trimming, 5'trimming	5	0.00515854	0.0040698		hsa-miR-30d-5p.iso_3p:aag.iso_add:T	3'addition, 3'trimming	10	0.0114149	0.00673452
hsa-miR-151a-3p.iso_add:TT	3'addition	4	0.00515229	0.00387209		hsa-miR-203a-3p.iso_5p:g.iso_add:T	3'addition, 5'trimming	10	0.0114143	0.00448864
hsa-miR-200b-3p.iso_3p:a	3'trimming	4	0.00514654	0.00488876		hsa-miR-146a-5p.iso_3p:GT	3'trimming	10	0.0113789	0.00807763
hsa-miR-143-3p.iso_3p:tc.iso_add:A	3'addition, 3'trimming	4	0.00514066	0.0077791		hsa-miR-151a-3p.iso_3p:g.iso_add:AA	3'addition, 3'trimming	10	0.0113645	0.0107775
hsa-miR-320a.iso_5p:G.iso_3p:ga	3'trimming, 5'trimming	3	0.00511357	0.00576643		hsa-miR-142-5p.iso_5p:CC.iso_3p:act	3'trimming, 5'trimming	10	0.0112029	0.0144573
hsa-miR-320b.iso_5p:G.iso_3p:aa	3'trimming, 5'trimming	3	0.00511357	0.00576643		hsa-miR-30a-3p.iso_add:A	3'addition	10	0.0111893	0.0108701
hsa-miR-7-5p.iso_3p:gt	3'trimming	4	0.00508995	0.00462971		hsa-miR-146b-3p.iso_5p:t	5'trimming	10	0.0111005	0.00695136
hsa-miR-486-5p.iso_5p:tc.iso_add:T	3'addition, 5'trimming	5	0.00507747	0.0035655		hsa-miR-29a-3p.iso_3p:tta	3'trimming	10	0.0110088	0.00541833
hsa-miR-330-3p.iso_5p:g.iso_3p:G.iso_add:T	3'addition, 3'trimming, 5'trimming	3	0.00506258	0.00472592		hsa-miR-181a-2-3p.iso_3p:acc	3'trimming	10	0.0110053	0.00513498
hsa-miR-323b-3p.iso_3p:t	3'trimming	4	0.00502568	0.00832297		hsa-miR-22-3p.iso_3p:t	3'trimming	10	0.0109392	0.00838404
hsa-miR-23a-3p.iso_3p:A	3'trimming	4	0.00502102	0.00403151		hsa-miR-181b-5p.iso_3p:t	3'trimming	10	0.010906	0.00551472
hsa-miR-199a-3p.iso_3p:ta	3'trimming	4	0.0050176	0.00454698		hsa-miR-101-3p.iso_3p:aa.iso_add:T	3'addition, 3'trimming	10	0.0108563	0.0110366
hsa-miR-199b-3p.iso_3p:ta	3'trimming	4	0.0050176	0.00454698		hsa-miR-532-5p.iso_3p:t	3'trimming	10	0.0108386	0.00440124
hsa-miR-7-5p.iso_3p:tgt	3'trimming	4	0.00498579	0.00508399		hsa-miR-29a-3p.iso_5p:C.iso_3p:ta	3'trimming, 5'trimming	10	0.0108345	0.00388936
hsa-miR-30e-5p.iso_3p:C	3'trimming	3	0.0049798	0.00694154		hsa-miR-16-5p.iso_3p:cg.iso_add:A	3'addition, 3'trimming	10	0.0107745	0.00519303
hsa-miR-375.iso_3p:ga.iso_add:A	3'addition, 3'trimming	3	0.00497697	0.00777363		hsa-miR-192-5p.iso_5p:c.iso_3p:AGT	3'trimming, 5'trimming	10	0.0107586	0.0032664
hsa-miR-21-5p.iso_3p:a.iso_add:T	3'addition, 3'trimming	4	0.00493523	0.00717283		hsa-let-7e-5p.iso_3p:tt	3'trimming	10	0.0107126	0.0085025
hsa-miR-3615.iso_3p:GC	3'trimming	5	0.00491759	0.00220146		hsa-miR-146b-5p.iso_add:AT	3'addition	10	0.0107114	0.00399479
hsa-miR-873-3p.iso_5p:g	5'trimming	3	0.00490513	0.00658619		hsa-miR-452-5p.iso_3p:G	3'trimming	10	0.0107037	0.00630839
hsa-miR-574-5p.iso_3p:t.iso_add:A	3'addition, 3'trimming	4	0.00489793	0.00460264		hsa-miR-28-3p.iso_5p:c.iso_3p:G.iso_add:T	3'addition, 3'trimming, 5'trimming	10	0.0107013	0.011946
hsa-miR-16-5p.iso_3p:g.iso_add:A	3'addition, 3'trimming	3	0.00486672	0.00798555		hsa-miR-125a-5p.iso_3p:ga.iso_add:A	3'addition, 3'trimming	10	0.0106868	0.0111807
hsa-let-7f-5p.iso_add:A	3'addition	3	0.00483229	0.00621849		hsa-let-7c-5p.iso_add:A	3'addition	10	0.0106751	0.0067204
hsa-miR-140-3p.iso_5p:t.iso_3p:g	3'trimming, 5'trimming	4	0.00482549	0.00387413		hsa-miR-361-5p.iso_3p:ac	3'trimming	10	0.0106159	0.00392643
hsa-miR-128-3p.iso_add:AT	3'addition	3	0.00481025	0.00659018		hsa-miR-320a.iso_3p:AA	3'trimming	10	0.0105294	0.00930042
hsa-miR-146a-5p.iso_3p:tt	3'trimming	3	0.00480894	0.00692374		hsa-miR-320a.iso_3p:cga.iso_add:T	3'addition, 3'trimming	10	0.0104703	0.00597673
hsa-miR-1307-3p.iso_3p:GT	3'trimming	3	0.00480813	0.00604291		hsa-miR-320b.iso_3p:caa.iso_add:T	3'addition, 3'trimming	10	0.0104703	0.00597673
hsa-miR-375.iso_3p:ga	3'trimming	4	0.00480698	0.00558013		hsa-miR-143-3p.iso_3p:c.iso_add:T	3'addition, 3'trimming	10	0.0104537	0.00701811
hsa-miR-26a-5p.iso_3p:t	3'trimming	4	0.00475522	0.00538218		hsa-miR-375.iso_add:A	3'addition	10	0.0104329	0.0186006
hsa-miR-361-3p.iso_5p:t.iso_3p:G	3'trimming, 5'trimming	3	0.00474085	0.00569781		hsa-miR-27b-3p.iso_3p:c.iso_add:TA	3'addition, 3'trimming	10	0.0103995	0.00671118
hsa-miR-744-5p.iso_3p:a.iso_add:T	3'addition, 3'trimming	4	0.00472257	0.00540601		hsa-miR-19b-3p.iso_3p:ga	3'trimming	10	0.0103863	0.0062991
hsa-miR-7976.iso_3p:T	3'trimming	5	0.00468771	0.00344785		hsa-miR-429.iso_3p:t.iso_add:A	3'addition, 3'trimming	10	0.0103712	0.00823384
hsa-miR-2110.iso_add:T	3'addition	4	0.00468261	0.00391647		hsa-miR-28-3p.iso_3p:G	3'trimming	10	0.0103579	0.0086155
hsa-miR-146b-5p.iso_add:A	3'addition	5	0.00462946	0.00216696		hsa-miR-106b-5p.iso_3p:t	3'trimming	10	0.0103396	0.00787805
hsa-miR-378a-3p.iso_5p:a.iso_3p:gc	3'trimming, 5'trimming	4	0.00462386	0.00491241		hsa-miR-93-5p.iso_add:A	3'addition	10	0.0103246	0.00871788
hsa-miR-16-5p.iso_3p:T	3'trimming	4	0.00461272	0.00439663		hsa-miR-25-3p.iso_3p:ga.iso_add:A	3'addition, 3'trimming	10	0.0103232	0.0055935
hsa-miR-106b-3p.iso_3p:tgc.iso_add:A	3'addition, 3'trimming	4	0.00459853	0.00362242		hsa-miR-148a-3p.iso_5p:tc	5'trimming	10	0.0103012	0.00740574
hsa-miR-320c.iso_3p:gt.iso_add:A	3'addition, 3'trimming	4	0.00457491	0.00407159		hsa-miR-423-3p.iso_3p:t	3'trimming	10	0.0102425	0.00548023
hsa-miR-26a-5p.iso_add:TT	3'addition	3	0.00456809	0.0059538		hsa-miR-200b-3p.iso_5p:t.iso_add:T	3'addition, 5'trimming	10	0.0102081	0.00940743
hsa-miR-3615.iso_3p:GC.iso_add:T	3'addition, 3'trimming	4	0.00456756	0.00506365		hsa-miR-99a-5p.iso_3p:g.iso_add:AA	3'addition, 3'trimming	10	0.0100498	0.00754148
hsa-miR-29a-3p.iso_5p:C.iso_3p:a	3'trimming, 5'trimming	3	0.00453963	0.00547398		hsa-miR-99b-5p.iso_3p:g.iso_add:T	3'addition, 3'trimming	10	0.0100363	0.0143996
hsa-miR-500a-3p.iso_5p:A.iso_3p:tg.iso_add:A	3'addition, 3'trimming, 5'trimming	5	0.00451505	0.00269046		hsa-miR-20a-5p.iso_3p:g.iso_add:A	3'addition, 3'trimming	10	0.00984589	0.00731304
hsa-miR-141-3p.iso_3p:g	3'trimming	3	0.00449132	0.00794523		hsa-miR-199a-3p.iso_3p:a	3'trimming	10	0.00982444	0.00892583
hsa-miR-361-3p.iso_3p:tt	3'trimming	3	0.00448394	0.00562812		hsa-miR-199b-3p.iso_3p:a	3'trimming	10	0.00982444	0.00892583
hsa-miR-769-5p.iso_3p:ct	3'trimming	3	0.0044702	0.00572802		hsa-miR-30d-5p.iso_3p:CT.iso_add:T	3'addition, 3'trimming	10	0.00981207	0.00898915
hsa-miR-423-5p.iso_3p:t.iso_add:AA	3'addition, 3'trimming	3	0.00445791	0.00759592		hsa-miR-361-5p.iso_3p:c	3'trimming	10	0.00972386	0.00353781
hsa-miR-485-5p.iso_3p:tc	3'trimming	4	0.00445535	0.00369985		hsa-miR-182-5p.iso_3p:t	3'trimming	10	0.00971248	0.00855263
hsa-miR-30a-5p.iso_3p:g.iso_add:A	3'addition, 3'trimming	4	0.00444169	0.00476908		hsa-miR-200a-5p.iso_3p:a.iso_add:T	3'addition, 3'trimming	10	0.00971002	0.00897924
hsa-miR-1301-3p.iso_add:T	3'addition	4	0.0044401	0.00492442		hsa-let-7i-5p.iso_3p:t.iso_add:AA	3'addition, 3'trimming	10	0.00964194	0.0031378
hsa-miR-320a.iso_5p:a.iso_3p:A.iso_add:T	3'addition, 3'trimming, 5'trimming	4	0.00442662	0.00355798		hsa-miR-93-5p.iso_3p:g	3'trimming	10	0.00957811	0.00485133
hsa-miR-10a-5p.iso_3p:gtg	3'trimming	3	0.00441503	0.00563125		hsa-miR-101-3p.iso_5p:G.iso_3p:a.iso_add:T	3'addition, 3'trimming, 5'trimming	10	0.00952479	0.00528118
hsa-miR-134-5p.iso_add:A	3'addition	4	0.00440847	0.00348562		hsa-miR-29c-3p.iso_3p:a	3'trimming	10	0.00950405	0.00774121
hsa-miR-1306-5p.iso_3p:cca	3'trimming	4	0.00440771	0.00575454		hsa-miR-342-3p.iso_3p:C	3'trimming	10	0.00950298	0.00482859
hsa-miR-451a.iso_3p:gtt.iso_add:AT	3'addition, 3'trimming	4	0.00439262	0.00626453		hsa-miR-92a-3p.iso_3p:tgt	3'trimming	10	0.0094281	0.00474875
hsa-miR-151a-3p.iso_5p:A.iso_3p:g	3'trimming, 5'trimming	5	0.00439181	0.00160942		hsa-miR-181b-5p.iso_3p:ggt.iso_add:A	3'addition, 3'trimming	10	0.009407	0.0036066
hsa-miR-134-5p.iso_3p:g.iso_add:A	3'addition, 3'trimming	4	0.00433877	0.00310249		hsa-miR-200c-3p.iso_3p:ga.iso_add:AA	3'addition, 3'trimming	10	0.00936478	0.00550107
hsa-miR-378a-3p.iso_3p:c.iso_add:AA	3'addition, 3'trimming	3	0.00432289	0.00626426		hsa-miR-195-5p.iso_3p:c.iso_add:T	3'addition, 3'trimming	10	0.00930247	0.00452871
hsa-miR-192-5p.iso_5p:c.iso_3p:A.iso_add:TT	3'addition, 3'trimming, 5'trimming	3	0.00431878	0.00415327		hsa-miR-183-5p.iso_5p:t.iso_3p:GT	3'trimming, 5'trimming	10	0.00929441	0.00876998
hsa-miR-3615.iso_3p:tc	3'trimming	4	0.00431694	0.00679268		hsa-miR-141-3p.iso_3p:g.iso_add:A	3'addition, 3'trimming	10	0.00927544	0.00695526
hsa-miR-486-5p.iso_3p:ag.iso_add:TT	3'addition, 3'trimming	5	0.00431626	0.00178371		hsa-let-7b-5p.iso_add:AA	3'addition	10	0.00926243	0.00756541
hsa-miR-106b-3p.iso_5p:A.iso_3p:gc	3'trimming, 5'trimming	5	0.00425469	0.001613		hsa-miR-532-5p.iso_3p:T	3'trimming	10	0.00920824	0.00857543
hsa-miR-27b-3p.iso_3p:A	3'trimming	4	0.00423338	0.00360373		hsa-miR-23b-3p.iso_3p:c.iso_add:A	3'addition, 3'trimming	10	0.00919408	0.00809233
hsa-miR-486-5p.iso_5p:tcc	5'trimming	4	0.00420195	0.00612042		hsa-miR-320a.iso_5p:a	5'trimming	10	0.009152	0.00812898
hsa-miR-484.iso_3p:A	3'trimming	4	0.00419498	0.00396116		hsa-miR-652-3p.iso_3p:tg	3'trimming	10	0.00912486	0.00457657
hsa-miR-215-5p.iso_3p:c	3'trimming	4	0.00417385	0.00347472		hsa-miR-23b-3p.iso_3p:A.iso_add:TT	3'addition, 3'trimming	10	0.00910466	0.0071533
hsa-let-7b-5p.iso_3p:T.iso_add:T	3'addition, 3'trimming	4	0.00415919	0.00344053		hsa-miR-125b-5p.iso_3p:a.iso_add:T	3'addition, 3'trimming	10	0.00907596	0.00802914
hsa-miR-27a-3p.iso_3p:c.iso_add:T	3'addition, 3'trimming	5	0.00414887	0.00570393		hsa-miR-193b-3p.iso_3p:t	3'trimming	10	0.00904486	0.00342505
hsa-miR-126-3p.iso_5p:t.iso_add:T	3'addition, 5'trimming	3	0.00411473	0.0061537		hsa-miR-148a-5p.iso_3p:act	3'trimming	10	0.00904226	0.00583884
hsa-miR-486-5p.iso_5p:A.iso_add:T	3'addition, 5'trimming	5	0.00410036	0.00270688		hsa-miR-99a-5p.iso_3p:tg.iso_add:AA	3'addition, 3'trimming	10	0.00902783	0.00639487
hsa-miR-484.iso_3p:gat.iso_add:A	3'addition, 3'trimming	4	0.00408861	0.0054186		hsa-miR-191-5p.iso_5p:c.iso_3p:g	3'trimming, 5'trimming	10	0.00900556	0.0048646
hsa-miR-92a-3p.iso_5p:t.iso_3p:t.iso_add:A	3'addition, 3'trimming, 5'trimming	4	0.00408678	0.00386393		hsa-miR-203a-3p.iso_3p:A	3'trimming	10	0.00889723	0.00611021
hsa-miR-1180-3p.iso_3p:tgt.iso_add:A	3'addition, 3'trimming	3	0.00407863	0.00515691		hsa-let-7b-5p.iso_3p:gtt.iso_add:AAA	3'addition, 3'trimming	10	0.00881724	0.00748055
hsa-miR-320a.iso_3p:a.iso_add:TTA	3'addition, 3'trimming	4	0.00404583	0.00376383		hsa-miR-6510-3p.iso_add:T	3'addition	10	0.00880678	0.00557167
hsa-miR-486-5p.iso_5p:tc.iso_3p:g	3'trimming, 5'trimming	4	0.00401777	0.00483074		hsa-miR-10a-5p.iso_3p:gtg	3'trimming	10	0.00879796	0.00682624
hsa-miR-1292-5p.iso_3p:ctg	3'trimming	4	0.00401275	0.00462162		hsa-miR-378a-3p.iso_5p:a.iso_3p:gc	3'trimming, 5'trimming	10	0.00877905	0.00381113
hsa-miR-27b-3p.iso_3p:gc.iso_add:A	3'addition, 3'trimming	4	0.00398918	0.00447588		hsa-miR-186-5p.iso_3p:gct.iso_add:A	3'addition, 3'trimming	10	0.00877346	0.00531823
hsa-miR-1307-3p.iso_3p:G.iso_add:A	3'addition, 3'trimming	3	0.00396803	0.00555423		hsa-miR-1287-5p.iso_3p:tc	3'trimming	10	0.00871402	0.00436712
hsa-miR-223-3p.iso_add:T	3'addition	4	0.00394058	0.00395735		hsa-miR-23b-3p.iso_3p:c	3'trimming	10	0.00851727	0.00536545
hsa-miR-103a-3p.iso_3p:tga	3'trimming	3	0.00393438	0.0038443		hsa-let-7c-5p.iso_3p:gtt.iso_add:A	3'addition, 3'trimming	10	0.0084945	0.00449236
hsa-miR-107.iso_3p:tca	3'trimming	3	0.00393438	0.0038443		hsa-miR-30a-3p.iso_5p:c.iso_3p:c.iso_add:A	3'addition, 3'trimming, 5'trimming	10	0.00849309	0.00786701
hsa-miR-183-5p.iso_3p:G	3'trimming	5	0.00389605	0.00389772		hsa-miR-1307-3p.iso_5p:a.iso_3p:G	3'trimming, 5'trimming	10	0.00848169	0.0060488
hsa-miR-939-5p.iso_3p:g	3'trimming	3	0.00385912	0.00666344		hsa-miR-23a-3p.iso_3p:c.iso_add:T	3'addition, 3'trimming	10	0.00841324	0.00454485
hsa-miR-30e-3p.iso_3p:c.iso_add:T	3'addition, 3'trimming	4	0.00385705	0.00422247		hsa-miR-574-5p.iso_3p:t.iso_add:A	3'addition, 3'trimming	10	0.00838562	0.00366162
hsa-miR-25-3p.iso_3p:tga	3'trimming	4	0.00385631	0.00355815		hsa-miR-152-3p.iso_3p:G.iso_add:A	3'addition, 3'trimming	10	0.00832317	0.00855286
hsa-miR-146a-5p.iso_add:A	3'addition	3	0.00385326	0.00454915		hsa-miR-195-5p.iso_3p:c.iso_add:A	3'addition, 3'trimming	10	0.00830697	0.00495008
hsa-miR-101-3p.iso_5p:G.iso_3p:a.iso_add:T	3'addition, 3'trimming, 5'trimming	3	0.00384462	0.00479821		hsa-miR-99b-5p.iso_3p:gcg.iso_add:T	3'addition, 3'trimming	10	0.00830511	0.0108594
hsa-miR-18a-3p.iso_3p:g.iso_add:A	3'addition, 3'trimming	3	0.00384033	0.00552403		hsa-miR-183-5p.iso_3p:GT	3'trimming	10	0.00827032	0.00874944
hsa-miR-483-5p.iso_3p:ag	3'trimming	3	0.00382858	0.00461234		hsa-miR-194-5p.iso_3p:a	3'trimming	10	0.00825185	0.00530128
hsa-miR-126-3p.iso_add:T	3'addition	3	0.00382823	0.00548221		hsa-miR-200c-3p.iso_3p:G	3'trimming	10	0.00824885	0.00491671
hsa-miR-103a-3p.iso_3p:ga.iso_add:A	3'addition, 3'trimming	3	0.00382562	0.00460379		hsa-let-7a-3p.iso_3p:c	3'trimming	10	0.00823316	0.00783972
hsa-miR-107.iso_3p:ca.iso_add:A	3'addition, 3'trimming	3	0.00382562	0.00460379		hsa-miR-193b-3p.iso_3p:t.iso_add:A	3'addition, 3'trimming	10	0.0081925	0.00344991
hsa-miR-30c-5p.iso_3p:c.iso_add:T	3'addition, 3'trimming	4	0.00381568	0.00374526		hsa-miR-223-5p.iso_3p:G	3'trimming	10	0.00817671	0.0129264
hsa-miR-1285-3p.iso_3p:ct	3'trimming	3	0.00381234	0.00396977		hsa-miR-92a-3p.iso_3p:t.iso_add:AA	3'addition, 3'trimming	10	0.00816571	0.00449878
hsa-miR-3615.iso_3p:c.iso_add:T	3'addition, 3'trimming	3	0.00380485	0.00596789		hsa-miR-140-3p.iso_5p:t.iso_3p:AC	3'trimming, 5'trimming	10	0.00816029	0.00652794
hsa-miR-26a-5p.iso_3p:ct	3'trimming	3	0.00379951	0.00458467		hsa-miR-27b-3p.iso_3p:A.iso_add:A	3'addition, 3'trimming	10	0.00813986	0.00511037
hsa-miR-484.iso_3p:at.iso_add:T	3'addition, 3'trimming	4	0.00378301	0.00363373		hsa-miR-191-5p.iso_5p:c	5'trimming	10	0.00813198	0.00378073
hsa-miR-126-3p.iso_3p:g.iso_add:T	3'addition, 3'trimming	3	0.003763	0.00498239		hsa-miR-151a-3p.iso_add:TTT	3'addition	10	0.0080816	0.00392831
hsa-miR-106b-3p.iso_5p:TA.iso_3p:tgc	3'trimming, 5'trimming	3	0.00375613	0.00416219		hsa-miR-374b-5p.iso_3p:g.iso_add:A	3'addition, 3'trimming	10	0.00807028	0.00495038
hsa-miR-134-5p.iso_3p:g	3'trimming	4	0.00375267	0.00382298		hsa-miR-106b-5p.iso_3p:A	3'trimming	10	0.00805142	0.00561751
hsa-miR-191-5p.iso_5p:c.iso_3p:g.iso_add:A	3'addition, 3'trimming, 5'trimming	4	0.00374113	0.00328723		hsa-miR-499a-5p.iso_3p:A	3'trimming	10	0.00804775	0.00820676
hsa-miR-483-5p.iso_3p:g.iso_add:A	3'addition, 3'trimming	3	0.0037048	0.00555291		hsa-miR-26a-5p.iso_5p:t	5'trimming	10	0.00795123	0.00363719
hsa-miR-151b.iso_3p:AG.iso_add:T	3'addition, 3'trimming	4	0.00370231	0.00324395		hsa-miR-148b-3p.iso_add:A	3'addition	10	0.00793501	0.00670485
hsa-miR-576-3p.iso_3p:c	3'trimming	4	0.00369546	0.00280603		hsa-miR-148a-3p.iso_3p:C.iso_add:A	3'addition, 3'trimming	10	0.0079125	0.00641164
hsa-miR-142-5p.iso_3p:act	3'trimming	3	0.0036731	0.00476529		hsa-let-7d-5p.iso_3p:tt.iso_add:A	3'addition, 3'trimming	10	0.00785572	0.00315343
hsa-miR-589-5p.iso_3p:g	3'trimming	5	0.00366988	0.00270127		hsa-miR-23a-3p.iso_3p:cc.iso_add:T	3'addition, 3'trimming	10	0.00783473	0.00301646
hsa-miR-139-5p.iso_3p:t	3'trimming	3	0.00366777	0.00409828		hsa-miR-17-5p.iso_3p:g	3'trimming	10	0.00781269	0.00380818
hsa-miR-4746-5p.iso_3p:a	3'trimming	4	0.00363055	0.00298201		hsa-miR-203a-3p.iso_5p:g.iso_3p:A	3'trimming, 5'trimming	10	0.00780623	0.00407805
hsa-miR-140-3p.iso_3p:A.iso_add:T	3'addition, 3'trimming	4	0.00361264	0.00340715		hsa-miR-629-5p.iso_3p:T	3'trimming	10	0.00779516	0.00468204
hsa-miR-92a-3p.iso_5p:t.iso_3p:gt	3'trimming, 5'trimming	3	0.00360915	0.00574141		hsa-let-7g-5p.iso_3p:gtt.iso_add:A	3'addition, 3'trimming	10	0.00779455	0.00297699
hsa-miR-361-3p.iso_3p:G.iso_add:T	3'addition, 3'trimming	4	0.00359652	0.00282209		hsa-miR-425-5p.iso_3p:ga	3'trimming	10	0.00777034	0.00296831
hsa-miR-146b-5p.iso_3p:t	3'trimming	4	0.00357109	0.00242146		hsa-miR-125a-5p.iso_3p:tga.iso_add:A	3'addition, 3'trimming	10	0.00775639	0.00757217
hsa-miR-7706.iso_3p:ga	3'trimming	5	0.00356765	0.00272546		hsa-miR-340-5p.iso_3p:tt	3'trimming	10	0.00772959	0.00750584
hsa-miR-664a-5p.iso_3p:at	3'trimming	4	0.0035669	0.00240507		hsa-miR-30a-3p.iso_5p:c.iso_3p:gc	3'trimming, 5'trimming	10	0.00771788	0.00609651
hsa-miR-451a.iso_5p:a.iso_3p:t	3'trimming, 5'trimming	3	0.00356282	0.00643921		hsa-miR-92a-3p.iso_3p:gt.iso_add:A	3'addition, 3'trimming	10	0.00771733	0.00460081
hsa-miR-151a-3p.iso_3p:g.iso_add:AAA	3'addition, 3'trimming	4	0.00355863	0.00245731		hsa-miR-769-5p.iso_3p:ct	3'trimming	10	0.00771499	0.00255138
hsa-miR-99a-5p.iso_3p:gtg	3'trimming	5	0.00354794	0.00268419		hsa-miR-200c-3p.iso_add:AT	3'addition	10	0.00771212	0.00908649
hsa-miR-126-3p.iso_5p:t.iso_3p:cg	3'trimming, 5'trimming	3	0.00354593	0.00350558		hsa-miR-200b-5p.iso_3p:a	3'trimming	10	0.00770118	0.00204475
hsa-let-7a-5p.iso_3p:tt.iso_add:A	3'addition, 3'trimming	4	0.0035432	0.00329139		hsa-miR-320a.iso_5p:a.iso_3p:a	3'trimming, 5'trimming	10	0.00769055	0.00747738
hsa-let-7d-5p.iso_3p:T	3'trimming	3	0.00354177	0.00491374		hsa-miR-200b-3p.iso_3p:ga.iso_add:T	3'addition, 3'trimming	10	0.00768394	0.00721082
hsa-miR-200a-3p.iso_3p:gt.iso_add:A	3'addition, 3'trimming	5	0.00352638	0.00324967		hsa-miR-181a-2-3p.iso_3p:c.iso_add:T	3'addition, 3'trimming	10	0.00768377	0.0110427
hsa-miR-93-5p.iso_3p:g.iso_add:A	3'addition, 3'trimming	3	0.0035255	0.00459333		hsa-miR-146b-3p.iso_5p:t.iso_3p:T.iso_add:T	3'addition, 3'trimming, 5'trimming	10	0.0076822	0.0115427
hsa-miR-3940-3p.iso_3p:t	3'trimming	4	0.00352304	0.00633368		hsa-miR-146a-5p.iso_3p:t.iso_add:AA	3'addition, 3'trimming	10	0.00766606	0.00627036
hsa-miR-629-5p.iso_3p:t.iso_add:A	3'addition, 3'trimming	4	0.00352098	0.0033251		hsa-miR-196a-5p.iso_3p:gg	3'trimming	10	0.00764907	0.00744651
hsa-miR-185-5p.iso_add:AA	3'addition	3	0.00351967	0.00382975		hsa-miR-27a-3p.iso_add:T	3'addition	10	0.00764119	0.00758462
hsa-miR-98-5p.iso_3p:t	3'trimming	3	0.00351954	0.00464085		hsa-miR-200b-3p.iso_5p:ta.iso_3p:C.iso_add:A	3'addition, 3'trimming, 5'trimming	10	0.00763406	0.00240746
hsa-let-7a-5p.iso_3p:t.iso_add:A	3'addition, 3'trimming	3	0.00350976	0.00452963		hsa-miR-652-3p.iso_3p:C	3'trimming	10	0.00761954	0.0031082
hsa-miR-151a-3p.iso_5p:TA.iso_add:T	3'addition, 5'trimming	3	0.00350793	0.00435875		hsa-miR-27b-3p.iso_3p:c.iso_add:AT	3'addition, 3'trimming	10	0.00752355	0.00472598
hsa-miR-423-5p.iso_5p:C.iso_3p:tt	3'trimming, 5'trimming	4	0.00348728	0.0047905		hsa-miR-27b-3p.iso_3p:gc.iso_add:T	3'addition, 3'trimming	10	0.00749713	0.00500948
hsa-miR-181a-2-3p.iso_3p:cc	3'trimming	5	0.00348336	0.00153353		hsa-miR-200b-3p.iso_5p:ta.iso_3p:CG	3'trimming, 5'trimming	10	0.00749207	0.00186174
hsa-miR-22-3p.iso_3p:tgt.iso_add:A	3'addition, 3'trimming	3	0.00345711	0.0040384		hsa-miR-1307-3p.iso_5p:a.iso_add:T	3'addition, 5'trimming	10	0.00748253	0.00420893
hsa-miR-27a-3p.iso_3p:gc	3'trimming	3	0.00343412	0.00457488		hsa-miR-423-3p.iso_3p:agt	3'trimming	10	0.0074667	0.00470418
hsa-miR-7706.iso_3p:aga	3'trimming	4	0.00343317	0.00307276		hsa-miR-146a-5p.iso_3p:tt.iso_add:AA	3'addition, 3'trimming	10	0.00746258	0.00573171
hsa-miR-10b-5p.iso_3p:gtg	3'trimming	4	0.00341974	0.00429873		hsa-miR-141-3p.iso_3p:C	3'trimming	10	0.00745451	0.00562213
hsa-miR-4732-3p.iso_3p:tg	3'trimming	5	0.0034071	0.00301573		hsa-miR-26b-5p.iso_3p:gt.iso_add:A	3'addition, 3'trimming	10	0.00745118	0.00557568
hsa-miR-30e-5p.iso_3p:CT.iso_add:T	3'addition, 3'trimming	4	0.00340068	0.00371794		hsa-miR-196a-5p.iso_3p:g	3'trimming	10	0.00736385	0.00508438
hsa-miR-652-3p.iso_add:T	3'addition	4	0.00337986	0.00290969		hsa-miR-664a-5p.iso_3p:at	3'trimming	10	0.00733896	0.0027843
hsa-miR-320a.iso_5p:a.iso_3p:a.iso_add:TT	3'addition, 3'trimming, 5'trimming	3	0.00337792	0.00391643		hsa-miR-140-3p.iso_3p:g	3'trimming	10	0.00733484	0.00348938
hsa-miR-128-3p.iso_add:A	3'addition	4	0.00337568	0.00321404		hsa-miR-378a-3p.iso_3p:c.iso_add:AT	3'addition, 3'trimming	10	0.0073266	0.00694514
hsa-miR-151a-3p.iso_add:TAT	3'addition	4	0.00337458	0.00320212		hsa-miR-146b-5p.iso_add:TT	3'addition	10	0.00731286	0.004282
hsa-miR-320a.iso_3p:cga.iso_add:AAT	3'addition, 3'trimming	3	0.00337111	0.00567932		hsa-miR-192-5p.iso_3p:c.iso_add:T	3'addition, 3'trimming	10	0.00729887	0.00493223
hsa-miR-320b.iso_3p:caa.iso_add:AAT	3'addition, 3'trimming	3	0.00337111	0.00567932		hsa-miR-200a-5p.iso_5p:c.iso_add:A	3'addition, 5'trimming	10	0.00727308	0.00356981
hsa-miR-320c.iso_3p:t.iso_add:AAT	3'addition, 3'trimming	3	0.00337111	0.00567932		hsa-miR-339-3p.iso_3p:cg	3'trimming	10	0.00726138	0.00373122
hsa-miR-140-3p.iso_3p:g.iso_add:A	3'addition, 3'trimming	4	0.00334753	0.00328791		hsa-miR-10a-5p.iso_3p:g.iso_add:A	3'addition, 3'trimming	10	0.00725455	0.00802145
hsa-miR-140-3p.iso_add:T	3'addition	4	0.00333922	0.00355262		hsa-miR-193b-5p.iso_3p:a	3'trimming	10	0.00721537	0.00383879
hsa-miR-370-3p.iso_3p:t.iso_add:A	3'addition, 3'trimming	5	0.00330129	0.00198955		hsa-let-7b-5p.iso_3p:tt.iso_add:AAT	3'addition, 3'trimming	10	0.00719668	0.00894498
hsa-miR-17-5p.iso_3p:g	3'trimming	2	0.00329445	0.00515976		hsa-miR-1246.iso_5p:a	5'trimming	10	0.00715084	0.0086841
hsa-miR-30a-5p.iso_3p:aag	3'trimming	4	0.00328645	0.00266939		hsa-miR-29a-3p.iso_3p:ta.iso_add:A	3'addition, 3'trimming	10	0.00714234	0.00476627
hsa-miR-378a-3p.iso_5p:a.iso_3p:ggc	3'trimming, 5'trimming	4	0.00327346	0.00438663		hsa-miR-200a-3p.iso_3p:TC	3'trimming	10	0.00711553	0.00456039
hsa-miR-378d.iso_5p:a.iso_3p:a	3'trimming, 5'trimming	4	0.00327346	0.00438663		hsa-miR-200a-3p.iso_3p:t.iso_add:AA	3'addition, 3'trimming	10	0.00705269	0.00241221
hsa-miR-652-3p.iso_3p:g	3'trimming	5	0.00327102	0.00253375		hsa-miR-148b-5p.iso_5p:G.iso_3p:c	3'trimming, 5'trimming	10	0.00698656	0.00361479
hsa-miR-103a-3p.iso_add:T	3'addition	3	0.00326368	0.00312395		hsa-miR-146a-5p.iso_3p:gtt	3'trimming	10	0.00696819	0.00507561
hsa-miR-10b-5p.iso_5p:t.iso_add:A	3'addition, 5'trimming	4	0.00326046	0.00280753		hsa-miR-151a-3p.iso_3p:A.iso_add:TT	3'addition, 3'trimming	10	0.00689606	0.0078754
hsa-miR-140-3p.iso_5p:t.iso_3p:g.iso_add:A	3'addition, 3'trimming, 5'trimming	4	0.00325855	0.00246124		hsa-miR-29a-3p.iso_3p:a.iso_add:T	3'addition, 3'trimming	10	0.00688871	0.00399211
hsa-miR-25-3p.iso_3p:ga.iso_add:T	3'addition, 3'trimming	4	0.00325194	0.00330488		hsa-miR-320c.iso_3p:gt	3'trimming	10	0.0068765	0.00543977
hsa-let-7f-5p.iso_3p:gtt.iso_add:A	3'addition, 3'trimming	3	0.00324623	0.00444541		hsa-miR-320d.iso_3p:a	3'trimming	10	0.0068765	0.00543977
hsa-miR-29a-3p.iso_3p:tta	3'trimming	3	0.00324107	0.00458371		hsa-miR-744-5p.iso_3p:a	3'trimming	10	0.00686572	0.0042795
hsa-let-7a-5p.iso_add:A	3'addition	3	0.0032405	0.00424293		hsa-miR-151a-3p.iso_add:TAT	3'addition	10	0.00684485	0.00792867
hsa-miR-25-3p.iso_add:AA	3'addition	5	0.00320275	0.000985809		hsa-miR-423-3p.iso_3p:gt	3'trimming	10	0.00683935	0.00365369
hsa-miR-92b-3p.iso_3p:cc.iso_add:A	3'addition, 3'trimming	3	0.00320059	0.00535263		hsa-miR-21-5p.iso_5p:G.iso_3p:a	3'trimming, 5'trimming	10	0.00681779	0.00457659
hsa-miR-423-3p.iso_3p:C	3'trimming	4	0.00319795	0.00256365		hsa-miR-15b-5p.iso_3p:aca	3'trimming	10	0.00680644	0.00246349
hsa-miR-183-5p.iso_3p:ct	3'trimming	3	0.00319257	0.0042509		hsa-miR-30a-3p.iso_5p:c.iso_3p:c.iso_add:TA	3'addition, 3'trimming, 5'trimming	10	0.00679021	0.00591082
hsa-miR-532-5p.iso_3p:T	3'trimming	3	0.00319225	0.0036795		hsa-miR-1287-5p.iso_3p:c	3'trimming	10	0.00678083	0.00270645
hsa-miR-1299.iso_add:A	3'addition	2	0.00318057	0.00651212		hsa-miR-193a-5p.iso_3p:ga.iso_add:T	3'addition, 3'trimming	10	0.00677497	0.00385042
hsa-miR-126-5p.iso_add:T	3'addition	3	0.00317541	0.00452949		hsa-miR-146b-5p.iso_3p:ct.iso_add:TT	3'addition, 3'trimming	10	0.0067565	0.00228069
hsa-miR-191-5p.iso_3p:g.iso_add:T	3'addition, 3'trimming	3	0.00317316	0.00504754		hsa-miR-93-5p.iso_3p:g.iso_add:A	3'addition, 3'trimming	10	0.00674829	0.00314501
hsa-miR-181b-5p.iso_3p:ggt	3'trimming	3	0.00315131	0.00409438		hsa-let-7i-3p.iso_3p:ct	3'trimming	10	0.00671703	0.00366593
hsa-miR-361-3p.iso_5p:t.iso_3p:G.iso_add:A	3'addition, 3'trimming, 5'trimming	3	0.00314589	0.00381552		hsa-miR-34a-5p.iso_3p:T	3'trimming	10	0.0067074	0.00397087
hsa-miR-409-3p.iso_5p:g	5'trimming	4	0.00313476	0.00453252		hsa-miR-375.iso_3p:tga.iso_add:A	3'addition, 3'trimming	10	0.00670733	0.00730235
hsa-miR-126-3p.iso_5p:t.iso_3p:cg.iso_add:T	3'addition, 3'trimming, 5'trimming	3	0.00313253	0.00396755		hsa-miR-652-3p.iso_add:A	3'addition	10	0.0066675	0.00203643
hsa-miR-486-5p.iso_5p:t.iso_add:T	3'addition, 5'trimming	4	0.00312522	0.00501787		hsa-miR-26a-5p.iso_add:AT	3'addition	10	0.00663839	0.00322838
hsa-miR-27a-3p.iso_3p:gc.iso_add:A	3'addition, 3'trimming	3	0.00312349	0.00408753		hsa-miR-941.iso_3p:c.iso_add:A	3'addition, 3'trimming	10	0.00662778	0.00397824
hsa-miR-186-5p.iso_3p:t.iso_add:A	3'addition, 3'trimming	3	0.00312308	0.00399797		hsa-miR-19a-3p.iso_3p:a.iso_add:T	3'addition, 3'trimming	10	0.00661513	0.0045263
hsa-miR-486-5p.iso_3p:G.iso_add:A	3'addition, 3'trimming	4	0.00312297	0.00217609		hsa-miR-28-3p.iso_3p:ga.iso_add:A	3'addition, 3'trimming	10	0.00660475	0.00698052
hsa-miR-29a-3p.iso_3p:ta	3'trimming	3	0.00311305	0.00540805		hsa-miR-200c-3p.iso_5p:C.iso_3p:ga	3'trimming, 5'trimming	10	0.00657907	0.00361408
hsa-miR-660-5p.iso_3p:T	3'trimming	3	0.00311194	0.00395633		hsa-miR-29c-5p.iso_3p:c	3'trimming	10	0.0065695	0.00285697
hsa-miR-151a-3p.iso_5p:TA.iso_3p:g.iso_add:A	3'addition, 3'trimming, 5'trimming	3	0.00310491	0.0037007		hsa-miR-423-5p.iso_3p:tt.iso_add:AA	3'addition, 3'trimming	10	0.00656109	0.00479945
hsa-miR-145-3p.iso_5p:g.iso_3p:T	3'trimming, 5'trimming	2	0.00310335	0.00653547		hsa-miR-30e-3p.iso_3p:gc.iso_add:A	3'addition, 3'trimming	10	0.00655544	0.0058275
hsa-miR-423-3p.iso_add:TT	3'addition	5	0.0030997	0.00199236		hsa-let-7b-5p.iso_3p:tt.iso_add:AAA	3'addition, 3'trimming	10	0.00654232	0.00516302
hsa-miR-1224-5p.iso_3p:AG	3'trimming	3	0.00309681	0.00390479		hsa-miR-146b-5p.iso_3p:ct.iso_add:AA	3'addition, 3'trimming	10	0.00650423	0.00367899
hsa-miR-126-3p.iso_3p:gcg.iso_add:A	3'addition, 3'trimming	3	0.00309206	0.00421369		hsa-miR-342-3p.iso_3p:t	3'trimming	10	0.00649543	0.00298901
hsa-miR-3615.iso_3p:tc.iso_add:A	3'addition, 3'trimming	3	0.00307678	0.00538066		hsa-let-7b-3p.iso_3p:cc.iso_add:T	3'addition, 3'trimming	10	0.00645779	0.00315161
hsa-miR-361-3p.iso_5p:t.iso_3p:G.iso_add:T	3'addition, 3'trimming, 5'trimming	4	0.00304293	0.00228029		hsa-miR-101-3p.iso_5p:G.iso_3p:aa.iso_add:T	3'addition, 3'trimming, 5'trimming	10	0.00645026	0.00554949
hsa-miR-363-3p.iso_5p:a.iso_3p:a	3'trimming, 5'trimming	4	0.00303866	0.00254829		hsa-miR-32-5p.iso_3p:a	3'trimming	9	0.00644855	0.00680311
hsa-miR-139-3p.iso_3p:t.iso_add:A	3'addition, 3'trimming	4	0.00302893	0.00357893		hsa-miR-222-3p.iso_3p:C	3'trimming	10	0.00644106	0.00207041
hsa-miR-486-5p.iso_5p:tc.iso_add:A	3'addition, 5'trimming	5	0.00301422	0.00169248		hsa-miR-26a-5p.iso_3p:ct.iso_add:TT	3'addition, 3'trimming	10	0.00642627	0.00243888
hsa-miR-744-5p.iso_add:T	3'addition	3	0.00301221	0.00394383		hsa-miR-200a-5p.iso_3p:ga	3'trimming	10	0.00641699	0.004079
hsa-miR-125a-5p.iso_3p:a.iso_add:T	3'addition, 3'trimming	4	0.00300703	0.00216049		hsa-miR-148a-3p.iso_5p:tca	5'trimming	10	0.006406	0.00417392
hsa-miR-100-5p.iso_3p:gtg	3'trimming	4	0.0029954	0.0022506		hsa-miR-1287-5p.iso_3p:tc.iso_add:A	3'addition, 3'trimming	10	0.00639885	0.00295781
hsa-miR-93-5p.iso_3p:g	3'trimming	3	0.00298948	0.00476006		hsa-miR-335-3p.iso_3p:cc	3'trimming	10	0.00638019	0.00416013
hsa-miR-6842-3p.iso_add:T	3'addition	4	0.00297032	0.00265617		hsa-miR-30a-3p.iso_5p:c.iso_add:A	3'addition, 5'trimming	10	0.00635922	0.00666274
hsa-miR-204-3p.iso_3p:t	3'trimming	3	0.00296398	0.00444589		hsa-miR-28-3p.iso_3p:ga	3'trimming	10	0.00635898	0.0045317
hsa-miR-92b-5p.iso_3p:T	3'trimming	3	0.00295022	0.00353512		hsa-miR-497-5p.iso_3p:A	3'trimming	10	0.00632631	0.0040993
hsa-miR-423-5p.iso_5p:tg	5'trimming	4	0.00293467	0.00389489		hsa-miR-425-5p.iso_5p:a.iso_3p:G	3'trimming, 5'trimming	10	0.00630434	0.00382044
hsa-miR-183-5p.iso_5p:t.iso_3p:GT	3'trimming, 5'trimming	4	0.00290246	0.00212333		hsa-miR-125a-3p.iso_3p:c	3'trimming	10	0.00628162	0.00176927
hsa-miR-451a.iso_5p:G.iso_3p:t	3'trimming, 5'trimming	2	0.00289884	0.00520523		hsa-miR-200a-3p.iso_5p:C.iso_3p:t	3'trimming, 5'trimming	10	0.00625289	0.00205995
hsa-miR-100-5p.iso_add:T	3'addition	4	0.00289854	0.0022934		hsa-miR-192-5p.iso_3p:cc.iso_add:T	3'addition, 3'trimming	10	0.00622924	0.00417344
hsa-miR-423-5p.iso_5p:tg.iso_3p:T	3'trimming, 5'trimming	3	0.00289835	0.00341079		hsa-miR-320a.iso_5p:a.iso_3p:A	3'trimming, 5'trimming	10	0.00622495	0.00500343
hsa-miR-134-5p.iso_3p:g.iso_add:T	3'addition, 3'trimming	4	0.00289688	0.00230787		hsa-miR-589-5p.iso_3p:g	3'trimming	10	0.00621324	0.00276107
hsa-miR-320a.iso_5p:G.iso_3p:ga.iso_add:A	3'addition, 3'trimming, 5'trimming	5	0.00289226	0.00195907		hsa-miR-28-3p.iso_5p:ca.iso_3p:G.iso_add:T	3'addition, 3'trimming, 5'trimming	10	0.00620691	0.00686578
hsa-miR-320b.iso_5p:G.iso_3p:a	3'trimming, 5'trimming	5	0.00289226	0.00195907		hsa-miR-769-5p.iso_3p:ct.iso_add:A	3'addition, 3'trimming	10	0.00619593	0.00167646
hsa-miR-92b-3p.iso_3p:c	3'trimming	4	0.0028916	0.0031322		hsa-let-7g-5p.iso_5p:C	5'trimming	10	0.00619472	0.0020288
hsa-miR-30a-5p.iso_add:A	3'addition	5	0.00288808	0.00291163		hsa-miR-423-3p.iso_5p:A	5'trimming	10	0.00617538	0.002958
hsa-miR-19b-3p.iso_3p:a.iso_add:T	3'addition, 3'trimming	3	0.00287465	0.00514373		hsa-miR-1307-3p.iso_5p:a	5'trimming	10	0.00616359	0.00471024
hsa-miR-629-5p.iso_3p:T.iso_add:A	3'addition, 3'trimming	3	0.00286148	0.00358923		hsa-miR-23b-3p.iso_3p:A.iso_add:T	3'addition, 3'trimming	10	0.00615991	0.00529754
hsa-miR-28-3p.iso_5p:c.iso_3p:G.iso_add:T	3'addition, 3'trimming, 5'trimming	4	0.00284222	0.00201823		hsa-miR-769-5p.iso_3p:t	3'trimming	10	0.0061041	0.00229852
hsa-miR-4508.iso_5p:A.iso_3p:g.iso_add:A	3'addition, 3'trimming, 5'trimming	4	0.00283613	0.00236956		hsa-miR-26a-5p.iso_3p:t.iso_add:AT	3'addition, 3'trimming	10	0.00608636	0.00233054
hsa-miR-425-5p.iso_5p:a.iso_3p:G	3'trimming, 5'trimming	4	0.00281671	0.00257592		hsa-miR-452-5p.iso_5p:aac.iso_3p:GAC	3'trimming, 5'trimming	10	0.00608138	0.00513296
hsa-miR-193a-5p.iso_3p:a.iso_add:T	3'addition, 3'trimming	4	0.00280687	0.00271802		hsa-miR-182-5p.iso_add:A	3'addition	10	0.00605377	0.00989207
hsa-miR-145-5p.iso_3p:t	3'trimming	2	0.00280512	0.00428525		hsa-miR-183-5p.iso_3p:act	3'trimming	10	0.00605348	0.00380218
hsa-miR-30c-5p.iso_3p:gc	3'trimming	3	0.00280111	0.00427965		hsa-miR-30a-3p.iso_3p:T	3'trimming	10	0.00601455	0.00681998
hsa-miR-122-5p.iso_3p:ttg.iso_add:AAA	3'addition, 3'trimming	4	0.00279615	0.00225052		hsa-miR-200a-3p.iso_3p:tgt.iso_add:A	3'addition, 3'trimming	10	0.0059795	0.00264976
hsa-miR-1307-3p.iso_3p:g.iso_add:T	3'addition, 3'trimming	3	0.00278702	0.00326812		hsa-let-7b-5p.iso_3p:tt.iso_add:AT	3'addition, 3'trimming	10	0.00596812	0.00651561
hsa-miR-221-3p.iso_3p:c.iso_add:T	3'addition, 3'trimming	3	0.00278598	0.00415228		hsa-miR-10a-5p.iso_5p:t.iso_3p:tg	3'trimming, 5'trimming	10	0.00596789	0.00280464
hsa-miR-1307-3p.iso_3p:gtg.iso_add:A	3'addition, 3'trimming	3	0.00276218	0.00419787		hsa-miR-146b-5p.iso_3p:GTG	3'trimming	10	0.00591834	0.00197617
hsa-miR-140-3p.iso_5p:ta.iso_3p:AC	3'trimming, 5'trimming	3	0.00275595	0.00258335		hsa-miR-28-5p.iso_3p:g	3'trimming	10	0.00591051	0.00416259
hsa-miR-15b-3p.iso_3p:a	3'trimming	3	0.00275067	0.00382023		hsa-miR-30b-5p.iso_3p:ct.iso_add:A	3'addition, 3'trimming	10	0.00590328	0.00194942
hsa-miR-126-3p.iso_3p:cg.iso_add:A	3'addition, 3'trimming	3	0.0027495	0.00436519		hsa-miR-23b-3p.iso_3p:cc.iso_add:A	3'addition, 3'trimming	10	0.00590088	0.00365801
hsa-miR-423-3p.iso_3p:gt.iso_add:A	3'addition, 3'trimming	4	0.00274145	0.0024387		hsa-miR-96-5p.iso_3p:ct	3'trimming	10	0.0058883	0.00392512
hsa-miR-532-5p.iso_add:A	3'addition	3	0.00273889	0.00262068		hsa-miR-10a-5p.iso_3p:tg.iso_add:A	3'addition, 3'trimming	10	0.00587433	0.00981192
hsa-miR-486-5p.iso_3p:g.iso_add:TA	3'addition, 3'trimming	5	0.00272852	0.00305645		hsa-miR-27a-3p.iso_3p:c.iso_add:AA	3'addition, 3'trimming	10	0.00587227	0.00385861
hsa-miR-423-3p.iso_5p:A.iso_add:T	3'addition, 5'trimming	3	0.00272659	0.00282205		hsa-miR-425-3p.iso_5p:C.iso_3p:c	3'trimming, 5'trimming	10	0.00584704	0.0027386
hsa-miR-340-5p.iso_3p:t	3'trimming	3	0.00272463	0.00409973		hsa-miR-30c-2-3p.iso_3p:ct	3'trimming	10	0.00581239	0.00417484
hsa-miR-221-3p.iso_3p:A	3'trimming	3	0.00271964	0.00349308		hsa-miR-361-3p.iso_3p:ttt.iso_add:AA	3'addition, 3'trimming	10	0.00579516	0.00408425
hsa-miR-185-3p.iso_5p:C.iso_3p:c	3'trimming, 5'trimming	4	0.00271406	0.00378456		hsa-miR-19a-3p.iso_3p:a	3'trimming	10	0.00571199	0.00500295
hsa-miR-92b-3p.iso_3p:tcc	3'trimming	3	0.00270958	0.00440526		hsa-miR-320a.iso_3p:cga	3'trimming	10	0.00569774	0.00488398
hsa-miR-2110.iso_3p:AG	3'trimming	5	0.00270932	0.00246231		hsa-miR-320b.iso_3p:caa	3'trimming	10	0.00569774	0.00488398
hsa-miR-7706.iso_3p:a.iso_add:T	3'addition, 3'trimming	4	0.00270881	0.00208687		hsa-miR-320c.iso_3p:t	3'trimming	10	0.00569774	0.00488398
hsa-miR-145-3p.iso_5p:g.iso_3p:t	3'trimming, 5'trimming	3	0.00270022	0.00299475		hsa-miR-148b-3p.iso_3p:gt.iso_add:A	3'addition, 3'trimming	10	0.00569754	0.0038124
hsa-miR-423-5p.iso_3p:tt.iso_add:AT	3'addition, 3'trimming	5	0.00269752	0.00145961		hsa-miR-152-3p.iso_3p:g	3'trimming	10	0.00567637	0.00371675
hsa-miR-200b-3p.iso_3p:C	3'trimming	4	0.00269322	0.00254308		hsa-miR-222-3p.iso_3p:CT	3'trimming	10	0.00566979	0.0022031
hsa-miR-1273h-5p.iso_3p:G	3'trimming	3	0.002686	0.00279002		hsa-miR-30a-5p.iso_5p:t.iso_3p:C.iso_add:A	3'addition, 3'trimming, 5'trimming	10	0.00566901	0.0039785
hsa-miR-328-3p.iso_3p:t.iso_add:A	3'addition, 3'trimming	5	0.00268409	0.0012851		hsa-miR-141-3p.iso_add:A	3'addition	10	0.00566321	0.0048412
hsa-miR-128-3p.iso_add:AA	3'addition	3	0.00267777	0.00352852		hsa-miR-374b-5p.iso_3p:T	3'trimming	10	0.00563742	0.00231035
hsa-let-7f-5p.iso_3p:t.iso_add:A	3'addition, 3'trimming	4	0.00266709	0.00356319		hsa-miR-21-3p.iso_3p:C	3'trimming	10	0.0056232	0.0044412
hsa-miR-1307-5p.iso_3p:gct	3'trimming	4	0.00265075	0.00385492		hsa-let-7b-5p.iso_3p:t.iso_add:ATT	3'addition, 3'trimming	10	0.0056208	0.00376181
hsa-miR-145-3p.iso_3p:t	3'trimming	2	0.0026478	0.00387286		hsa-miR-183-5p.iso_5p:t.iso_3p:ct	3'trimming, 5'trimming	10	0.0055995	0.00322969
hsa-miR-30a-5p.iso_3p:C.iso_add:A	3'addition, 3'trimming	3	0.0026458	0.00338661		hsa-miR-375.iso_5p:T.iso_3p:ga.iso_add:A	3'addition, 3'trimming, 5'trimming	10	0.00557879	0.0134354
hsa-miR-186-5p.iso_3p:gct.iso_add:A	3'addition, 3'trimming	4	0.00264235	0.00245711		hsa-miR-532-5p.iso_5p:c	5'trimming	10	0.0055752	0.0027487
hsa-miR-1307-3p.iso_5p:a.iso_3p:g	3'trimming, 5'trimming	2	0.00263338	0.00514889		hsa-miR-30a-5p.iso_3p:ag.iso_add:T	3'addition, 3'trimming	10	0.00556885	0.0030783
hsa-miR-423-3p.iso_5p:a	5'trimming	4	0.00263186	0.00268364		hsa-miR-224-5p.iso_3p:TA	3'trimming	10	0.00555905	0.00277076
hsa-let-7b-5p.iso_add:AA	3'addition	4	0.00263065	0.00174291		hsa-miR-181a-2-3p.iso_3p:c	3'trimming	10	0.00554807	0.00419387
hsa-miR-222-3p.iso_3p:CT	3'trimming	3	0.00261615	0.00280862		hsa-miR-484.iso_3p:t	3'trimming	10	0.00554664	0.00237093
hsa-miR-1299.iso_3p:gga	3'trimming	3	0.00261066	0.00465707		hsa-miR-146a-5p.iso_3p:gtt.iso_add:A	3'addition, 3'trimming	10	0.00551894	0.00345865
hsa-miR-223-3p.iso_3p:A.iso_add:T	3'addition, 3'trimming	3	0.00260128	0.00389737		hsa-miR-148a-5p.iso_5p:C.iso_3p:ct	3'trimming, 5'trimming	10	0.00549418	0.00415095
hsa-miR-148a-3p.iso_3p:gt.iso_add:A	3'addition, 3'trimming	4	0.0025957	0.00235753		hsa-miR-205-5p.iso_3p:g.iso_add:A	3'addition, 3'trimming	10	0.00549318	0.00454157
hsa-miR-128-3p.iso_3p:TT	3'trimming	3	0.00258191	0.00289354		hsa-miR-146b-3p.iso_5p:tg.iso_3p:T.iso_add:T	3'addition, 3'trimming, 5'trimming	10	0.00548393	0.0101769
hsa-miR-3158-3p.iso_3p:ac	3'trimming	4	0.00256942	0.00261337		hsa-miR-26a-5p.iso_add:AA	3'addition	10	0.00546488	0.00230746
hsa-miR-193b-5p.iso_3p:ga	3'trimming	3	0.00256078	0.00484641		hsa-miR-651-5p.iso_3p:g	3'trimming	10	0.00545712	0.00415793
hsa-miR-16-2-3p.iso_3p:a	3'trimming	5	0.00255945	0.00154046		hsa-miR-425-5p.iso_3p:a	3'trimming	10	0.00545195	0.00234249
hsa-miR-92a-3p.iso_add:ATT	3'addition	4	0.00255931	0.00288739		hsa-miR-17-5p.iso_3p:ag	3'trimming	10	0.0054445	0.00377026
hsa-miR-320a.iso_5p:a.iso_3p:AA	3'trimming, 5'trimming	3	0.00255601	0.00249632		hsa-miR-203a-3p.iso_5p:g.iso_3p:ag	3'trimming, 5'trimming	10	0.00540593	0.00278184
hsa-miR-1908-5p.iso_3p:tc	3'trimming	4	0.00255179	0.00317996		hsa-miR-320a.iso_3p:a.iso_add:TA	3'addition, 3'trimming	10	0.00539768	0.00514113
hsa-miR-10b-5p.iso_add:A	3'addition	3	0.00255132	0.00352843		hsa-miR-1307-3p.iso_3p:tg	3'trimming	10	0.00539295	0.00425277
hsa-miR-10a-5p.iso_5p:t.iso_3p:T	3'trimming, 5'trimming	3	0.00254582	0.00251161		hsa-miR-598-3p.iso_3p:a	3'trimming	10	0.00538306	0.00148162
hsa-miR-10b-5p.iso_5p:t.iso_3p:T	3'trimming, 5'trimming	3	0.00254251	0.00281171		hsa-miR-151a-3p.iso_3p:g.iso_add:TAA	3'addition, 3'trimming	10	0.00535356	0.00431015
hsa-miR-769-5p.iso_3p:ct.iso_add:A	3'addition, 3'trimming	3	0.00253953	0.00328826		hsa-miR-106b-3p.iso_3p:tgc.iso_add:A	3'addition, 3'trimming	10	0.00535269	0.0068143
hsa-miR-486-5p.iso_3p:gag.iso_add:AAA	3'addition, 3'trimming	5	0.00253863	0.00356314		hsa-miR-146a-5p.iso_5p:T.iso_3p:t	3'trimming, 5'trimming	10	0.00532062	0.00294167
hsa-miR-144-5p.iso_5p:g.iso_3p:TT	3'trimming, 5'trimming	3	0.00253831	0.00480462		hsa-miR-199b-5p.iso_3p:c	3'trimming	9	0.00531653	0.00531304
hsa-miR-4433b-5p.iso_3p:T	3'trimming	3	0.00253657	0.00426185		hsa-miR-190b.iso_3p:G	3'trimming	10	0.00531434	0.00321674
hsa-miR-361-3p.iso_3p:G.iso_add:A	3'addition, 3'trimming	4	0.0025363	0.00290022		hsa-miR-361-3p.iso_3p:ttt.iso_add:A	3'addition, 3'trimming	10	0.00530383	0.00336418
hsa-miR-197-3p.iso_3p:c	3'trimming	3	0.00252206	0.00244849		hsa-miR-335-3p.iso_5p:G.iso_3p:c.iso_add:T	3'addition, 3'trimming, 5'trimming	10	0.00528927	0.004247
hsa-miR-101-3p.iso_5p:G.iso_add:A	3'addition, 5'trimming	4	0.00251813	0.00184725		hsa-miR-17-5p.iso_3p:g.iso_add:A	3'addition, 3'trimming	10	0.00527688	0.00417443
hsa-miR-543.iso_3p:t	3'trimming	3	0.00251209	0.00388644		hsa-miR-452-5p.iso_3p:GA	3'trimming	10	0.00523846	0.00332062
hsa-miR-92a-3p.iso_5p:t.iso_3p:gt.iso_add:A	3'addition, 3'trimming, 5'trimming	2	0.00251091	0.00523585		hsa-miR-146b-5p.iso_add:AA	3'addition	10	0.00521759	0.00337281
hsa-miR-10b-5p.iso_3p:g.iso_add:A	3'addition, 3'trimming	3	0.00250653	0.00306214		hsa-miR-27a-3p.iso_3p:gc.iso_add:T	3'addition, 3'trimming	10	0.00517936	0.00342877
hsa-miR-197-3p.iso_3p:c.iso_add:A	3'addition, 3'trimming	3	0.00250308	0.00251275		hsa-miR-652-3p.iso_3p:g.iso_add:A	3'addition, 3'trimming	10	0.00517012	0.00161122
hsa-miR-139-3p.iso_3p:agt	3'trimming	3	0.00250305	0.00313335		hsa-miR-22-3p.iso_3p:tgt.iso_add:A	3'addition, 3'trimming	10	0.00516048	0.00420707
hsa-miR-451a.iso_3p:t.iso_add:A	3'addition, 3'trimming	4	0.00250216	0.00381014		hsa-miR-148a-5p.iso_5p:C	5'trimming	10	0.00515753	0.00415166
hsa-miR-16-2-3p.iso_3p:ta	3'trimming	3	0.00249559	0.00311952		hsa-miR-320a.iso_3p:cga.iso_add:A	3'addition, 3'trimming	10	0.0051521	0.00333908
hsa-miR-6855-5p.iso_3p:c	3'trimming	3	0.00249402	0.00307705		hsa-miR-320b.iso_3p:caa.iso_add:A	3'addition, 3'trimming	10	0.0051521	0.00333908
hsa-miR-28-3p.iso_5p:ca.iso_3p:G.iso_add:T	3'addition, 3'trimming, 5'trimming	4	0.00248813	0.00154425		hsa-miR-320c.iso_3p:t.iso_add:A	3'addition, 3'trimming	10	0.0051521	0.00333908
hsa-miR-939-5p.iso_3p:tg	3'trimming	4	0.00248588	0.00298812		hsa-miR-148a-3p.iso_3p:gt.iso_add:TT	3'addition, 3'trimming	10	0.00514814	0.00438504
hsa-miR-423-5p.iso_5p:t.iso_3p:tt	3'trimming, 5'trimming	2	0.00248578	0.00394092		hsa-miR-99b-5p.iso_add:A	3'addition	10	0.00513385	0.00333731
hsa-miR-30a-5p.iso_5p:t.iso_3p:CT	3'trimming, 5'trimming	4	0.00248475	0.00265931		hsa-miR-181b-5p.iso_3p:ggt.iso_add:T	3'addition, 3'trimming	10	0.00509454	0.00237363
hsa-miR-28-3p.iso_3p:a.iso_add:T	3'addition, 3'trimming	4	0.00248061	0.00259848		hsa-miR-423-3p.iso_add:T	3'addition	10	0.00509334	0.00258598
hsa-miR-484.iso_3p:t.iso_add:AT	3'addition, 3'trimming	4	0.00247952	0.00206642		hsa-miR-146b-3p.iso_5p:t.iso_3p:T.iso_add:A	3'addition, 3'trimming, 5'trimming	10	0.00506376	0.00314084
hsa-miR-143-3p.iso_add:TT	3'addition	3	0.00247678	0.0031189		hsa-miR-25-3p.iso_3p:tga	3'trimming	10	0.00505975	0.00239573
hsa-miR-99b-5p.iso_add:A	3'addition	4	0.00246798	0.0015605		hsa-miR-429.iso_3p:cgt	3'trimming	10	0.00505537	0.00379811
hsa-miR-375.iso_5p:t	5'trimming	4	0.00246112	0.00194233		hsa-miR-24-3p.iso_3p:G	3'trimming	10	0.00503243	0.00449919
hsa-miR-451a.iso_3p:TA	3'trimming	3	0.00245693	0.00304578		hsa-miR-146a-5p.iso_3p:G.iso_add:A	3'addition, 3'trimming	10	0.00501758	0.00376029
hsa-miR-148b-3p.iso_add:TTT	3'addition	4	0.00245521	0.00268914		hsa-miR-125a-5p.iso_3p:a.iso_add:T	3'addition, 3'trimming	10	0.00500508	0.00414194
hsa-miR-210-3p.iso_add:AA	3'addition	4	0.00245122	0.00243588		hsa-miR-103a-3p.iso_3p:tga	3'trimming	10	0.00499865	0.00294082
hsa-miR-486-5p.iso_5p:t.iso_add:A	3'addition, 5'trimming	5	0.00245054	0.00146137		hsa-miR-107.iso_3p:tca	3'trimming	10	0.00499865	0.00294082
hsa-miR-181b-5p.iso_3p:t.iso_add:A	3'addition, 3'trimming	4	0.00244921	0.00165985		hsa-miR-16-5p.iso_3p:gcg.iso_add:A	3'addition, 3'trimming	10	0.00499762	0.00282189
hsa-miR-942-5p.iso_5p:tc.iso_3p:TG	3'trimming, 5'trimming	3	0.00244898	0.0025437		hsa-miR-335-3p.iso_5p:G.iso_3p:c	3'trimming, 5'trimming	10	0.00499235	0.00202424
hsa-miR-378a-3p.iso_add:AT	3'addition	4	0.00244135	0.00210178		hsa-miR-146a-5p.iso_add:TT	3'addition	10	0.00498399	0.00235928
hsa-miR-30e-3p.iso_3p:c	3'trimming	5	0.00243311	0.001164		hsa-miR-345-5p.iso_3p:tc	3'trimming	10	0.00496055	0.00337334
hsa-miR-342-5p.iso_5p:a.iso_3p:G	3'trimming, 5'trimming	3	0.00243151	0.00314459		hsa-miR-200b-3p.iso_3p:tga	3'trimming	10	0.00495177	0.00274542
hsa-miR-500a-3p.iso_3p:g	3'trimming	3	0.00242348	0.00281088		hsa-miR-99b-5p.iso_add:T	3'addition	10	0.00493754	0.00389681
hsa-miR-502-3p.iso_5p:a.iso_3p:a.iso_add:T	3'addition, 3'trimming, 5'trimming	3	0.00242348	0.00281088		hsa-miR-99a-5p.iso_3p:g.iso_add:T	3'addition, 3'trimming	10	0.00493326	0.0069723
hsa-miR-127-3p.iso_add:TA	3'addition	4	0.00241963	0.00269613		hsa-miR-182-5p.iso_3p:act.iso_add:T	3'addition, 3'trimming	10	0.0049212	0.00575559
hsa-miR-28-3p.iso_5p:ca.iso_3p:G	3'trimming, 5'trimming	3	0.00241778	0.00233328		hsa-miR-30a-5p.iso_5p:t.iso_3p:C	3'trimming, 5'trimming	10	0.0049123	0.00209667
hsa-miR-193a-5p.iso_3p:ga.iso_add:A	3'addition, 3'trimming	3	0.00241371	0.00245576		hsa-miR-146b-5p.iso_3p:gct.iso_add:T	3'addition, 3'trimming	10	0.00491021	0.00476501
hsa-miR-185-3p.iso_3p:c.iso_add:T	3'addition, 3'trimming	4	0.00241352	0.00281597		hsa-miR-27b-3p.iso_3p:gc.iso_add:TT	3'addition, 3'trimming	10	0.00490617	0.00210616
hsa-miR-126-3p.iso_5p:t.iso_add:A	3'addition, 5'trimming	3	0.00241209	0.00377202		hsa-miR-193a-5p.iso_3p:ga.iso_add:A	3'addition, 3'trimming	10	0.00489331	0.00244353
hsa-miR-150-3p.iso_3p:g	3'trimming	4	0.00240235	0.00267689		hsa-miR-92a-3p.iso_add:AA	3'addition	10	0.00488642	0.00230847
hsa-miR-486-5p.iso_5p:A.iso_3p:g.iso_add:T	3'addition, 3'trimming, 5'trimming	5	0.00240093	0.00285356		hsa-miR-151a-3p.iso_3p:gg.iso_add:AA	3'addition, 3'trimming	10	0.00487495	0.004344
hsa-miR-342-5p.iso_3p:a	3'trimming	4	0.00240014	0.0021201		hsa-miR-223-3p.iso_add:T	3'addition	9	0.00484362	0.00670375
hsa-miR-185-5p.iso_3p:ga	3'trimming	2	0.00239845	0.00342897		hsa-miR-186-5p.iso_3p:T	3'trimming	10	0.00482521	0.00226123
hsa-miR-338-5p.iso_3p:g	3'trimming	3	0.00238346	0.00234604		hsa-miR-423-5p.iso_3p:t.iso_add:A	3'addition, 3'trimming	10	0.00481594	0.00255719
hsa-miR-10a-5p.iso_3p:tg.iso_add:A	3'addition, 3'trimming	3	0.00237403	0.00310198		hsa-let-7i-5p.iso_add:AT	3'addition	10	0.00478194	0.00121937
hsa-miR-17-5p.iso_add:A	3'addition	4	0.00236978	0.00191899		hsa-miR-221-5p.iso_3p:t	3'trimming	10	0.00475711	0.00297721
hsa-miR-148b-3p.iso_add:TT	3'addition	3	0.00235843	0.00286116		hsa-miR-16-5p.iso_3p:g.iso_add:T	3'addition, 3'trimming	10	0.0047335	0.0039237
hsa-miR-1287-5p.iso_3p:tc	3'trimming	3	0.00235694	0.0029043		hsa-miR-151a-3p.iso_3p:g.iso_add:AAT	3'addition, 3'trimming	10	0.00471984	0.00527544
hsa-miR-760.iso_3p:G	3'trimming	3	0.00235654	0.00287803		hsa-miR-140-3p.iso_5p:t.iso_3p:ACA	3'trimming, 5'trimming	10	0.00471354	0.00404918
hsa-miR-28-3p.iso_add:T	3'addition	4	0.00233765	0.00137564		hsa-miR-151a-3p.iso_3p:g.iso_add:AT	3'addition, 3'trimming	10	0.00470688	0.0058972
hsa-miR-193a-5p.iso_3p:ga.iso_add:T	3'addition, 3'trimming	3	0.0023214	0.00218403		hsa-miR-378a-3p.iso_5p:a.iso_3p:c.iso_add:AA	3'addition, 3'trimming, 5'trimming	10	0.00470184	0.00223386
hsa-miR-584-5p.iso_add:T	3'addition	3	0.00230584	0.00224542		hsa-miR-155-5p.iso_3p:T	3'trimming	10	0.00469334	0.00303866
hsa-miR-99a-5p.iso_add:AA	3'addition	3	0.00230049	0.0032201		hsa-miR-140-3p.iso_3p:A.iso_add:A	3'addition, 3'trimming	10	0.00469286	0.00181254
hsa-miR-500a-3p.iso_5p:A.iso_3p:tg	3'trimming, 5'trimming	3	0.00229752	0.00214576		hsa-miR-769-5p.iso_3p:ct.iso_add:T	3'addition, 3'trimming	10	0.00467583	0.0025782
hsa-miR-502-3p.iso_3p:a	3'trimming	3	0.00229752	0.00214576		hsa-miR-93-5p.iso_3p:T	3'trimming	10	0.00465145	0.0023464
hsa-miR-1306-3p.iso_3p:ATG	3'trimming	3	0.00229517	0.00278795		hsa-miR-23a-3p.iso_3p:cc.iso_add:A	3'addition, 3'trimming	10	0.00463466	0.00190888
hsa-miR-210-3p.iso_add:A	3'addition	3	0.00229269	0.0037648		hsa-miR-28-5p.iso_3p:ag	3'trimming	10	0.00462838	0.00297241
hsa-miR-23a-3p.iso_3p:c	3'trimming	3	0.00228458	0.00273964		hsa-miR-26a-5p.iso_3p:ct.iso_add:AA	3'addition, 3'trimming	10	0.00460027	0.00338599
hsa-miR-1228-5p.iso_3p:G	3'trimming	4	0.00227672	0.00174288		hsa-miR-500a-3p.iso_5p:A.iso_3p:tg.iso_add:A	3'addition, 3'trimming, 5'trimming	10	0.00456338	0.00198324
hsa-miR-589-5p.iso_3p:ag	3'trimming	4	0.00227603	0.00156765		hsa-miR-151a-3p.iso_5p:TA.iso_3p:gg	3'trimming, 5'trimming	10	0.00456101	0.0029153
hsa-miR-146a-5p.iso_3p:tt.iso_add:A	3'addition, 3'trimming	3	0.00226891	0.00265241		hsa-let-7b-5p.iso_3p:TC	3'trimming	10	0.00454695	0.00554151
hsa-miR-127-3p.iso_3p:ct	3'trimming	3	0.002267	0.00364874		hsa-miR-15a-5p.iso_3p:tg	3'trimming	10	0.0045408	0.00342964
hsa-miR-324-3p.iso_add:T	3'addition	2	0.00225686	0.00356471		hsa-miR-200b-3p.iso_5p:ta.iso_3p:C	3'trimming, 5'trimming	10	0.00452322	0.00110429
hsa-miR-320a.iso_add:TTT	3'addition	3	0.00225319	0.00286938		hsa-miR-184.iso_3p:t.iso_add:A	3'addition, 3'trimming	10	0.00451635	0.0049109
hsa-miR-223-5p.iso_3p:G.iso_add:A	3'addition, 3'trimming	3	0.0022463	0.00209838		hsa-miR-532-5p.iso_add:A	3'addition	10	0.00449263	0.00289416
hsa-miR-151a-3p.iso_5p:TA.iso_3p:gg	3'trimming, 5'trimming	5	0.00224619	0.00075366		hsa-miR-146b-3p.iso_5p:t.iso_add:A	3'addition, 5'trimming	10	0.00448854	0.00263872
hsa-miR-4669.iso_3p:g	3'trimming	2	0.00223924	0.00480394		hsa-miR-574-5p.iso_3p:tgt	3'trimming	10	0.00448134	0.00215315
hsa-miR-92a-3p.iso_5p:t.iso_3p:G	3'trimming, 5'trimming	5	0.00222211	0.00143275		hsa-miR-200c-3p.iso_3p:a.iso_add:TT	3'addition, 3'trimming	10	0.00446761	0.00168197
hsa-miR-210-3p.iso_3p:ga	3'trimming	2	0.00222004	0.00371083		hsa-miR-361-3p.iso_5p:t.iso_3p:t	3'trimming, 5'trimming	10	0.0044557	0.00196888
hsa-miR-486-5p.iso_add:TAA	3'addition	4	0.00221014	0.00187464		hsa-miR-151a-3p.iso_5p:TA.iso_3p:gg.iso_add:A	3'addition, 3'trimming, 5'trimming	10	0.00445441	0.00580661
hsa-miR-92a-3p.iso_3p:gt.iso_add:ATA	3'addition, 3'trimming	3	0.00220432	0.00417294		hsa-miR-30e-5p.iso_5p:t	5'trimming	10	0.00443453	0.00317099
hsa-miR-423-5p.iso_5p:tga.iso_3p:tt	3'trimming, 5'trimming	2	0.00220426	0.00302409		hsa-miR-99a-5p.iso_5p:A.iso_3p:tg.iso_add:A	3'addition, 3'trimming, 5'trimming	10	0.00441053	0.00252264
hsa-miR-320a.iso_5p:G.iso_3p:ga.iso_add:T	3'addition, 3'trimming, 5'trimming	3	0.00220233	0.00250104		hsa-miR-223-3p.iso_3p:A	3'trimming	10	0.00438886	0.00694279
hsa-miR-320b.iso_5p:G.iso_3p:aa.iso_add:T	3'addition, 3'trimming, 5'trimming	3	0.00220233	0.00250104		hsa-miR-193a-3p.iso_3p:gt	3'trimming	10	0.00438247	0.00297229
hsa-miR-1228-5p.iso_3p:g	3'trimming	5	0.00220103	0.00127456		hsa-miR-140-3p.iso_5p:t	5'trimming	10	0.00438188	0.00285844
hsa-miR-423-5p.iso_5p:C	5'trimming	2	0.0021898	0.00407853		hsa-miR-574-5p.iso_3p:G	3'trimming	10	0.0043805	0.0034828
hsa-miR-320a.iso_5p:a.iso_3p:ga.iso_add:A	3'addition, 3'trimming, 5'trimming	3	0.00218503	0.00278876		hsa-miR-375.iso_5p:t	5'trimming	10	0.00435803	0.00268451
hsa-miR-320b.iso_5p:a.iso_3p:a	3'trimming, 5'trimming	3	0.00218503	0.00278876		hsa-miR-146a-5p.iso_5p:T	5'trimming	10	0.00432292	0.00251296
hsa-let-7c-5p.iso_3p:tt	3'trimming	4	0.00215979	0.00181428		hsa-miR-99b-3p.iso_3p:cg.iso_add:T	3'addition, 3'trimming	10	0.00431346	0.00196568
hsa-miR-409-3p.iso_5p:C.iso_3p:TT	3'trimming, 5'trimming	4	0.00215596	0.00242742		hsa-miR-191-5p.iso_3p:ctg.iso_add:A	3'addition, 3'trimming	10	0.00431215	0.0026665
hsa-miR-320a.iso_3p:a.iso_add:TAT	3'addition, 3'trimming	4	0.00215541	0.0017214		hsa-miR-141-3p.iso_3p:tgg.iso_add:AT	3'addition, 3'trimming	10	0.00431045	0.0019888
hsa-let-7b-5p.iso_3p:tt.iso_add:AA	3'addition, 3'trimming	4	0.00215367	0.00213619		hsa-miR-191-5p.iso_3p:g.iso_add:T	3'addition, 3'trimming	10	0.00430937	0.00365369
hsa-miR-192-5p.iso_5p:c.iso_3p:cc.iso_add:T	3'addition, 3'trimming, 5'trimming	3	0.00214275	0.002725		hsa-miR-484.iso_add:T	3'addition	10	0.00429369	0.00212291
hsa-miR-215-5p.iso_5p:a.iso_3p:ac.iso_add:T	3'addition, 3'trimming, 5'trimming	3	0.00214275	0.002725		hsa-miR-23a-3p.iso_3p:c.iso_add:A	3'addition, 3'trimming	10	0.00429246	0.00207687
hsa-miR-126-3p.iso_5p:t.iso_3p:g.iso_add:A	3'addition, 3'trimming, 5'trimming	2	0.00214107	0.00342329		hsa-miR-148a-3p.iso_3p:gt.iso_add:AA	3'addition, 3'trimming	10	0.004287	0.00400269
hsa-miR-370-3p.iso_add:A	3'addition	3	0.00213236	0.00322592		hsa-miR-10a-5p.iso_5p:t.iso_3p:g.iso_add:A	3'addition, 3'trimming, 5'trimming	10	0.00427648	0.00428297
hsa-miR-122-5p.iso_add:AT	3'addition	4	0.00213019	0.0020832		hsa-miR-2110.iso_3p:g	3'trimming	10	0.00427132	0.00161261
hsa-miR-101-3p.iso_3p:a.iso_add:T	3'addition, 3'trimming	3	0.00211697	0.00221869		hsa-miR-28-3p.iso_5p:ca.iso_3p:G	3'trimming, 5'trimming	10	0.00425478	0.00333221
hsa-miR-122-5p.iso_5p:G.iso_3p:g	3'trimming, 5'trimming	3	0.0021162	0.00339989		hsa-miR-195-3p.iso_3p:cc	3'trimming	10	0.00425335	0.00138166
hsa-miR-760.iso_3p:G.iso_add:T	3'addition, 3'trimming	2	0.00211026	0.00316078		hsa-miR-941.iso_3p:gc	3'trimming	10	0.0042108	0.00407544
hsa-miR-1246.iso_3p:A	3'trimming	4	0.00210676	0.00194828		hsa-miR-103a-3p.iso_3p:A	3'trimming	10	0.00420937	0.00215205
hsa-miR-224-5p.iso_3p:T	3'trimming	4	0.00210593	0.00175691		hsa-miR-106b-3p.iso_3p:c.iso_add:T	3'addition, 3'trimming	10	0.00420303	0.00480015
hsa-miR-210-3p.iso_add:AT	3'addition	3	0.00210424	0.0034995		hsa-miR-30d-5p.iso_3p:ag.iso_add:T	3'addition, 3'trimming	10	0.00418992	0.00239348
hsa-miR-625-3p.iso_3p:a.iso_add:T	3'addition, 3'trimming	2	0.00209897	0.00288171		hsa-miR-222-3p.iso_3p:t.iso_add:A	3'addition, 3'trimming	10	0.00418748	0.00212894
hsa-miR-193b-5p.iso_3p:a.iso_add:T	3'addition, 3'trimming	4	0.00209522	0.00255266		hsa-miR-106b-3p.iso_5p:TA.iso_3p:tgc	3'trimming, 5'trimming	10	0.00418712	0.00202843
hsa-miR-15b-5p.iso_3p:ca	3'trimming	2	0.00208317	0.00325102		hsa-miR-374b-5p.iso_3p:tg.iso_add:A	3'addition, 3'trimming	10	0.00418529	0.00171472
hsa-miR-99b-5p.iso_3p:gcg	3'trimming	4	0.00207522	0.0017019		hsa-miR-140-3p.iso_3p:AC	3'trimming	10	0.00417576	0.00236084
hsa-miR-409-3p.iso_5p:C.iso_3p:T	3'trimming, 5'trimming	3	0.00207211	0.0028066		hsa-let-7a-5p.iso_3p:tt.iso_add:AA	3'addition, 3'trimming	10	0.00417104	0.00259566
hsa-miR-10b-5p.iso_3p:gtg.iso_add:A	3'addition, 3'trimming	3	0.00206912	0.00277393		hsa-miR-664a-5p.iso_5p:a.iso_3p:t	3'trimming, 5'trimming	10	0.00416974	0.00218059
hsa-miR-151a-3p.iso_5p:TA.iso_3p:g.iso_add:T	3'addition, 3'trimming, 5'trimming	3	0.00206654	0.00227287		hsa-miR-200b-3p.iso_5p:t.iso_add:A	3'addition, 5'trimming	10	0.00413513	0.00173556
hsa-miR-146a-5p.iso_3p:t.iso_add:A	3'addition, 3'trimming	3	0.00206362	0.00213758		hsa-let-7i-5p.iso_add:AA	3'addition	10	0.00413483	0.00121711
hsa-miR-30e-3p.iso_3p:c.iso_add:TT	3'addition, 3'trimming	3	0.00206182	0.00269997		hsa-miR-148b-5p.iso_5p:G	5'trimming	10	0.00412889	0.00218223
hsa-miR-151a-3p.iso_3p:A.iso_add:TTT	3'addition, 3'trimming	3	0.00206087	0.001963		hsa-miR-151a-3p.iso_5p:A.iso_3p:g	3'trimming, 5'trimming	10	0.00412708	0.00296496
hsa-miR-7706.iso_3p:ga.iso_add:T	3'addition, 3'trimming	4	0.00206035	0.00205054		hsa-miR-146b-3p.iso_5p:t.iso_3p:g	3'trimming, 5'trimming	10	0.00410499	0.00405937
hsa-miR-10b-5p.iso_5p:t.iso_3p:tg	3'trimming, 5'trimming	3	0.00205352	0.00227449		hsa-miR-181a-3p.iso_3p:cc	3'trimming	10	0.00408993	0.00164119
hsa-miR-486-5p.iso_add:ATA	3'addition	5	0.0020473	0.00221766		hsa-miR-425-3p.iso_5p:C.iso_3p:cc.iso_add:T	3'addition, 3'trimming, 5'trimming	10	0.00407516	0.00139571
hsa-miR-151a-3p.iso_3p:g.iso_add:AA	3'addition, 3'trimming	4	0.00203989	0.00132852		hsa-miR-193a-5p.iso_3p:a.iso_add:T	3'addition, 3'trimming	10	0.00406326	0.00163666
hsa-miR-382-5p.iso_3p:g.iso_add:A	3'addition, 3'trimming	3	0.00203527	0.00281227		hsa-miR-455-5p.iso_3p:T	3'trimming	10	0.00405703	0.00241756
hsa-miR-182-5p.iso_3p:act	3'trimming	3	0.00203146	0.00244646		hsa-miR-30e-5p.iso_3p:CT.iso_add:T	3'addition, 3'trimming	10	0.00405321	0.00228901
hsa-miR-26a-5p.iso_3p:G	3'trimming	2	0.00203063	0.00340342		hsa-let-7g-5p.iso_5p:C.iso_3p:t	3'trimming, 5'trimming	10	0.00405311	0.00143334
hsa-miR-143-3p.iso_5p:C	5'trimming	2	0.0020286	0.00277779		hsa-miR-27b-3p.iso_3p:A.iso_add:T	3'addition, 3'trimming	10	0.00404726	0.00234689
hsa-miR-423-3p.iso_3p:t.iso_add:AA	3'addition, 3'trimming	4	0.00202593	0.0016419		hsa-miR-574-5p.iso_3p:tgt.iso_add:A	3'addition, 3'trimming	10	0.00404329	0.00175505
hsa-miR-532-3p.iso_3p:ca	3'trimming	3	0.00202224	0.00202032		hsa-miR-335-3p.iso_3p:cc.iso_add:T	3'addition, 3'trimming	10	0.00404263	0.00299803
hsa-miR-2110.iso_5p:t	5'trimming	2	0.00201873	0.00286953		hsa-miR-429.iso_3p:cgt.iso_add:T	3'addition, 3'trimming	10	0.00403432	0.00217462
hsa-miR-3615.iso_3p:GCG	3'trimming	4	0.00201514	0.00150102		hsa-miR-28-3p.iso_5p:c	5'trimming	10	0.00402596	0.00318718
hsa-miR-1246.iso_3p:g	3'trimming	3	0.0020144	0.00291438		hsa-miR-30a-5p.iso_add:TT	3'addition	10	0.00402534	0.00177424
hsa-miR-146b-5p.iso_3p:t.iso_add:A	3'addition, 3'trimming	4	0.00200495	0.00194722		hsa-miR-200b-3p.iso_3p:tga.iso_add:A	3'addition, 3'trimming	10	0.00402528	0.00275413
hsa-miR-24-2-5p.iso_5p:G.iso_3p:ag	3'trimming, 5'trimming	3	0.00200441	0.00223848		hsa-miR-671-5p.iso_3p:G	3'trimming	10	0.00401315	0.00265523
hsa-miR-550a-3p.iso_3p:t	3'trimming	4	0.00199704	0.00120169		hsa-miR-28-3p.iso_5p:c.iso_3p:G.iso_add:A	3'addition, 3'trimming, 5'trimming	10	0.00401279	0.00419141
hsa-miR-23a-3p.iso_3p:c.iso_add:T	3'addition, 3'trimming	3	0.00199033	0.00227932		hsa-miR-340-5p.iso_3p:t.iso_add:A	3'addition, 3'trimming	10	0.00401083	0.00226037
hsa-miR-92a-3p.iso_3p:T.iso_add:T	3'addition, 3'trimming	3	0.00198976	0.002932		hsa-miR-146a-5p.iso_3p:t.iso_add:AT	3'addition, 3'trimming	10	0.00399737	0.00146706
hsa-miR-96-5p.iso_3p:ct	3'trimming	3	0.00198904	0.00348421		hsa-miR-375.iso_5p:t.iso_3p:a	3'trimming, 5'trimming	10	0.00399654	0.00265112
hsa-miR-363-3p.iso_5p:a.iso_3p:ta	3'trimming, 5'trimming	5	0.00198708	0.00118266		hsa-miR-193b-3p.iso_5p:a	5'trimming	10	0.0039846	0.00153954
hsa-miR-25-5p.iso_3p:C	3'trimming	3	0.00198401	0.0022115		hsa-miR-375.iso_5p:T.iso_3p:tga	3'trimming, 5'trimming	10	0.00395426	0.00483011
hsa-miR-140-3p.iso_3p:A.iso_add:TT	3'addition, 3'trimming	4	0.00197848	0.00164352		hsa-miR-184.iso_3p:t	3'trimming	10	0.00394187	0.00234209
hsa-miR-222-3p.iso_3p:CTC.iso_add:A	3'addition, 3'trimming	3	0.00197832	0.00311891		hsa-miR-361-3p.iso_3p:tt.iso_add:AA	3'addition, 3'trimming	10	0.0039389	0.00260287
hsa-miR-326.iso_add:T	3'addition	3	0.0019775	0.00297978		hsa-miR-222-3p.iso_3p:t	3'trimming	10	0.00391661	0.00205924
hsa-miR-125a-3p.iso_3p:c	3'trimming	3	0.00197709	0.00184606		hsa-miR-106b-3p.iso_5p:A.iso_3p:gc	3'trimming, 5'trimming	10	0.00390429	0.00356519
hsa-miR-4732-3p.iso_3p:C	3'trimming	4	0.0019753	0.00173349		hsa-miR-21-5p.iso_3p:tga.iso_add:A	3'addition, 3'trimming	10	0.00389965	0.00309707
hsa-miR-320b.iso_3p:a.iso_add:T	3'addition, 3'trimming	4	0.00197501	0.00172052		hsa-miR-148a-3p.iso_add:TT	3'addition	10	0.00389026	0.00350795
hsa-miR-92b-3p.iso_3p:cc.iso_add:T	3'addition, 3'trimming	2	0.00196401	0.00389584		hsa-miR-1180-3p.iso_3p:gt	3'trimming	10	0.00387977	0.00192083
hsa-miR-15b-5p.iso_3p:aca	3'trimming	3	0.00196084	0.00181034		hsa-miR-26a-5p.iso_5p:A	5'trimming	10	0.00387141	0.00237822
hsa-miR-23a-3p.iso_3p:tcc	3'trimming	3	0.00195985	0.00235075		hsa-miR-140-3p.iso_3p:ACA	3'trimming	10	0.00386748	0.00307809
hsa-miR-23b-3p.iso_3p:acc	3'trimming	3	0.00195985	0.00235075		hsa-miR-500a-3p.iso_5p:A.iso_3p:ctg	3'trimming, 5'trimming	10	0.00385928	0.00271952
hsa-let-7g-5p.iso_3p:gtt.iso_add:A	3'addition, 3'trimming	3	0.00195783	0.00247972		hsa-miR-502-3p.iso_3p:ca	3'trimming	10	0.00385928	0.00271952
hsa-miR-151a-3p.iso_3p:g.iso_add:TT	3'addition, 3'trimming	3	0.00195547	0.00187543		hsa-miR-92a-3p.iso_3p:T.iso_add:T	3'addition, 3'trimming	10	0.0038437	0.00252374
hsa-miR-199a-5p.iso_3p:c.iso_add:T	3'addition, 3'trimming	3	0.00195418	0.00271744		hsa-miR-141-3p.iso_add:T	3'addition	10	0.00384193	0.00307479
hsa-miR-25-5p.iso_3p:CT	3'trimming	3	0.00194961	0.00241608		hsa-miR-106b-3p.iso_3p:tgc	3'trimming	10	0.00381882	0.00243975
hsa-miR-92b-5p.iso_3p:gtg	3'trimming	2	0.00194654	0.00274176		hsa-miR-23b-3p.iso_3p:AC	3'trimming	10	0.00381186	0.00278942
hsa-miR-339-3p.iso_3p:cg.iso_add:T	3'addition, 3'trimming	3	0.00193924	0.00271083		hsa-miR-183-5p.iso_5p:t.iso_3p:t.iso_add:A	3'addition, 3'trimming, 5'trimming	9	0.00380632	0.00512678
hsa-miR-142-3p.iso_5p:t	5'trimming	2	0.00193724	0.0027769		hsa-miR-664a-5p.iso_3p:gat	3'trimming	10	0.00380331	0.00114871
hsa-miR-425-3p.iso_5p:C.iso_3p:c	3'trimming, 5'trimming	2	0.00193522	0.00288266		hsa-miR-99b-3p.iso_3p:T	3'trimming	10	0.00379748	0.00332125
hsa-miR-148a-3p.iso_3p:CT	3'trimming	3	0.00192936	0.00222913		hsa-miR-378a-3p.iso_add:AT	3'addition	10	0.00379145	0.00239831
hsa-miR-92b-3p.iso_3p:cc.iso_add:AA	3'addition, 3'trimming	1	0.00192753	0.00431008		hsa-miR-152-3p.iso_3p:GC	3'trimming	10	0.00378692	0.00459522
hsa-miR-99a-5p.iso_3p:gtg.iso_add:A	3'addition, 3'trimming	4	0.0019252	0.00200695		hsa-miR-26b-5p.iso_3p:T.iso_add:T	3'addition, 3'trimming	10	0.00378451	0.00201558
hsa-miR-122-5p.iso_5p:G	5'trimming	4	0.0019252	0.00161664		hsa-miR-147b.iso_3p:cta	3'trimming	10	0.00377409	0.00226291
hsa-miR-339-3p.iso_3p:ccg	3'trimming	3	0.00192479	0.0019971		hsa-miR-125b-2-3p.iso_5p:tc.iso_3p:c	3'trimming, 5'trimming	10	0.00377174	0.00161993
hsa-miR-483-5p.iso_add:A	3'addition	2	0.00192091	0.0032826		hsa-miR-141-3p.iso_3p:tgg.iso_add:AAA	3'addition, 3'trimming	10	0.00376163	0.00287179
hsa-miR-151a-3p.iso_3p:A.iso_add:TT	3'addition, 3'trimming	3	0.00191669	0.00228757		hsa-miR-27a-3p.iso_add:A	3'addition	10	0.00375905	0.00264303
hsa-miR-30a-3p.iso_3p:c	3'trimming	3	0.00191568	0.0018532		hsa-miR-99a-5p.iso_3p:gtg.iso_add:T	3'addition, 3'trimming	10	0.00375769	0.0050715
hsa-miR-152-3p.iso_add:T	3'addition	3	0.00191535	0.00180553		hsa-miR-365a-3p.iso_3p:at.iso_add:T	3'addition, 3'trimming	10	0.00375298	0.00214944
hsa-miR-423-5p.iso_3p:ttt.iso_add:AAA	3'addition, 3'trimming	2	0.00190105	0.00344351		hsa-miR-365b-3p.iso_3p:at.iso_add:T	3'addition, 3'trimming	10	0.00375298	0.00214944
hsa-let-7b-5p.iso_3p:t.iso_add:AA	3'addition, 3'trimming	4	0.00190091	0.00127575		hsa-miR-24-2-5p.iso_5p:G.iso_3p:g	3'trimming, 5'trimming	10	0.00374649	0.00256695
hsa-miR-140-3p.iso_3p:A.iso_add:AA	3'addition, 3'trimming	3	0.00190021	0.00201563		hsa-miR-30e-5p.iso_add:T	3'addition	10	0.00374213	0.00294539
hsa-miR-361-3p.iso_add:T	3'addition	3	0.0018971	0.00244445		hsa-miR-106b-3p.iso_5p:TA.iso_3p:tgc.iso_add:A	3'addition, 3'trimming, 5'trimming	9	0.00373929	0.00391272
hsa-miR-25-3p.iso_5p:c	5'trimming	5	0.00189379	0.00104635		hsa-miR-29a-3p.iso_3p:tta.iso_add:A	3'addition, 3'trimming	10	0.00372715	0.0024093
hsa-miR-93-5p.iso_add:A	3'addition	3	0.0018879	0.00179928		hsa-miR-152-3p.iso_3p:g.iso_add:A	3'addition, 3'trimming	10	0.00372328	0.00211758
hsa-miR-4685-3p.iso_3p:ag	3'trimming	4	0.00188529	0.00233797		hsa-miR-30a-5p.iso_3p:g.iso_add:AA	3'addition, 3'trimming	10	0.00370762	0.00166122
hsa-miR-25-3p.iso_3p:tga.iso_add:A	3'addition, 3'trimming	3	0.00188021	0.00251778		hsa-miR-181a-5p.iso_3p:TT	3'trimming	10	0.00370085	0.00204145
hsa-miR-126-3p.iso_5p:C.iso_3p:g.iso_add:A	3'addition, 3'trimming, 5'trimming	3	0.0018778	0.00191288		hsa-miR-140-3p.iso_5p:t.iso_3p:AC.iso_add:T	3'addition, 3'trimming, 5'trimming	10	0.0037005	0.00266173
hsa-miR-140-3p.iso_5p:t.iso_add:T	3'addition, 5'trimming	3	0.00187465	0.00188768		hsa-miR-148a-3p.iso_3p:t.iso_add:AA	3'addition, 3'trimming	10	0.00369557	0.00130231
hsa-miR-1307-3p.iso_5p:a.iso_3p:g.iso_add:T	3'addition, 3'trimming, 5'trimming	3	0.00187064	0.00202011		hsa-miR-140-3p.iso_3p:AC.iso_add:T	3'addition, 3'trimming	10	0.00368472	0.00254276
hsa-miR-191-5p.iso_5p:c.iso_3p:T	3'trimming, 5'trimming	4	0.00186819	0.00132728		hsa-miR-652-3p.iso_3p:g.iso_add:T	3'addition, 3'trimming	10	0.00367913	0.00126211
hsa-miR-152-3p.iso_add:A	3'addition	4	0.00186488	0.00178076		hsa-miR-140-3p.iso_5p:t.iso_3p:A.iso_add:A	3'addition, 3'trimming, 5'trimming	10	0.00367297	0.00172851
hsa-miR-26a-5p.iso_3p:ct.iso_add:T	3'addition, 3'trimming	4	0.00185449	0.0018128		hsa-miR-200c-3p.iso_5p:C	5'trimming	10	0.00366827	0.00274364
hsa-miR-361-3p.iso_3p:GC	3'trimming	2	0.00185322	0.00254354		hsa-miR-197-3p.iso_3p:c.iso_add:T	3'addition, 3'trimming	10	0.00366467	0.00317227
hsa-miR-4732-5p.iso_3p:ct	3'trimming	4	0.00184888	0.00190519		hsa-miR-335-3p.iso_5p:G	5'trimming	10	0.00366424	0.00215385
hsa-miR-320a.iso_5p:a.iso_3p:cga	3'trimming, 5'trimming	3	0.00184823	0.00200069		hsa-miR-26a-5p.iso_3p:ct.iso_add:AT	3'addition, 3'trimming	10	0.00366188	0.00252409
hsa-miR-320b.iso_5p:a.iso_3p:caa	3'trimming, 5'trimming	3	0.00184823	0.00200069		hsa-let-7d-5p.iso_3p:t.iso_add:A	3'addition, 3'trimming	10	0.00366188	0.00270115
hsa-miR-320c.iso_5p:a.iso_3p:t	3'trimming, 5'trimming	3	0.00184823	0.00200069		hsa-let-7b-5p.iso_3p:t.iso_add:AAT	3'addition, 3'trimming	10	0.00365918	0.0028975
hsa-miR-151a-3p.iso_3p:gg.iso_add:A	3'addition, 3'trimming	4	0.00184175	0.00137605		hsa-miR-452-5p.iso_5p:aac.iso_3p:G	3'trimming, 5'trimming	10	0.00364058	0.00300566
hsa-miR-7-5p.iso_3p:gt.iso_add:A	3'addition, 3'trimming	3	0.0018384	0.00201536		hsa-miR-193b-3p.iso_3p:ct.iso_add:T	3'addition, 3'trimming	10	0.00362528	0.00132623
hsa-miR-106b-3p.iso_3p:c.iso_add:A	3'addition, 3'trimming	5	0.00183483	0.00125823		hsa-miR-184.iso_add:T	3'addition	10	0.00362503	0.00272961
hsa-miR-326.iso_add:TT	3'addition	4	0.00183441	0.00183129		hsa-miR-28-3p.iso_3p:ga.iso_add:T	3'addition, 3'trimming	10	0.00362371	0.00440084
hsa-miR-3158-3p.iso_3p:c.iso_add:A	3'addition, 3'trimming	3	0.00183352	0.00205173		hsa-miR-30a-5p.iso_5p:C	5'trimming	10	0.00361999	0.00233697
hsa-miR-192-5p.iso_5p:c.iso_3p:c.iso_add:A	3'addition, 3'trimming, 5'trimming	3	0.0018283	0.00211063		hsa-miR-191-5p.iso_add:A	3'addition	10	0.00361981	0.00181308
hsa-miR-409-3p.iso_3p:T	3'trimming	3	0.00181768	0.00316447		hsa-miR-21-5p.iso_5p:G	5'trimming	10	0.00361467	0.00200974
hsa-miR-200a-3p.iso_3p:gt	3'trimming	4	0.00181762	0.00139955		hsa-let-7d-5p.iso_3p:T	3'trimming	10	0.00360289	0.00133413
hsa-miR-186-5p.iso_3p:ct.iso_add:A	3'addition, 3'trimming	3	0.00181668	0.00247358		hsa-let-7b-5p.iso_3p:T.iso_add:A	3'addition, 3'trimming	10	0.00359949	0.00292411
hsa-miR-423-5p.iso_3p:ttt.iso_add:AA	3'addition, 3'trimming	3	0.00180788	0.0025347		hsa-miR-22-3p.iso_3p:gt.iso_add:TT	3'addition, 3'trimming	10	0.00359661	0.00158147
hsa-miR-210-3p.iso_3p:a.iso_add:T	3'addition, 3'trimming	3	0.00180369	0.00214492		hsa-let-7b-3p.iso_3p:c	3'trimming	10	0.00358347	0.00147246
hsa-miR-99b-5p.iso_3p:g.iso_add:T	3'addition, 3'trimming	4	0.00180169	0.00176935		hsa-miR-181b-5p.iso_3p:gt.iso_add:A	3'addition, 3'trimming	10	0.0035775	0.00184537
hsa-miR-345-5p.iso_add:T	3'addition	3	0.00179947	0.00179952		hsa-miR-27a-5p.iso_3p:a	3'trimming	10	0.00357425	0.00470554
hsa-miR-486-5p.iso_5p:t	5'trimming	4	0.00178205	0.00238463		hsa-miR-181a-3p.iso_3p:acc	3'trimming	10	0.00355591	0.00158204
hsa-miR-6842-3p.iso_3p:ag.iso_add:T	3'addition, 3'trimming	1	0.00177925	0.00397853		hsa-miR-196a-5p.iso_3p:g.iso_add:A	3'addition, 3'trimming	10	0.00355565	0.00225895
hsa-miR-142-5p.iso_5p:CC.iso_3p:t	3'trimming, 5'trimming	3	0.00177919	0.00213079		hsa-miR-148a-5p.iso_3p:ct.iso_add:T	3'addition, 3'trimming	10	0.00354456	0.00478708
hsa-miR-328-3p.iso_3p:cgt	3'trimming	2	0.00177825	0.0035789		hsa-miR-125b-2-3p.iso_5p:tc.iso_3p:CT	3'trimming, 5'trimming	10	0.00353357	0.00176408
hsa-miR-1273h-5p.iso_3p:GT	3'trimming	3	0.0017728	0.00176275		hsa-miR-184.iso_3p:ggt	3'trimming	10	0.00352709	0.00207467
hsa-miR-93-5p.iso_3p:tag	3'trimming	2	0.00177156	0.00266944		hsa-miR-151a-3p.iso_5p:A.iso_3p:g.iso_add:A	3'addition, 3'trimming, 5'trimming	10	0.00352625	0.00425162
hsa-miR-148a-3p.iso_3p:C	3'trimming	4	0.00176659	0.00172332		hsa-miR-320a.iso_add:TA	3'addition	10	0.00351684	0.00257015
hsa-miR-942-5p.iso_add:A	3'addition	3	0.0017652	0.00170702		hsa-miR-143-3p.iso_3p:c.iso_add:A	3'addition, 3'trimming	10	0.00349323	0.00266217
hsa-miR-483-5p.iso_3p:T	3'trimming	3	0.00176135	0.00260914		hsa-let-7i-5p.iso_3p:gtt.iso_add:ATT	3'addition, 3'trimming	10	0.00348264	0.0017667
hsa-miR-30c-5p.iso_add:A	3'addition	2	0.00175984	0.00321697		hsa-miR-23b-3p.iso_3p:cc.iso_add:T	3'addition, 3'trimming	10	0.00348075	0.0027022
hsa-miR-339-5p.iso_3p:cg	3'trimming	2	0.00175883	0.00321712		hsa-miR-320a.iso_5p:a.iso_3p:A.iso_add:T	3'addition, 3'trimming, 5'trimming	10	0.00347677	0.00275309
hsa-miR-10a-5p.iso_5p:t.iso_3p:tg	3'trimming, 5'trimming	3	0.0017559	0.0020302		hsa-miR-374a-5p.iso_3p:g.iso_add:A	3'addition, 3'trimming	9	0.00346552	0.00199941
hsa-miR-486-3p.iso_3p:t.iso_add:A	3'addition, 3'trimming	3	0.00175483	0.00259219		hsa-miR-29c-3p.iso_3p:ta	3'trimming	10	0.00344	0.00254468
hsa-miR-146a-5p.iso_add:TT	3'addition	2	0.00175248	0.00245014		hsa-miR-30a-5p.iso_5p:t.iso_3p:g	3'trimming, 5'trimming	10	0.0034297	0.00174303
hsa-miR-101-3p.iso_3p:a.iso_add:TT	3'addition, 3'trimming	3	0.00175108	0.00195247		hsa-miR-320a.iso_5p:a.iso_add:T	3'addition, 5'trimming	10	0.00342506	0.00280547
hsa-miR-223-5p.iso_add:A	3'addition	3	0.00174928	0.00213098		hsa-miR-574-3p.iso_3p:ca	3'trimming	10	0.00342411	0.00123988
hsa-miR-16-2-3p.iso_3p:tta	3'trimming	3	0.00174355	0.00202634		hsa-miR-23b-3p.iso_3p:AC.iso_add:A	3'addition, 3'trimming	10	0.00341147	0.0027352
hsa-miR-339-3p.iso_3p:ccg.iso_add:T	3'addition, 3'trimming	3	0.0017431	0.00211503		hsa-miR-484.iso_3p:at.iso_add:TT	3'addition, 3'trimming	10	0.00341094	0.00167845
hsa-miR-584-5p.iso_3p:g.iso_add:A	3'addition, 3'trimming	4	0.00174143	0.00100498		hsa-miR-28-3p.iso_3p:gga	3'trimming	10	0.00339659	0.00301905
hsa-miR-483-5p.iso_5p:a.iso_3p:T	3'trimming, 5'trimming	1	0.00173249	0.00387396		hsa-miR-1307-3p.iso_add:A	3'addition	10	0.00339544	0.00209826
hsa-miR-134-5p.iso_3p:C	3'trimming	3	0.00173143	0.00235883		hsa-miR-181a-2-3p.iso_3p:cc.iso_add:T	3'addition, 3'trimming	10	0.00339293	0.00318948
hsa-miR-95-3p.iso_3p:a	3'trimming	3	0.00173087	0.00214327		hsa-miR-421.iso_3p:c	3'trimming	10	0.00339166	0.00208355
hsa-miR-654-5p.iso_3p:c.iso_add:T	3'addition, 3'trimming	4	0.00172912	0.0019394		hsa-miR-941.iso_3p:gc.iso_add:A	3'addition, 3'trimming	10	0.00338415	0.00201345
hsa-miR-409-3p.iso_3p:t.iso_add:A	3'addition, 3'trimming	3	0.00172564	0.00321015		hsa-miR-99b-3p.iso_add:A	3'addition	10	0.00337817	0.00222368
hsa-miR-484.iso_add:TTT	3'addition	3	0.00171091	0.00244906		hsa-miR-101-3p.iso_add:AA	3'addition	10	0.00337497	0.00208452
hsa-miR-127-3p.iso_add:A	3'addition	4	0.00170937	0.00127759		hsa-let-7i-5p.iso_3p:gtt.iso_add:T	3'addition, 3'trimming	10	0.00337257	0.00216709
hsa-miR-148a-3p.iso_add:A	3'addition	3	0.00169843	0.00165022		hsa-miR-183-5p.iso_3p:t	3'trimming	10	0.00336733	0.00250868
hsa-miR-26b-5p.iso_3p:t.iso_add:A	3'addition, 3'trimming	2	0.00169613	0.00263635		hsa-miR-7-5p.iso_3p:t	3'trimming	10	0.00335084	0.0020303
hsa-miR-576-3p.iso_3p:tc	3'trimming	3	0.00169598	0.0027316		hsa-miR-6510-3p.iso_3p:A	3'trimming	10	0.00334805	0.00265546
hsa-miR-486-5p.iso_5p:A.iso_3p:ag.iso_add:T	3'addition, 3'trimming, 5'trimming	3	0.00169324	0.0022131		hsa-miR-1299.iso_3p:ga	3'trimming	9	0.00334061	0.00259094
hsa-miR-484.iso_3p:at.iso_add:TA	3'addition, 3'trimming	3	0.00169291	0.00210723		hsa-miR-205-5p.iso_add:AA	3'addition	10	0.00331993	0.00285132
hsa-miR-4433b-3p.iso_5p:A.iso_3p:t	3'trimming, 5'trimming	3	0.00168805	0.0016567		hsa-miR-146b-5p.iso_3p:ct.iso_add:AT	3'addition, 3'trimming	10	0.00331477	0.00211957
hsa-let-7f-5p.iso_3p:tt.iso_add:A	3'addition, 3'trimming	3	0.00168602	0.00174884		hsa-miR-26a-5p.iso_3p:t.iso_add:AA	3'addition, 3'trimming	10	0.00331228	0.00179093
hsa-miR-320d.iso_add:A	3'addition	3	0.00168191	0.00222988		hsa-miR-20a-5p.iso_3p:ag	3'trimming	10	0.00330846	0.00233377
hsa-miR-21-5p.iso_3p:ga.iso_add:T	3'addition, 3'trimming	2	0.00168137	0.00243203		hsa-miR-221-3p.iso_3p:c.iso_add:T	3'addition, 3'trimming	10	0.00329885	0.00164838
hsa-miR-6741-5p.iso_add:T	3'addition	4	0.001678	0.00207822		hsa-miR-941.iso_3p:tgc	3'trimming	10	0.00328585	0.00246715
hsa-miR-324-3p.iso_add:A	3'addition	4	0.00167796	0.00160176		hsa-miR-200b-3p.iso_add:AA	3'addition	10	0.00328077	0.00149973
hsa-let-7b-5p.iso_3p:tt.iso_add:AT	3'addition, 3'trimming	3	0.00166854	0.00275774		hsa-miR-200a-3p.iso_3p:t.iso_add:AT	3'addition, 3'trimming	10	0.00327252	0.00121464
hsa-miR-486-5p.iso_5p:tcc.iso_add:T	3'addition, 5'trimming	4	0.00165779	0.00139509		hsa-miR-98-5p.iso_3p:tt	3'trimming	10	0.00326739	0.00234707
hsa-miR-5189-5p.iso_3p:agg	3'trimming	2	0.00165449	0.00332582		hsa-let-7e-5p.iso_3p:tt.iso_add:A	3'addition, 3'trimming	10	0.00324035	0.0016463
hsa-miR-192-5p.iso_5p:c.iso_3p:A.iso_add:A	3'addition, 3'trimming, 5'trimming	3	0.00164966	0.00182672		hsa-miR-455-5p.iso_5p:ta.iso_3p:TG	3'trimming, 5'trimming	10	0.00323842	0.00186977
hsa-miR-584-5p.iso_3p:ag.iso_add:TA	3'addition, 3'trimming	3	0.00164914	0.00179744		hsa-miR-335-3p.iso_5p:G.iso_3p:cc	3'trimming, 5'trimming	10	0.00323458	0.001704
hsa-miR-451a.iso_5p:aaa.iso_3p:t	3'trimming, 5'trimming	3	0.00164719	0.00175662		hsa-miR-125b-2-3p.iso_5p:tc.iso_3p:c.iso_add:T	3'addition, 3'trimming, 5'trimming	10	0.00322997	0.00273142
hsa-miR-100-5p.iso_add:A	3'addition	4	0.00164579	0.00108945		hsa-miR-33b-3p.iso_3p:c	3'trimming	10	0.00322989	0.00198683
hsa-miR-27b-3p.iso_add:T	3'addition	3	0.00164388	0.0019915		hsa-miR-340-5p.iso_3p:att	3'trimming	10	0.00322626	0.00251547
hsa-let-7i-5p.iso_3p:gtt.iso_add:T	3'addition, 3'trimming	3	0.00164057	0.00242016		hsa-miR-27b-3p.iso_5p:G.iso_3p:c	3'trimming, 5'trimming	10	0.00322071	0.00142181
hsa-miR-423-5p.iso_5p:tg.iso_3p:t	3'trimming, 5'trimming	3	0.00163717	0.00211336		hsa-miR-192-5p.iso_5p:c	5'trimming	10	0.0032194	0.00125677
hsa-miR-363-3p.iso_3p:gta.iso_add:A	3'addition, 3'trimming	4	0.00163691	0.00124059		hsa-miR-26b-5p.iso_3p:T.iso_add:A	3'addition, 3'trimming	10	0.00320105	0.00217683
hsa-miR-100-5p.iso_3p:g.iso_add:A	3'addition, 3'trimming	3	0.00163176	0.00179975		hsa-miR-130b-3p.iso_3p:at	3'trimming	10	0.00319386	0.00316097
hsa-miR-3615.iso_add:TTT	3'addition	1	0.00163098	0.00364699		hsa-miR-200a-3p.iso_5p:t.iso_3p:T	3'trimming, 5'trimming	10	0.00316768	0.00233123
hsa-miR-92b-3p.iso_3p:tcc.iso_add:AT	3'addition, 3'trimming	1	0.00163098	0.00364699		hsa-miR-27b-3p.iso_add:TT	3'addition	10	0.00316571	0.00152351
hsa-miR-139-3p.iso_3p:gt	3'trimming	3	0.00162813	0.0020826		hsa-miR-28-3p.iso_add:TT	3'addition	9	0.00316539	0.00540642
hsa-miR-24-2-5p.iso_5p:G.iso_3p:g	3'trimming, 5'trimming	2	0.00162362	0.00233768		hsa-miR-335-3p.iso_5p:G.iso_3p:c.iso_add:A	3'addition, 3'trimming, 5'trimming	10	0.00314846	0.00175507
hsa-miR-181a-5p.iso_3p:gt.iso_add:A	3'addition, 3'trimming	3	0.00161994	0.00249861		hsa-miR-130b-3p.iso_3p:t	3'trimming	10	0.00314502	0.00185907
hsa-miR-532-5p.iso_3p:gt	3'trimming	2	0.00161257	0.0024469		hsa-miR-27a-3p.iso_3p:c.iso_add:AAA	3'addition, 3'trimming	10	0.0031433	0.00193249
hsa-miR-99b-5p.iso_3p:cg.iso_add:A	3'addition, 3'trimming	4	0.00161249	0.00145483		hsa-miR-324-5p.iso_3p:t	3'trimming	10	0.00313549	0.00140937
hsa-miR-139-5p.iso_3p:gt	3'trimming	3	0.00160673	0.00181045		hsa-miR-28-3p.iso_5p:c.iso_add:A	3'addition, 5'trimming	10	0.00313386	0.00468096
hsa-miR-99b-5p.iso_3p:gcg.iso_add:A	3'addition, 3'trimming	3	0.00160673	0.00181045		hsa-miR-151a-3p.iso_5p:TA.iso_add:T	3'addition, 5'trimming	10	0.00312126	0.00324124
hsa-miR-140-3p.iso_3p:gg	3'trimming	3	0.00160288	0.0019501		hsa-miR-361-3p.iso_add:T	3'addition	10	0.00311796	0.00139777
hsa-miR-574-5p.iso_3p:tgt	3'trimming	3	0.00159929	0.00268881		hsa-miR-193b-3p.iso_3p:T	3'trimming	10	0.00310656	0.00131355
hsa-miR-342-3p.iso_3p:t	3'trimming	3	0.00159579	0.00251977		hsa-miR-15a-5p.iso_3p:g	3'trimming	9	0.00310389	0.00284775
hsa-miR-125a-5p.iso_3p:tga.iso_add:A	3'addition, 3'trimming	3	0.00158585	0.00165719		hsa-miR-100-5p.iso_3p:tg.iso_add:A	3'addition, 3'trimming	10	0.00310005	0.00529976
hsa-miR-223-5p.iso_3p:GG	3'trimming	3	0.00158574	0.00199182		hsa-miR-25-3p.iso_3p:tga.iso_add:A	3'addition, 3'trimming	10	0.00309462	0.00181269
hsa-miR-19a-3p.iso_3p:a.iso_add:T	3'addition, 3'trimming	3	0.00158102	0.00221963		hsa-miR-141-3p.iso_5p:C.iso_3p:g	3'trimming, 5'trimming	10	0.00308758	0.00211774
hsa-miR-142-5p.iso_5p:CC.iso_3p:ct	3'trimming, 5'trimming	4	0.00157689	0.0021585		hsa-miR-101-3p.iso_5p:G.iso_add:T	3'addition, 5'trimming	9	0.00308714	0.00185363
hsa-miR-28-3p.iso_5p:c.iso_3p:G.iso_add:A	3'addition, 3'trimming, 5'trimming	4	0.00157297	0.00125375		hsa-miR-151a-5p.iso_3p:t	3'trimming	10	0.0030662	0.001754
hsa-miR-122-5p.iso_5p:t.iso_add:A	3'addition, 5'trimming	3	0.00157261	0.00201743		hsa-miR-151b.iso_3p:AG	3'trimming	10	0.0030662	0.001754
hsa-miR-223-3p.iso_3p:a	3'trimming	2	0.0015684	0.00229887		hsa-miR-200a-5p.iso_3p:gga	3'trimming	10	0.00306512	0.00330618
hsa-miR-505-3p.iso_5p:c.iso_3p:CT	3'trimming, 5'trimming	3	0.00156505	0.00287068		hsa-miR-664a-5p.iso_3p:t	3'trimming	10	0.00306457	0.00171521
hsa-miR-5010-3p.iso_add:T	3'addition	4	0.00156462	0.00129109		hsa-miR-99b-3p.iso_3p:ccg.iso_add:T	3'addition, 3'trimming	10	0.00306264	0.00144719
hsa-miR-425-5p.iso_3p:ga.iso_add:A	3'addition, 3'trimming	3	0.00156405	0.002198		hsa-miR-200c-3p.iso_add:AA	3'addition	10	0.00306177	0.00270243
hsa-miR-144-3p.iso_3p:t.iso_add:A	3'addition, 3'trimming	2	0.00156004	0.00270005		hsa-miR-10a-5p.iso_3p:gtg.iso_add:A	3'addition, 3'trimming	9	0.00305769	0.00372043
hsa-miR-129-5p.iso_3p:c	3'trimming	2	0.00155853	0.00265749		hsa-miR-146a-5p.iso_5p:t	5'trimming	10	0.00304671	0.00286369
hsa-miR-25-3p.iso_3p:C	3'trimming	4	0.00155822	0.00103471		hsa-miR-141-5p.iso_3p:a	3'trimming	10	0.00303942	0.00180096
hsa-miR-200c-3p.iso_3p:a	3'trimming	3	0.00155534	0.00251054		hsa-miR-455-3p.iso_3p:T	3'trimming	10	0.0030392	0.00208023
hsa-miR-199a-3p.iso_5p:a.iso_3p:ta	3'trimming, 5'trimming	3	0.00155521	0.0014778		hsa-miR-146a-5p.iso_3p:tt.iso_add:AT	3'addition, 3'trimming	10	0.00303513	0.0014842
hsa-miR-199b-3p.iso_5p:a.iso_3p:ta	3'trimming, 5'trimming	3	0.00155521	0.0014778		hsa-miR-429.iso_5p:C.iso_3p:t	3'trimming, 5'trimming	10	0.00302697	0.00279745
hsa-miR-147b.iso_3p:cta	3'trimming	3	0.00155021	0.002349		hsa-miR-140-3p.iso_5p:t.iso_3p:A.iso_add:T	3'addition, 3'trimming, 5'trimming	10	0.00302315	0.00122264
hsa-miR-361-3p.iso_add:A	3'addition	4	0.00154356	0.00208867		hsa-miR-29a-3p.iso_5p:C.iso_3p:tta	3'trimming, 5'trimming	10	0.00302141	0.00121271
hsa-let-7b-5p.iso_3p:t.iso_add:AT	3'addition, 3'trimming	4	0.00154136	0.00174935		hsa-miR-101-3p.iso_add:TT	3'addition	10	0.00299991	0.00166252
hsa-miR-134-5p.iso_add:TT	3'addition	3	0.00154039	0.00187432		hsa-miR-378e.iso_3p:a	3'trimming	10	0.00299401	0.00352543
hsa-miR-126-3p.iso_5p:C.iso_3p:g	3'trimming, 5'trimming	3	0.00153781	0.00153015		hsa-miR-30e-3p.iso_5p:c.iso_3p:c.iso_add:TT	3'addition, 3'trimming, 5'trimming	10	0.00298325	0.0024121
hsa-miR-122-5p.iso_3p:g.iso_add:TA	3'addition, 3'trimming	3	0.00153433	0.00203318		hsa-miR-501-3p.iso_3p:ct	3'trimming	10	0.00298319	0.00132784
hsa-miR-148b-3p.iso_3p:gt	3'trimming	3	0.00153343	0.00206825		hsa-miR-98-5p.iso_3p:t.iso_add:A	3'addition, 3'trimming	10	0.00298066	0.00185993
hsa-miR-342-5p.iso_3p:GG	3'trimming	2	0.00152889	0.00271132		hsa-miR-30e-3p.iso_add:T	3'addition	10	0.00297533	0.00294858
hsa-miR-200a-3p.iso_3p:T	3'trimming	3	0.00152589	0.001817		hsa-miR-200b-3p.iso_3p:tga.iso_add:AA	3'addition, 3'trimming	10	0.00297388	0.00183424
hsa-miR-382-5p.iso_5p:g	5'trimming	3	0.00152495	0.00204991		hsa-miR-185-5p.iso_3p:T	3'trimming	10	0.00297376	0.00126983
hsa-miR-186-5p.iso_3p:gct	3'trimming	3	0.00152412	0.00156105		hsa-miR-378a-3p.iso_3p:c.iso_add:TA	3'addition, 3'trimming	10	0.0029733	0.00142195
hsa-miR-1299.iso_add:T	3'addition	2	0.00151737	0.00319113		hsa-let-7d-3p.iso_5p:c.iso_3p:ct	3'trimming, 5'trimming	10	0.0029707	0.000980474
hsa-miR-30d-5p.iso_3p:g.iso_add:T	3'addition, 3'trimming	4	0.00151506	0.00142582		hsa-miR-185-5p.iso_3p:a	3'trimming	10	0.00296917	0.00191573
hsa-miR-421.iso_3p:c	3'trimming	2	0.00151452	0.00303924		hsa-miR-151a-3p.iso_5p:TA.iso_3p:agg	3'trimming, 5'trimming	10	0.00296844	0.00165897
hsa-miR-128-3p.iso_3p:t.iso_add:AA	3'addition, 3'trimming	2	0.00151328	0.00210832		hsa-miR-135a-5p.iso_3p:a.iso_add:T	3'addition, 3'trimming	10	0.00296664	0.00155916
hsa-miR-126-3p.iso_5p:C.iso_3p:cg	3'trimming, 5'trimming	2	0.00151318	0.00226614		hsa-miR-146b-3p.iso_5p:tg.iso_3p:T	3'trimming, 5'trimming	10	0.00296111	0.00390024
hsa-miR-151a-3p.iso_3p:AC	3'trimming	3	0.00151244	0.00219856		hsa-miR-24-1-5p.iso_5p:G.iso_3p:gt	3'trimming, 5'trimming	10	0.00296034	0.00195531
hsa-miR-99a-5p.iso_add:T	3'addition	2	0.00151116	0.00231515		hsa-miR-192-5p.iso_3p:c.iso_add:A	3'addition, 3'trimming	10	0.00295465	0.00133468
hsa-miR-17-5p.iso_3p:ag	3'trimming	4	0.0015071	0.00145111		hsa-miR-375.iso_5p:T.iso_3p:ga	3'trimming, 5'trimming	9	0.00295408	0.00586771
hsa-miR-5010-5p.iso_3p:tt	3'trimming	3	0.00150219	0.00280376		hsa-miR-28-3p.iso_add:AT	3'addition	10	0.00294439	0.00335353
hsa-miR-320d.iso_add:AA	3'addition	3	0.00150104	0.00137623		hsa-miR-30c-5p.iso_3p:gc.iso_add:A	3'addition, 3'trimming	9	0.00293892	0.00173488
hsa-miR-28-3p.iso_5p:ca.iso_3p:G.iso_add:A	3'addition, 3'trimming, 5'trimming	4	0.00149963	0.00097039		hsa-miR-200b-3p.iso_add:TT	3'addition	10	0.00293875	0.00181583
hsa-miR-122-5p.iso_5p:t.iso_3p:g	3'trimming, 5'trimming	3	0.00149717	0.00207276		hsa-miR-193b-3p.iso_3p:ct.iso_add:A	3'addition, 3'trimming	10	0.00292488	0.00142432
hsa-miR-323a-3p.iso_5p:G	5'trimming	2	0.00149575	0.00222044		hsa-miR-15a-5p.iso_3p:gtg	3'trimming	10	0.002924	0.00173811
hsa-miR-20a-5p.iso_3p:g.iso_add:A	3'addition, 3'trimming	2	0.00149471	0.00270386		hsa-miR-365a-3p.iso_3p:tat	3'trimming	10	0.00292377	0.00166598
hsa-miR-26a-5p.iso_add:AT	3'addition	3	0.00149404	0.00220418		hsa-miR-365b-3p.iso_3p:tat	3'trimming	10	0.00292377	0.00166598
hsa-miR-375.iso_3p:ga.iso_add:T	3'addition, 3'trimming	1	0.00148566	0.00332204		hsa-miR-92a-3p.iso_3p:t.iso_add:AT	3'addition, 3'trimming	10	0.00292344	0.00212277
hsa-miR-1976.iso_5p:T.iso_add:A	3'addition, 5'trimming	1	0.00148271	0.00331544		hsa-miR-190b.iso_3p:GT	3'trimming	10	0.0029211	0.000750082
hsa-miR-4732-3p.iso_3p:ctg	3'trimming	1	0.00148271	0.00331544		hsa-miR-200a-5p.iso_3p:ga.iso_add:A	3'addition, 3'trimming	10	0.00291713	0.00201707
hsa-miR-671-3p.iso_3p:T.iso_add:TTT	3'addition, 3'trimming	1	0.00148271	0.00331544		hsa-miR-30a-5p.iso_5p:t.iso_3p:ag	3'trimming, 5'trimming	10	0.00291164	0.0015103
hsa-miR-28-3p.iso_3p:gga	3'trimming	3	0.00148229	0.00141743		hsa-let-7i-5p.iso_3p:tt.iso_add:AA	3'addition, 3'trimming	10	0.00290741	0.00124164
hsa-miR-10a-5p.iso_3p:T	3'trimming	3	0.00148225	0.00140494		hsa-miR-629-5p.iso_3p:t	3'trimming	10	0.00289885	0.00207553
hsa-miR-766-3p.iso_3p:c.iso_add:T	3'addition, 3'trimming	2	0.00148171	0.00291904		hsa-miR-30a-5p.iso_5p:tg.iso_3p:CT	3'trimming, 5'trimming	10	0.00289794	0.00130029
hsa-miR-370-3p.iso_3p:t	3'trimming	3	0.00147983	0.00187098		hsa-miR-196a-5p.iso_3p:A	3'trimming	10	0.00289086	0.00169982
hsa-miR-532-5p.iso_5p:c.iso_3p:t	3'trimming, 5'trimming	3	0.00147983	0.00187098		hsa-miR-378a-3p.iso_5p:a.iso_3p:ggc	3'trimming, 5'trimming	10	0.00284476	0.00149792
hsa-miR-424-3p.iso_3p:tat	3'trimming	4	0.00147874	0.00175457		hsa-miR-378d.iso_5p:a.iso_3p:a	3'trimming, 5'trimming	10	0.00284476	0.00149792
hsa-miR-103a-3p.iso_3p:ga.iso_add:T	3'addition, 3'trimming	3	0.00147803	0.00143294		hsa-miR-30a-3p.iso_5p:c.iso_3p:agc	3'trimming, 5'trimming	10	0.00284196	0.00213956
hsa-miR-107.iso_3p:ca.iso_add:T	3'addition, 3'trimming	3	0.00147803	0.00143294		hsa-miR-200b-5p.iso_5p:c	5'trimming	10	0.00284051	0.00119298
hsa-miR-19a-3p.iso_3p:a	3'trimming	3	0.0014738	0.00232388		hsa-miR-320a.iso_5p:G.iso_3p:a	3'trimming, 5'trimming	10	0.00283469	0.0027288
hsa-miR-92a-3p.iso_3p:gt.iso_add:TT	3'addition, 3'trimming	2	0.0014633	0.0025685		hsa-miR-451a.iso_3p:t	3'trimming	10	0.00283431	0.00407114
hsa-miR-4433b-3p.iso_5p:A.iso_add:T	3'addition, 5'trimming	4	0.00145738	0.000945546		hsa-let-7c-5p.iso_3p:t.iso_add:AA	3'addition, 3'trimming	10	0.00283076	0.0013426
hsa-let-7g-5p.iso_5p:C.iso_3p:t	3'trimming, 5'trimming	3	0.00145722	0.00221765		hsa-miR-200c-3p.iso_add:TT	3'addition	10	0.00282722	0.00233688
hsa-miR-140-3p.iso_5p:ta.iso_3p:ACA	3'trimming, 5'trimming	4	0.00145399	0.00195039		hsa-miR-26a-5p.iso_3p:GT	3'trimming	10	0.00281965	0.00136087
hsa-miR-501-3p.iso_3p:t	3'trimming	3	0.00145306	0.00141584		hsa-miR-92a-3p.iso_3p:gt.iso_add:T	3'addition, 3'trimming	10	0.00281921	0.00225452
hsa-miR-324-5p.iso_3p:gt	3'trimming	3	0.00145292	0.00215386		hsa-miR-92a-3p.iso_3p:t.iso_add:AAT	3'addition, 3'trimming	10	0.00281835	0.00183587
hsa-miR-155-5p.iso_3p:T	3'trimming	3	0.00145226	0.00176872		hsa-miR-3615.iso_add:A	3'addition	10	0.00281311	0.00301407
hsa-miR-16-2-3p.iso_5p:A	5'trimming	4	0.00145187	0.00146667		hsa-miR-27a-3p.iso_3p:c.iso_add:TTT	3'addition, 3'trimming	10	0.00281278	0.00167707
hsa-miR-24-3p.iso_3p:cag.iso_add:A	3'addition, 3'trimming	2	0.00144892	0.0023159		hsa-miR-205-5p.iso_3p:ctg.iso_add:T	3'addition, 3'trimming	10	0.00280422	0.00228186
hsa-miR-16-5p.iso_3p:cg.iso_add:A	3'addition, 3'trimming	2	0.00144852	0.00260271		hsa-let-7f-5p.iso_3p:t.iso_add:AA	3'addition, 3'trimming	10	0.00280176	0.00104018
hsa-let-7i-5p.iso_add:AT	3'addition	3	0.0014465	0.00151237		hsa-miR-200c-3p.iso_5p:t	5'trimming	10	0.00280038	0.00219886
hsa-miR-18a-3p.iso_3p:gg	3'trimming	3	0.00144423	0.00223323		hsa-miR-4286.iso_3p:A	3'trimming	10	0.0027982	0.00104003
hsa-miR-320a.iso_3p:a.iso_add:TAA	3'addition, 3'trimming	3	0.00144367	0.00186674		hsa-miR-183-5p.iso_add:A	3'addition	10	0.00279739	0.0030079
hsa-miR-103a-3p.iso_add:TT	3'addition	3	0.0014378	0.00163635		hsa-miR-27a-3p.iso_3p:gc.iso_add:TTT	3'addition, 3'trimming	10	0.00279312	0.00149091
hsa-miR-27b-3p.iso_3p:gc.iso_add:TT	3'addition, 3'trimming	2	0.00143757	0.00241449		hsa-miR-1260b.iso_3p:t	3'trimming	10	0.00278896	0.00100687
hsa-miR-92b-3p.iso_3p:cc.iso_add:TT	3'addition, 3'trimming	2	0.00143378	0.00257046		hsa-miR-28-3p.iso_add:AA	3'addition	10	0.00276862	0.0023425
hsa-miR-183-5p.iso_5p:t.iso_3p:G.iso_add:A	3'addition, 3'trimming, 5'trimming	3	0.00143275	0.00162056		hsa-miR-25-3p.iso_3p:C	3'trimming	10	0.00276469	0.00169342
hsa-miR-223-5p.iso_add:T	3'addition	3	0.00143168	0.00181112		hsa-miR-132-3p.iso_3p:cg	3'trimming	10	0.00276405	0.00170589
hsa-miR-6855-5p.iso_5p:t.iso_3p:c	3'trimming, 5'trimming	3	0.00143145	0.00245792		hsa-miR-195-5p.iso_3p:gc.iso_add:A	3'addition, 3'trimming	10	0.0027533	0.00164507
hsa-miR-139-3p.iso_add:T	3'addition	4	0.00142675	0.00121409		hsa-miR-101-3p.iso_5p:G.iso_3p:gaa.iso_add:A	3'addition, 3'trimming, 5'trimming	10	0.00275003	0.00204785
hsa-miR-1-3p.iso_3p:at	3'trimming	3	0.00142671	0.00183305		hsa-miR-28-5p.iso_add:A	3'addition	10	0.00274374	0.00180189
hsa-miR-652-3p.iso_3p:tg	3'trimming	3	0.00142514	0.00215952		hsa-miR-30e-3p.iso_add:A	3'addition	10	0.00273201	0.00233565
hsa-miR-140-3p.iso_5p:ta.iso_3p:A	3'trimming, 5'trimming	3	0.00142126	0.00134489		hsa-miR-361-3p.iso_3p:G.iso_add:T	3'addition, 3'trimming	10	0.00272887	0.00158141
hsa-let-7c-5p.iso_3p:T	3'trimming	4	0.00142023	0.000893297		hsa-miR-141-3p.iso_5p:C.iso_3p:gg	3'trimming, 5'trimming	10	0.00272653	0.0016493
hsa-miR-625-3p.iso_3p:T.iso_add:T	3'addition, 3'trimming	2	0.00140614	0.00217706		hsa-miR-1307-3p.iso_3p:g.iso_add:A	3'addition, 3'trimming	10	0.002723	0.00155146
hsa-miR-192-5p.iso_3p:cc.iso_add:A	3'addition, 3'trimming	2	0.00140205	0.0019744		hsa-miR-184.iso_3p:ggt.iso_add:A	3'addition, 3'trimming	10	0.00272177	0.00282707
hsa-miR-125b-2-3p.iso_5p:tc.iso_add:T	3'addition, 5'trimming	3	0.00139924	0.00133043		hsa-miR-374a-5p.iso_add:A	3'addition	10	0.0027189	0.00216246
hsa-miR-122-5p.iso_add:AAA	3'addition	4	0.00139824	0.00189666		hsa-miR-15b-5p.iso_3p:ca	3'trimming	10	0.00271492	0.00148477
hsa-miR-485-5p.iso_3p:c	3'trimming	4	0.00139537	0.00173603		hsa-miR-130a-3p.iso_3p:t	3'trimming	9	0.00270936	0.00163215
hsa-miR-128-3p.iso_3p:t.iso_add:A	3'addition, 3'trimming	3	0.00139419	0.00147996		hsa-miR-365a-3p.iso_3p:T	3'trimming	10	0.00270702	0.00229756
hsa-miR-320d.iso_add:AT	3'addition	2	0.00139285	0.0026756		hsa-miR-365b-3p.iso_3p:T	3'trimming	10	0.00270702	0.00229756
hsa-miR-185-5p.iso_3p:T.iso_add:T	3'addition, 3'trimming	2	0.00139234	0.00190658		hsa-miR-192-5p.iso_5p:c.iso_3p:AG.iso_add:A	3'addition, 3'trimming, 5'trimming	10	0.00269884	0.00081526
hsa-let-7d-3p.iso_3p:ct.iso_add:T	3'addition, 3'trimming	3	0.00139222	0.0013831		hsa-miR-146b-5p.iso_5p:C.iso_3p:G	3'trimming, 5'trimming	10	0.00269593	0.00146763
hsa-miR-221-3p.iso_add:TT	3'addition	3	0.00139161	0.00154951		hsa-miR-100-5p.iso_add:A	3'addition	10	0.0026943	0.00233943
hsa-miR-199a-3p.iso_5p:T.iso_3p:a	3'trimming, 5'trimming	3	0.00139094	0.00143303		hsa-miR-200b-3p.iso_add:AT	3'addition	10	0.00268548	0.00257552
hsa-miR-199b-3p.iso_5p:T.iso_3p:a	3'trimming, 5'trimming	3	0.00139094	0.00143303		hsa-miR-28-3p.iso_5p:ca.iso_3p:G.iso_add:A	3'addition, 3'trimming, 5'trimming	10	0.0026758	0.00232139
hsa-miR-145-5p.iso_3p:ct	3'trimming	2	0.00138432	0.00221479		hsa-miR-30a-5p.iso_5p:t.iso_3p:g.iso_add:A	3'addition, 3'trimming, 5'trimming	10	0.00267087	0.00113972
hsa-miR-320b.iso_3p:A	3'trimming	3	0.00138411	0.00134385		hsa-miR-26b-5p.iso_3p:TG	3'trimming	10	0.00266873	0.00143393
hsa-miR-192-5p.iso_add:T	3'addition	3	0.00137685	0.00133079		hsa-miR-23b-3p.iso_5p:a.iso_3p:AC.iso_add:T	3'addition, 3'trimming, 5'trimming	10	0.00266171	0.0019407
hsa-miR-27a-3p.iso_3p:cgc	3'trimming	3	0.00137612	0.00164848		hsa-miR-7-5p.iso_3p:gt	3'trimming	10	0.00266088	0.00180608
hsa-miR-27b-3p.iso_3p:tgc	3'trimming	3	0.00137612	0.00164848		hsa-miR-103a-3p.iso_3p:ga.iso_add:T	3'addition, 3'trimming	10	0.00265757	0.00129228
hsa-miR-181a-2-3p.iso_3p:c	3'trimming	3	0.00137476	0.00163592		hsa-miR-107.iso_3p:ca.iso_add:T	3'addition, 3'trimming	10	0.00265757	0.00129228
hsa-miR-27a-3p.iso_3p:cgc.iso_add:A	3'addition, 3'trimming	2	0.00137471	0.00198626		hsa-miR-30e-5p.iso_5p:t.iso_3p:C.iso_add:A	3'addition, 3'trimming, 5'trimming	9	0.00265717	0.00200668
hsa-miR-27b-3p.iso_3p:tgc.iso_add:A	3'addition, 3'trimming	2	0.00137471	0.00198626		hsa-miR-374a-5p.iso_3p:tg	3'trimming	7	0.0026551	0.00269481
hsa-miR-328-3p.iso_add:A	3'addition	2	0.00137126	0.00296439		hsa-miR-146b-3p.iso_3p:T.iso_add:T	3'addition, 3'trimming	10	0.00265207	0.00292739
hsa-miR-636.iso_3p:ca.iso_add:A	3'addition, 3'trimming	2	0.00137025	0.00258041		hsa-miR-27a-3p.iso_3p:c.iso_add:AAT	3'addition, 3'trimming	10	0.00263972	0.000935011
hsa-miR-151a-5p.iso_3p:A	3'trimming	3	0.00137006	0.00153977		hsa-let-7c-5p.iso_3p:t.iso_add:AT	3'addition, 3'trimming	10	0.0026382	0.0023916
hsa-miR-106b-3p.iso_5p:A.iso_3p:c	3'trimming, 5'trimming	3	0.00136828	0.00151404		hsa-miR-23a-3p.iso_3p:AA.iso_add:T	3'addition, 3'trimming	10	0.00263803	0.00131868
hsa-miR-128-3p.iso_3p:C	3'trimming	3	0.00136675	0.0015649		hsa-miR-103a-3p.iso_3p:a.iso_add:TT	3'addition, 3'trimming	10	0.00263482	0.0014725
hsa-miR-101-3p.iso_3p:gaa	3'trimming	3	0.00136574	0.00135541		hsa-miR-320a.iso_5p:a.iso_3p:a.iso_add:T	3'addition, 3'trimming, 5'trimming	10	0.00262976	0.00191325
hsa-miR-27b-3p.iso_3p:gc.iso_add:T	3'addition, 3'trimming	3	0.00135962	0.00208647		hsa-miR-200a-3p.iso_3p:tgt.iso_add:AA	3'addition, 3'trimming	10	0.0026182	0.00118123
hsa-miR-423-3p.iso_3p:agt.iso_add:T	3'addition, 3'trimming	3	0.00135922	0.00160409		hsa-miR-184.iso_3p:gt.iso_add:A	3'addition, 3'trimming	10	0.00261753	0.00267558
hsa-let-7a-3p.iso_add:T	3'addition	2	0.00135614	0.00240095		hsa-let-7b-5p.iso_3p:T.iso_add:TT	3'addition, 3'trimming	10	0.0026076	0.00253031
hsa-miR-576-3p.iso_3p:C	3'trimming	3	0.00135129	0.00183868		hsa-miR-17-5p.iso_3p:T	3'trimming	10	0.00260467	0.00166573
hsa-miR-150-5p.iso_3p:C	3'trimming	3	0.00135084	0.0018323		hsa-miR-345-5p.iso_add:T	3'addition	10	0.00258429	0.00198029
hsa-miR-145-3p.iso_5p:gg.iso_3p:T	3'trimming, 5'trimming	2	0.00134818	0.00262245		hsa-miR-29c-5p.iso_5p:tg.iso_3p:AGA	3'trimming, 5'trimming	10	0.00258142	0.00188657
hsa-miR-222-3p.iso_3p:t.iso_add:A	3'addition, 3'trimming	2	0.00134818	0.00262245		hsa-miR-324-3p.iso_add:T	3'addition	10	0.00256869	0.000999825
hsa-miR-222-3p.iso_3p:CT.iso_add:T	3'addition, 3'trimming	3	0.00134643	0.00202511		hsa-miR-100-5p.iso_add:T	3'addition	10	0.00256842	0.00257369
hsa-miR-26a-5p.iso_5p:t	5'trimming	3	0.0013461	0.00179908		hsa-miR-30a-5p.iso_3p:CT.iso_add:A	3'addition, 3'trimming	10	0.00256411	0.000983165
hsa-miR-532-5p.iso_3p:gt.iso_add:A	3'addition, 3'trimming	2	0.00134582	0.00188997		hsa-miR-143-3p.iso_add:TT	3'addition	10	0.00256147	0.000717694
hsa-miR-148b-3p.iso_3p:t.iso_add:A	3'addition, 3'trimming	3	0.00134576	0.00160776		hsa-miR-203a-3p.iso_add:T	3'addition	10	0.00255542	0.00126453
hsa-miR-106b-3p.iso_3p:T	3'trimming	2	0.00134481	0.0023117		hsa-miR-181a-2-3p.iso_3p:cc.iso_add:A	3'addition, 3'trimming	10	0.00255489	0.0013991
hsa-miR-151a-3p.iso_5p:A.iso_3p:g.iso_add:A	3'addition, 3'trimming, 5'trimming	3	0.00133936	0.00126726		hsa-miR-19b-3p.iso_3p:tga	3'trimming	10	0.00255165	0.00163454
hsa-miR-320a.iso_5p:G.iso_3p:A	3'trimming, 5'trimming	3	0.00133915	0.00131959		hsa-miR-181a-2-3p.iso_3p:cc.iso_add:TT	3'addition, 3'trimming	10	0.00254284	0.00310637
hsa-miR-181a-5p.iso_3p:agt.iso_add:T	3'addition, 3'trimming	3	0.00133672	0.0016985		hsa-miR-452-5p.iso_3p:a	3'trimming	10	0.00254072	0.00184306
hsa-miR-1976.iso_add:AA	3'addition	1	0.00133444	0.0029839		hsa-miR-34a-5p.iso_3p:t	3'trimming	10	0.00253857	0.00249187
hsa-miR-339-5p.iso_3p:acg.iso_add:TAA	3'addition, 3'trimming	1	0.00133444	0.0029839		hsa-miR-99a-5p.iso_5p:A	5'trimming	10	0.00253427	0.00207264
hsa-miR-486-5p.iso_3p:gag.iso_add:AT	3'addition, 3'trimming	1	0.00133444	0.0029839		hsa-miR-484.iso_3p:A	3'trimming	10	0.00253045	0.00136538
hsa-miR-92a-3p.iso_3p:gt.iso_add:AA	3'addition, 3'trimming	1	0.00133444	0.0029839		hsa-miR-185-5p.iso_add:A	3'addition	10	0.00251463	0.00138486
hsa-miR-185-3p.iso_3p:c.iso_add:A	3'addition, 3'trimming	3	0.00133143	0.0014541		hsa-miR-21-5p.iso_3p:ga.iso_add:AA	3'addition, 3'trimming	10	0.00251401	0.00218777
hsa-miR-486-5p.iso_3p:G.iso_add:AT	3'addition, 3'trimming	2	0.00133054	0.00259057		hsa-miR-186-5p.iso_5p:c	5'trimming	10	0.00251047	0.0016992
hsa-miR-185-3p.iso_3p:tc.iso_add:A	3'addition, 3'trimming	3	0.00133001	0.00154253		hsa-let-7i-5p.iso_3p:t.iso_add:AT	3'addition, 3'trimming	10	0.00250755	0.00116164
hsa-miR-375.iso_5p:T.iso_3p:a	3'trimming, 5'trimming	3	0.00132858	0.0013977		hsa-miR-30a-3p.iso_3p:agc.iso_add:T	3'addition, 3'trimming	9	0.00250354	0.00300495
hsa-miR-500a-3p.iso_5p:A.iso_3p:g	3'trimming, 5'trimming	3	0.00132854	0.00136224		hsa-miR-140-3p.iso_3p:A.iso_add:T	3'addition, 3'trimming	10	0.00250329	0.00126395
hsa-miR-502-3p.iso_3p:a.iso_add:T	3'addition, 3'trimming	3	0.00132854	0.00136224		hsa-miR-361-5p.iso_3p:c.iso_add:T	3'addition, 3'trimming	10	0.00249642	0.000965634
hsa-miR-99a-5p.iso_5p:A.iso_3p:tg	3'trimming, 5'trimming	4	0.00132743	0.000942229		hsa-let-7f-5p.iso_3p:tt.iso_add:AA	3'addition, 3'trimming	10	0.00249172	0.00124564
hsa-miR-185-5p.iso_3p:ga.iso_add:T	3'addition, 3'trimming	3	0.00132056	0.00150689		hsa-miR-146a-5p.iso_add:AT	3'addition	10	0.00249016	0.00123694
hsa-miR-26a-5p.iso_5p:A	5'trimming	2	0.00132039	0.00251513		hsa-miR-30a-5p.iso_add:AT	3'addition	10	0.00248018	0.000858609
hsa-miR-148b-5p.iso_5p:G.iso_3p:c	3'trimming, 5'trimming	2	0.00132006	0.00230011		hsa-let-7e-5p.iso_add:T	3'addition	10	0.00247357	0.00115269
hsa-miR-6803-3p.iso_3p:g	3'trimming	2	0.00131503	0.00259536		hsa-let-7a-5p.iso_3p:gtt.iso_add:T	3'addition, 3'trimming	9	0.00247233	0.00158154
hsa-miR-378a-3p.iso_3p:gc.iso_add:T	3'addition, 3'trimming	3	0.00131483	0.00131419		hsa-miR-335-5p.iso_3p:tgt	3'trimming	10	0.00247042	0.00203706
hsa-miR-10a-5p.iso_5p:t.iso_add:A	3'addition, 5'trimming	3	0.00131152	0.00159725		hsa-miR-361-3p.iso_5p:t	5'trimming	10	0.002464	0.00106587
hsa-miR-2110.iso_3p:g.iso_add:A	3'addition, 3'trimming	2	0.00130833	0.00205483		hsa-let-7c-5p.iso_3p:tt.iso_add:AA	3'addition, 3'trimming	10	0.002453	0.00119365
hsa-miR-106b-5p.iso_3p:A	3'trimming	2	0.00130165	0.00230079		hsa-miR-222-3p.iso_add:T	3'addition	10	0.00244529	0.00108527
hsa-miR-4746-5p.iso_3p:ga	3'trimming	3	0.00129361	0.00130654		hsa-miR-200b-3p.iso_5p:t.iso_add:TT	3'addition, 5'trimming	10	0.00244401	0.00168063
hsa-miR-151a-3p.iso_5p:TA.iso_3p:A	3'trimming, 5'trimming	3	0.00129087	0.00181254		hsa-let-7a-3p.iso_add:T	3'addition	10	0.00243616	0.000848897
hsa-miR-378a-3p.iso_5p:a.iso_3p:C	3'trimming, 5'trimming	3	0.00128919	0.00135425		hsa-miR-497-5p.iso_3p:t.iso_add:A	3'addition, 3'trimming	10	0.00243578	0.00169577
hsa-miR-141-3p.iso_3p:gg	3'trimming	3	0.00128913	0.00148473		hsa-miR-148a-3p.iso_3p:t.iso_add:AT	3'addition, 3'trimming	10	0.0024355	0.00183079
hsa-miR-182-5p.iso_3p:t	3'trimming	3	0.00128879	0.00131702		hsa-miR-186-5p.iso_3p:gct.iso_add:T	3'addition, 3'trimming	10	0.0024316	0.00175062
hsa-miR-345-5p.iso_3p:tc	3'trimming	3	0.00128168	0.0017615		hsa-let-7a-5p.iso_3p:t.iso_add:AA	3'addition, 3'trimming	10	0.00241728	0.000774171
hsa-miR-339-3p.iso_3p:g	3'trimming	2	0.00128021	0.00227281		hsa-miR-146a-5p.iso_3p:gtt.iso_add:ATT	3'addition, 3'trimming	10	0.00240786	0.0015224
hsa-miR-140-3p.iso_5p:t.iso_3p:A.iso_add:TT	3'addition, 3'trimming, 5'trimming	4	0.00128018	0.000798107		hsa-miR-146a-5p.iso_add:AA	3'addition	10	0.00240757	0.00130633
hsa-miR-486-5p.iso_3p:g.iso_add:AAA	3'addition, 3'trimming	4	0.00127406	0.0014065		hsa-miR-151a-3p.iso_5p:c	5'trimming	10	0.00238509	0.00206778
hsa-miR-4746-5p.iso_3p:aga	3'trimming	3	0.00127334	0.00163388		hsa-miR-361-3p.iso_3p:t.iso_add:A	3'addition, 3'trimming	10	0.00238506	0.00171733
hsa-miR-145-3p.iso_5p:gg.iso_3p:t	3'trimming, 5'trimming	2	0.00127286	0.00178028		hsa-miR-146b-5p.iso_3p:t.iso_add:AA	3'addition, 3'trimming	10	0.00237649	0.000838827
hsa-miR-151a-3p.iso_3p:g.iso_add:TA	3'addition, 3'trimming	2	0.00127286	0.00178028		hsa-miR-335-5p.iso_3p:t.iso_add:A	3'addition, 3'trimming	10	0.0023748	0.0016059
hsa-let-7e-5p.iso_3p:t	3'trimming	3	0.00126724	0.00209524		hsa-miR-361-3p.iso_5p:t.iso_3p:G	3'trimming, 5'trimming	10	0.00236836	0.0010289
hsa-miR-16-2-3p.iso_5p:A.iso_3p:a.iso_add:T	3'addition, 3'trimming, 5'trimming	3	0.00126169	0.00160529		hsa-miR-151a-3p.iso_3p:gg.iso_add:T	3'addition, 3'trimming	10	0.00236314	0.00278249
hsa-miR-27a-3p.iso_3p:c.iso_add:TT	3'addition, 3'trimming	2	0.0012558	0.00241755		hsa-miR-24-1-5p.iso_5p:G.iso_3p:agt	3'trimming, 5'trimming	10	0.00235342	0.001386
hsa-miR-1306-3p.iso_3p:ATG.iso_add:T	3'addition, 3'trimming	2	0.00125578	0.00172394		hsa-miR-128-3p.iso_3p:t	3'trimming	10	0.00232571	0.00122486
hsa-miR-1307-3p.iso_5p:a.iso_3p:GT.iso_add:T	3'addition, 3'trimming, 5'trimming	3	0.00125305	0.00130346		hsa-miR-20a-5p.iso_3p:T	3'trimming	10	0.00232132	0.000807948
hsa-miR-671-3p.iso_3p:T.iso_add:T	3'addition, 3'trimming	4	0.00124875	0.00108755		hsa-miR-100-5p.iso_3p:gtg.iso_add:A	3'addition, 3'trimming	10	0.00232003	0.00319813
hsa-miR-503-5p.iso_3p:cag.iso_add:A	3'addition, 3'trimming	3	0.00124833	0.00134115		hsa-miR-223-3p.iso_add:TT	3'addition	9	0.00231985	0.00352584
hsa-miR-27b-3p.iso_5p:G.iso_3p:c	3'trimming, 5'trimming	3	0.00124468	0.00171416		hsa-miR-6510-3p.iso_3p:g	3'trimming	10	0.00231945	0.00172312
hsa-miR-423-3p.iso_5p:a.iso_3p:t	3'trimming, 5'trimming	3	0.00124007	0.00128247		hsa-miR-320a.iso_3p:a.iso_add:TTT	3'addition, 3'trimming	10	0.00231744	0.00159828
hsa-miR-28-3p.iso_3p:ga.iso_add:A	3'addition, 3'trimming	4	0.00123942	0.000752378		hsa-miR-574-5p.iso_3p:gt.iso_add:A	3'addition, 3'trimming	10	0.00230265	0.00136171
hsa-miR-30e-5p.iso_5p:t.iso_3p:C.iso_add:A	3'addition, 3'trimming, 5'trimming	2	0.00122835	0.00254587		hsa-miR-7-5p.iso_add:A	3'addition	10	0.0022996	0.000936977
hsa-miR-140-3p.iso_3p:A.iso_add:AT	3'addition, 3'trimming	3	0.00122021	0.00118055		hsa-miR-192-5p.iso_3p:A	3'trimming	10	0.00229909	0.000800174
hsa-let-7i-5p.iso_3p:gtt.iso_add:ATT	3'addition, 3'trimming	3	0.00121897	0.00120808		hsa-let-7i-3p.iso_3p:t	3'trimming	9	0.0022955	0.00200133
hsa-miR-186-5p.iso_3p:T	3'trimming	2	0.00121864	0.00220306		hsa-miR-151a-5p.iso_3p:A	3'trimming	10	0.00228971	0.00103511
hsa-miR-152-3p.iso_3p:G.iso_add:T	3'addition, 3'trimming	3	0.00121623	0.00127857		hsa-miR-146b-5p.iso_5p:C.iso_3p:GT	3'trimming, 5'trimming	10	0.00228488	0.000675146
hsa-miR-363-3p.iso_3p:A	3'trimming	3	0.00121522	0.00133604		hsa-miR-146b-3p.iso_add:A	3'addition	10	0.00228458	0.00166208
hsa-miR-92b-5p.iso_add:A	3'addition	2	0.00121022	0.00255457		hsa-miR-181c-5p.iso_3p:t.iso_add:A	3'addition, 3'trimming	9	0.00228058	0.00147663
hsa-miR-130a-3p.iso_3p:t	3'trimming	2	0.00120894	0.00191645		hsa-miR-99b-3p.iso_3p:g	3'trimming	10	0.00227137	0.0008174
hsa-miR-320a.iso_add:TAT	3'addition	3	0.00120604	0.00182685		hsa-miR-98-5p.iso_3p:tt.iso_add:A	3'addition, 3'trimming	10	0.00226946	0.00117912
hsa-miR-140-3p.iso_5p:ta.iso_3p:A.iso_add:A	3'addition, 3'trimming, 5'trimming	3	0.00120583	0.00117418		hsa-let-7f-5p.iso_3p:gtt.iso_add:ATT	3'addition, 3'trimming	10	0.00226931	0.000731713
hsa-miR-10a-5p.iso_3p:g.iso_add:A	3'addition, 3'trimming	3	0.00120438	0.00159433		hsa-miR-146b-3p.iso_3p:g	3'trimming	10	0.00226612	0.00144216
hsa-miR-99b-3p.iso_add:A	3'addition	2	0.00120357	0.00225688		hsa-miR-652-3p.iso_3p:gtg	3'trimming	10	0.00226502	0.00116954
hsa-let-7i-5p.iso_add:AA	3'addition	3	0.00120282	0.00163398		hsa-miR-345-5p.iso_3p:ctc	3'trimming	10	0.00225444	0.00176022
hsa-let-7c-5p.iso_3p:t.iso_add:A	3'addition, 3'trimming	3	0.00120264	0.00211591		hsa-miR-425-3p.iso_5p:C.iso_3p:cc	3'trimming, 5'trimming	10	0.00225359	0.00126488
hsa-miR-652-3p.iso_3p:g.iso_add:A	3'addition, 3'trimming	3	0.0012009	0.00110512		hsa-miR-192-5p.iso_5p:c.iso_3p:AG	3'trimming, 5'trimming	10	0.00225114	0.00111327
hsa-miR-99a-5p.iso_3p:G	3'trimming	2	0.0011999	0.00200259		hsa-miR-199a-3p.iso_5p:T.iso_3p:a	3'trimming, 5'trimming	10	0.00223439	0.0015407
hsa-miR-625-3p.iso_5p:g	5'trimming	3	0.00119344	0.00171573		hsa-miR-199b-3p.iso_5p:T.iso_3p:a	3'trimming, 5'trimming	10	0.00223439	0.0015407
hsa-miR-24-2-5p.iso_5p:G	5'trimming	2	0.00118985	0.00166564		hsa-miR-429.iso_3p:gt.iso_add:T	3'addition, 3'trimming	10	0.00223234	0.00159744
hsa-miR-328-3p.iso_add:TAT	3'addition	1	0.00118617	0.00265236		hsa-miR-455-5p.iso_5p:ta.iso_3p:T	3'trimming, 5'trimming	10	0.00222946	0.00132404
hsa-miR-342-3p.iso_3p:gt.iso_add:A	3'addition, 3'trimming	1	0.00118617	0.00265236		hsa-miR-532-5p.iso_3p:gt	3'trimming	10	0.00222899	0.00094284
hsa-miR-6857-3p.iso_add:A	3'addition	1	0.00118617	0.00265236		hsa-let-7d-5p.iso_add:A	3'addition	10	0.00221813	0.00131589
hsa-miR-1301-3p.iso_3p:A	3'trimming	3	0.00118383	0.00150441		hsa-miR-342-3p.iso_add:T	3'addition	10	0.00221434	0.00157915
hsa-miR-1228-5p.iso_3p:g.iso_add:A	3'addition, 3'trimming	4	0.00118299	0.00119122		hsa-miR-511-5p.iso_5p:C	5'trimming	9	0.0022102	0.00340507
hsa-miR-150-3p.iso_5p:C.iso_3p:g	3'trimming, 5'trimming	3	0.00118272	0.0012088		hsa-miR-27a-3p.iso_3p:c.iso_add:TA	3'addition, 3'trimming	10	0.00220862	0.000860722
hsa-let-7b-3p.iso_3p:c	3'trimming	3	0.00118042	0.00186387		hsa-miR-574-3p.iso_3p:a	3'trimming	10	0.00220793	0.000837096
hsa-miR-199a-3p.iso_5p:a.iso_3p:a	3'trimming, 5'trimming	3	0.00117975	0.00141473		hsa-miR-155-5p.iso_3p:t	3'trimming	10	0.0022052	0.0011556
hsa-miR-199b-3p.iso_5p:a.iso_3p:a	3'trimming, 5'trimming	3	0.00117975	0.00141473		hsa-let-7e-5p.iso_3p:t.iso_add:A	3'addition, 3'trimming	10	0.0022028	0.00103248
hsa-miR-5001-3p.iso_3p:ctt	3'trimming	2	0.00117838	0.0019318		hsa-miR-99b-3p.iso_3p:ccg.iso_add:A	3'addition, 3'trimming	10	0.00219234	0.000603478
hsa-miR-1246.iso_5p:a.iso_3p:A	3'trimming, 5'trimming	3	0.00117767	0.00112453		hsa-let-7c-5p.iso_5p:T.iso_3p:t	3'trimming, 5'trimming	10	0.00218869	0.00189828
hsa-miR-191-5p.iso_3p:TT	3'trimming	2	0.00117646	0.00226332		hsa-miR-576-3p.iso_3p:c	3'trimming	10	0.00218791	0.00119579
hsa-miR-1180-3p.iso_3p:gt.iso_add:A	3'addition, 3'trimming	4	0.00117238	0.000911765		hsa-let-7b-5p.iso_3p:gtt.iso_add:AT	3'addition, 3'trimming	9	0.00218731	0.00188718
hsa-miR-151a-3p.iso_5p:ct.iso_3p:AC.iso_add:T	3'addition, 3'trimming, 5'trimming	2	0.00117044	0.00171108		hsa-miR-378a-5p.iso_3p:gt	3'trimming	10	0.00218381	0.00105837
hsa-miR-483-5p.iso_5p:a.iso_3p:g	3'trimming, 5'trimming	3	0.00116423	0.00168226		hsa-miR-192-5p.iso_5p:c.iso_3p:A	3'trimming, 5'trimming	10	0.00218306	0.00128723
hsa-miR-328-3p.iso_add:TTT	3'addition	3	0.00116402	0.0012415		hsa-miR-30e-3p.iso_3p:c.iso_add:AA	3'addition, 3'trimming	10	0.00218296	0.00148214
hsa-miR-363-3p.iso_3p:ta.iso_add:A	3'addition, 3'trimming	4	0.00116368	0.00112926		hsa-miR-92a-3p.iso_5p:t.iso_add:A	3'addition, 5'trimming	10	0.00216898	0.00105997
hsa-miR-23b-3p.iso_3p:AC.iso_add:T	3'addition, 3'trimming	2	0.00116241	0.00168666		hsa-miR-151a-3p.iso_5p:c.iso_add:T	3'addition, 5'trimming	10	0.00216678	0.00159219
hsa-let-7b-3p.iso_3p:c.iso_add:T	3'addition, 3'trimming	3	0.0011596	0.00120066		hsa-miR-25-3p.iso_3p:a.iso_add:TA	3'addition, 3'trimming	10	0.0021667	0.00154084
hsa-miR-4669.iso_3p:g.iso_add:T	3'addition, 3'trimming	2	0.00115776	0.00160497		hsa-let-7i-5p.iso_3p:tt.iso_add:AT	3'addition, 3'trimming	10	0.00216602	0.0010806
hsa-miR-140-3p.iso_5p:t.iso_3p:A.iso_add:AT	3'addition, 3'trimming, 5'trimming	5	0.00115589	0.000412432		hsa-miR-375.iso_add:TT	3'addition	9	0.00216395	0.00426303
hsa-miR-671-3p.iso_3p:T.iso_add:TT	3'addition, 3'trimming	2	0.00115539	0.00188324		hsa-let-7b-3p.iso_3p:cc	3'trimming	10	0.00216391	0.000510274
hsa-miR-24-3p.iso_3p:cag	3'trimming	4	0.00115239	0.00084704		hsa-miR-30d-5p.iso_3p:g.iso_add:AA	3'addition, 3'trimming	10	0.00216241	0.00130485
hsa-miR-20a-5p.iso_add:A	3'addition	3	0.00114601	0.00154843		hsa-miR-19a-3p.iso_3p:ga	3'trimming	9	0.00215487	0.00190951
hsa-miR-22-3p.iso_3p:t.iso_add:AA	3'addition, 3'trimming	3	0.00114514	0.0011247		hsa-miR-186-5p.iso_3p:TT	3'trimming	10	0.0021513	0.00110275
hsa-miR-432-5p.iso_3p:g	3'trimming	3	0.0011431	0.00182371		hsa-miR-182-5p.iso_3p:ct.iso_add:T	3'addition, 3'trimming	9	0.00215039	0.00356814
hsa-miR-425-3p.iso_3p:c	3'trimming	2	0.00114198	0.00207604		hsa-miR-342-5p.iso_3p:G	3'trimming	10	0.00214441	0.00154146
hsa-miR-320c.iso_3p:ggt.iso_add:A	3'addition, 3'trimming	2	0.00114164	0.00230329		hsa-miR-101-3p.iso_3p:gaa.iso_add:A	3'addition, 3'trimming	9	0.00214267	0.00195551
hsa-miR-320d.iso_3p:ga.iso_add:A	3'addition, 3'trimming	2	0.00114164	0.00230329		hsa-miR-101-3p.iso_3p:a.iso_add:TA	3'addition, 3'trimming	10	0.00213764	0.00145685
hsa-miR-6842-3p.iso_add:A	3'addition	4	0.00113767	0.000850848		hsa-miR-155-5p.iso_3p:gt	3'trimming	10	0.00213499	0.00130325
hsa-miR-151a-3p.iso_5p:c.iso_3p:A	3'trimming, 5'trimming	3	0.00113372	0.0011008		hsa-miR-141-3p.iso_3p:g.iso_add:T	3'addition, 3'trimming	9	0.00213078	0.00167642
hsa-miR-486-5p.iso_5p:A.iso_3p:g.iso_add:A	3'addition, 3'trimming, 5'trimming	2	0.00113028	0.00227797		hsa-miR-29b-3p.iso_3p:tt	3'trimming	10	0.00213033	0.00199237
hsa-miR-375.iso_5p:T.iso_3p:a.iso_add:T	3'addition, 3'trimming, 5'trimming	3	0.00113008	0.00152381		hsa-miR-192-5p.iso_5p:c.iso_3p:c	3'trimming, 5'trimming	10	0.00212843	0.000823989
hsa-miR-484.iso_3p:gat.iso_add:T	3'addition, 3'trimming	2	0.00112057	0.00192619		hsa-let-7d-3p.iso_3p:ct.iso_add:T	3'addition, 3'trimming	10	0.00212738	0.000845855
hsa-miR-191-5p.iso_5p:c.iso_3p:ctg	3'trimming, 5'trimming	3	0.00112023	0.00188435		hsa-miR-128-3p.iso_3p:tt	3'trimming	9	0.0021269	0.00124529
hsa-miR-1270.iso_3p:t	3'trimming	3	0.00111782	0.00153627		hsa-miR-125b-2-3p.iso_5p:tc.iso_3p:c.iso_add:A	3'addition, 3'trimming, 5'trimming	10	0.00212352	0.000847177
hsa-miR-320a.iso_5p:G.iso_add:T	3'addition, 5'trimming	3	0.00111601	0.0014337		hsa-miR-23b-3p.iso_3p:cc.iso_add:AA	3'addition, 3'trimming	10	0.00212038	0.0016885
hsa-miR-191-5p.iso_5p:c.iso_3p:tg	3'trimming, 5'trimming	3	0.00111053	0.0015577		hsa-miR-181a-2-3p.iso_3p:c.iso_add:A	3'addition, 3'trimming	10	0.00210491	0.00303591
hsa-miR-625-3p.iso_add:AT	3'addition	2	0.00111044	0.00165357		hsa-miR-192-5p.iso_5p:c.iso_3p:A.iso_add:T	3'addition, 3'trimming, 5'trimming	10	0.00210393	0.00112727
hsa-miR-432-5p.iso_3p:gg	3'trimming	3	0.00110767	0.00112148		hsa-miR-532-5p.iso_3p:gt.iso_add:A	3'addition, 3'trimming	10	0.0021032	0.00132987
hsa-miR-191-5p.iso_3p:g.iso_add:TT	3'addition, 3'trimming	3	0.00110645	0.00165537		hsa-miR-361-3p.iso_5p:t.iso_3p:G.iso_add:T	3'addition, 3'trimming, 5'trimming	10	0.00210004	0.00129681
hsa-miR-1224-5p.iso_3p:A	3'trimming	3	0.00110408	0.00123118		hsa-miR-320a.iso_5p:a.iso_3p:ga	3'trimming, 5'trimming	10	0.00209945	0.00250479
hsa-miR-486-5p.iso_5p:t.iso_3p:g	3'trimming, 5'trimming	3	0.00110116	0.00153509		hsa-miR-320b.iso_5p:a.iso_3p:aa	3'trimming, 5'trimming	10	0.00209945	0.00250479
hsa-miR-122-5p.iso_3p:g.iso_add:TT	3'addition, 3'trimming	2	0.00110089	0.00216619		hsa-miR-455-5p.iso_3p:tcg	3'trimming	10	0.00208817	0.0013552
hsa-miR-342-3p.iso_3p:C	3'trimming	3	0.00109949	0.00124426		hsa-miR-146b-5p.iso_5p:C	5'trimming	10	0.0020845	0.00151288
hsa-miR-30e-5p.iso_5p:t.iso_3p:CTG	3'trimming, 5'trimming	2	0.00109748	0.00151386		hsa-let-7d-5p.iso_3p:gtt	3'trimming	9	0.00207755	0.00142945
hsa-miR-1307-3p.iso_3p:g.iso_add:A	3'addition, 3'trimming	2	0.00109613	0.00187347		hsa-miR-500a-3p.iso_5p:A.iso_3p:tg	3'trimming, 5'trimming	10	0.00207643	0.000965834
hsa-miR-744-5p.iso_5p:t	5'trimming	2	0.00109582	0.00155442		hsa-miR-502-3p.iso_3p:a	3'trimming	10	0.00207643	0.000965834
hsa-miR-30c-5p.iso_3p:agc	3'trimming	3	0.00109534	0.00130361		hsa-miR-132-3p.iso_3p:g	3'trimming	10	0.00206845	0.000718788
hsa-miR-146b-3p.iso_3p:T	3'trimming	3	0.00109245	0.00189321		hsa-miR-148a-3p.iso_5p:G.iso_3p:t	3'trimming, 5'trimming	10	0.00206732	0.00122043
hsa-miR-3928-3p.iso_3p:c	3'trimming	2	0.00109148	0.00153909		hsa-miR-203a-3p.iso_3p:g.iso_add:A	3'addition, 3'trimming	10	0.00206595	0.00104392
hsa-miR-324-3p.iso_add:AA	3'addition	3	0.00109145	0.00155384		hsa-miR-374a-5p.iso_3p:tg.iso_add:A	3'addition, 3'trimming	9	0.00206592	0.00180825
hsa-miR-199a-5p.iso_3p:c	3'trimming	2	0.00108911	0.00180348		hsa-let-7c-5p.iso_5p:T	5'trimming	10	0.0020653	0.00249234
hsa-miR-330-5p.iso_3p:gc	3'trimming	2	0.00108743	0.00161138		hsa-miR-146a-5p.iso_3p:gtt.iso_add:T	3'addition, 3'trimming	10	0.00206495	0.00136917
hsa-miR-143-3p.iso_3p:tc	3'trimming	3	0.00108704	0.00109805		hsa-miR-146b-3p.iso_3p:T.iso_add:A	3'addition, 3'trimming	10	0.00206177	0.000949956
hsa-miR-151a-3p.iso_5p:A.iso_add:T	3'addition, 5'trimming	4	0.00108313	0.000839058		hsa-miR-30a-5p.iso_3p:aag.iso_add:TA	3'addition, 3'trimming	10	0.00204522	0.00110449
hsa-miR-877-5p.iso_5p:gt.iso_3p:GAC	3'trimming, 5'trimming	1	0.00108281	0.00242123		hsa-miR-223-3p.iso_3p:A.iso_add:T	3'addition, 3'trimming	10	0.00204272	0.00228874
hsa-miR-223-5p.iso_3p:t	3'trimming	3	0.00108232	0.00131437		hsa-miR-30b-5p.iso_3p:ct	3'trimming	9	0.00203594	0.00144682
hsa-miR-942-5p.iso_5p:tc.iso_3p:T	3'trimming, 5'trimming	3	0.00108198	0.00112627		hsa-miR-200c-3p.iso_3p:gga.iso_add:AA	3'addition, 3'trimming	10	0.00203138	0.00133396
hsa-miR-375.iso_5p:t.iso_3p:a	3'trimming, 5'trimming	4	0.00108169	0.000693601		hsa-miR-361-5p.iso_3p:c.iso_add:A	3'addition, 3'trimming	10	0.0020298	0.00116004
hsa-miR-1301-3p.iso_3p:tc	3'trimming	3	0.00108165	0.00101606		hsa-miR-424-5p.iso_3p:a	3'trimming	8	0.00202948	0.00468775
hsa-miR-183-5p.iso_3p:G.iso_add:A	3'addition, 3'trimming	2	0.00108091	0.00150594		hsa-miR-30a-3p.iso_5p:c.iso_3p:gc.iso_add:A	3'addition, 3'trimming, 5'trimming	10	0.00202759	0.00179106
hsa-miR-181a-5p.iso_3p:TT	3'trimming	3	0.00107766	0.00105453		hsa-miR-16-2-3p.iso_5p:A.iso_3p:tta	3'trimming, 5'trimming	10	0.00202495	0.000862795
hsa-miR-122-5p.iso_5p:t	5'trimming	3	0.00107665	0.00131984		hsa-miR-193b-3p.iso_3p:gct.iso_add:A	3'addition, 3'trimming	10	0.00202245	0.000560001
hsa-miR-23b-5p.iso_3p:t	3'trimming	3	0.00107634	0.00129968		hsa-miR-421.iso_3p:c.iso_add:T	3'addition, 3'trimming	10	0.00202	0.00114986
hsa-miR-1306-5p.iso_3p:ca	3'trimming	2	0.00107438	0.00192794		hsa-miR-200a-3p.iso_3p:T.iso_add:A	3'addition, 3'trimming	10	0.00201841	0.00215394
hsa-miR-4433b-3p.iso_5p:c	5'trimming	4	0.00107395	0.000744232		hsa-let-7b-5p.iso_3p:gtt.iso_add:ATT	3'addition, 3'trimming	10	0.00201251	0.00143076
hsa-miR-140-3p.iso_5p:t.iso_3p:gg	3'trimming, 5'trimming	3	0.00107049	0.00107089		hsa-miR-10a-5p.iso_3p:T	3'trimming	10	0.00200853	0.00263825
hsa-miR-550a-3-5p.iso_3p:T	3'trimming	2	0.00106902	0.00157578		hsa-miR-1287-5p.iso_3p:gtc	3'trimming	10	0.00200821	0.00106597
hsa-miR-550a-5p.iso_3p:ccc.iso_add:T	3'addition, 3'trimming	2	0.00106902	0.00157578		hsa-miR-22-3p.iso_3p:t.iso_add:AA	3'addition, 3'trimming	10	0.00200792	0.00137799
hsa-miR-122-5p.iso_3p:T.iso_add:A	3'addition, 3'trimming	4	0.00106836	0.00103641		hsa-miR-125a-3p.iso_3p:cc.iso_add:T	3'addition, 3'trimming	10	0.0019965	0.00141375
hsa-miR-3158-3p.iso_3p:ac.iso_add:T	3'addition, 3'trimming	3	0.00106689	0.00106403		hsa-miR-181b-5p.iso_3p:t.iso_add:AT	3'addition, 3'trimming	10	0.00199187	0.000804019
hsa-miR-324-3p.iso_add:AT	3'addition	3	0.00106613	0.001212		hsa-miR-99b-3p.iso_3p:T.iso_add:T	3'addition, 3'trimming	10	0.00198783	0.00231584
hsa-miR-484.iso_add:TT	3'addition	2	0.00106468	0.00163447		hsa-miR-23b-3p.iso_5p:a.iso_3p:A.iso_add:TT	3'addition, 3'trimming, 5'trimming	10	0.00198719	0.00138612
hsa-miR-27a-3p.iso_3p:c.iso_add:AT	3'addition, 3'trimming	1	0.00106234	0.00237547		hsa-miR-92a-3p.iso_add:ATT	3'addition	10	0.00197616	0.00152994
hsa-miR-664a-5p.iso_5p:a.iso_3p:t	3'trimming, 5'trimming	3	0.00106146	0.00100311		hsa-miR-103a-3p.iso_3p:tga.iso_add:A	3'addition, 3'trimming	10	0.00197488	0.00138385
hsa-miR-330-3p.iso_5p:gc.iso_3p:G.iso_add:T	3'addition, 3'trimming, 5'trimming	3	0.00105858	0.00111517		hsa-miR-107.iso_3p:tca.iso_add:A	3'addition, 3'trimming	10	0.00197488	0.00138385
hsa-miR-10a-5p.iso_add:A	3'addition	3	0.00105852	0.0013284		hsa-miR-28-3p.iso_3p:a.iso_add:TT	3'addition, 3'trimming	10	0.00196806	0.00243502
hsa-miR-148a-3p.iso_5p:t	5'trimming	3	0.00105678	0.00159413		hsa-miR-200c-3p.iso_3p:ga.iso_add:TA	3'addition, 3'trimming	10	0.0019664	0.00119948
hsa-miR-152-3p.iso_3p:G.iso_add:A	3'addition, 3'trimming	3	0.00105676	0.00124757		hsa-miR-193a-3p.iso_3p:agt	3'trimming	10	0.00196475	0.000932314
hsa-miR-7976.iso_3p:TA	3'trimming	3	0.00105676	0.00124757		hsa-miR-339-3p.iso_3p:ccg.iso_add:T	3'addition, 3'trimming	10	0.00195927	0.00115855
hsa-let-7b-5p.iso_add:ATT	3'addition	3	0.00105529	0.00116234		hsa-miR-181b-5p.iso_3p:gt.iso_add:T	3'addition, 3'trimming	10	0.00195547	0.000998415
hsa-miR-483-5p.iso_3p:g.iso_add:AA	3'addition, 3'trimming	2	0.00105466	0.00150755		hsa-miR-500a-3p.iso_3p:g	3'trimming	10	0.00195531	0.000920683
hsa-miR-139-5p.iso_3p:agt	3'trimming	3	0.0010542	0.00105421		hsa-miR-502-3p.iso_5p:a.iso_3p:a.iso_add:T	3'addition, 3'trimming, 5'trimming	10	0.00195531	0.000920683
hsa-miR-22-3p.iso_5p:A	5'trimming	3	0.00105131	0.0010617		hsa-miR-1307-3p.iso_3p:GT	3'trimming	10	0.0019538	0.00159314
hsa-miR-589-5p.iso_3p:C	3'trimming	2	0.0010496	0.00209833		hsa-miR-30e-3p.iso_3p:gc.iso_add:TT	3'addition, 3'trimming	9	0.0019516	0.00160039
hsa-miR-3605-3p.iso_3p:ag	3'trimming	4	0.00104779	0.00121229		hsa-miR-181b-5p.iso_add:A	3'addition	10	0.00194879	0.0013993
hsa-miR-340-5p.iso_3p:att	3'trimming	3	0.00104729	0.00132186		hsa-miR-25-3p.iso_3p:a.iso_add:TT	3'addition, 3'trimming	10	0.00194588	0.00169416
hsa-miR-25-3p.iso_add:AT	3'addition	3	0.00104517	0.0011321		hsa-miR-125b-5p.iso_3p:tga.iso_add:A	3'addition, 3'trimming	10	0.00194545	0.00238278
hsa-miR-1224-5p.iso_3p:AG.iso_add:T	3'addition, 3'trimming	3	0.00104416	0.00118613		hsa-miR-15b-3p.iso_3p:a	3'trimming	10	0.00194123	0.000862311
hsa-miR-873-3p.iso_5p:g.iso_3p:a	3'trimming, 5'trimming	3	0.00104237	0.00129541		hsa-miR-24-3p.iso_3p:ag.iso_add:T	3'addition, 3'trimming	10	0.00193999	0.00105144
hsa-miR-122-5p.iso_3p:T.iso_add:TT	3'addition, 3'trimming	3	0.00104202	0.00186154		hsa-miR-15b-5p.iso_3p:a	3'trimming	10	0.00193891	0.000940171
hsa-miR-345-5p.iso_3p:c	3'trimming	2	0.00104124	0.00158727		hsa-miR-452-5p.iso_5p:aa.iso_3p:GA	3'trimming, 5'trimming	10	0.00193318	0.00124201
hsa-miR-146b-3p.iso_5p:t	5'trimming	3	0.00103902	0.00115247		hsa-miR-181a-3p.iso_3p:c.iso_add:T	3'addition, 3'trimming	10	0.00192842	0.00178132
hsa-miR-3615.iso_3p:c.iso_add:TA	3'addition, 3'trimming	1	0.0010379	0.00232081		hsa-miR-425-5p.iso_5p:a.iso_3p:GT	3'trimming, 5'trimming	10	0.00192827	0.00113741
hsa-miR-6515-3p.iso_add:T	3'addition	1	0.0010379	0.00232081		hsa-miR-143-3p.iso_3p:tc.iso_add:A	3'addition, 3'trimming	10	0.0019277	0.0013828
hsa-miR-6882-3p.iso_3p:cag.iso_add:A	3'addition, 3'trimming	1	0.0010379	0.00232081		hsa-miR-885-3p.iso_3p:a	3'trimming	10	0.00192529	0.0019979
hsa-miR-92b-3p.iso_3p:cc.iso_add:ATT	3'addition, 3'trimming	1	0.0010379	0.00232081		hsa-miR-98-5p.iso_3p:gtt	3'trimming	10	0.00192395	0.000906468
hsa-miR-4433b-3p.iso_add:TT	3'addition	4	0.00103731	0.00112981		hsa-miR-200b-5p.iso_3p:ga	3'trimming	10	0.00192374	0.000749135
hsa-miR-4433b-3p.iso_5p:c.iso_3p:A	3'trimming, 5'trimming	3	0.00103579	0.00105392		hsa-miR-222-3p.iso_add:A	3'addition	10	0.0019163	0.000776002
hsa-miR-92b-3p.iso_3p:tcc.iso_add:A	3'addition, 3'trimming	4	0.00103449	0.00117601		hsa-let-7b-5p.iso_add:AAT	3'addition	10	0.00191469	0.0016873
hsa-miR-15a-5p.iso_3p:tg	3'trimming	2	0.00103282	0.0017039		hsa-miR-22-5p.iso_3p:ta	3'trimming	10	0.00191107	0.000958678
hsa-miR-342-5p.iso_3p:G.iso_add:A	3'addition, 3'trimming	2	0.00103187	0.00164598		hsa-miR-92a-3p.iso_3p:tgt.iso_add:A	3'addition, 3'trimming	10	0.00190911	0.00104909
hsa-miR-146b-5p.iso_3p:GT.iso_add:T	3'addition, 3'trimming	3	0.00103049	0.000996411		hsa-miR-99b-5p.iso_5p:c	5'trimming	10	0.00190578	0.000993593
hsa-miR-378a-3p.iso_5p:a.iso_3p:c.iso_add:AA	3'addition, 3'trimming, 5'trimming	2	0.00103047	0.00205662		hsa-miR-135a-5p.iso_3p:ga.iso_add:A	3'addition, 3'trimming	9	0.00190365	0.00117644
hsa-miR-30e-3p.iso_3p:agc	3'trimming	3	0.001029	0.00157404		hsa-miR-28-5p.iso_3p:g.iso_add:A	3'addition, 3'trimming	10	0.00190193	0.000974223
hsa-miR-1306-5p.iso_3p:a	3'trimming	2	0.00102819	0.0019352		hsa-miR-1307-3p.iso_5p:a.iso_add:A	3'addition, 5'trimming	10	0.00190168	0.000905201
hsa-miR-584-5p.iso_3p:gag.iso_add:A	3'addition, 3'trimming	3	0.00102502	0.00129052		hsa-miR-30a-5p.iso_5p:t.iso_add:A	3'addition, 5'trimming	10	0.00189891	0.000568768
hsa-miR-584-5p.iso_3p:g.iso_add:T	3'addition, 3'trimming	3	0.00102311	0.00133864		hsa-miR-151a-3p.iso_5p:A.iso_3p:g.iso_add:T	3'addition, 3'trimming, 5'trimming	10	0.00189809	0.00213983
hsa-miR-450b-5p.iso_3p:a	3'trimming	3	0.00101963	0.00155418		hsa-miR-130a-3p.iso_3p:at	3'trimming	9	0.00189548	0.00132014
hsa-miR-148a-3p.iso_add:T	3'addition	3	0.00101648	0.00116176		hsa-miR-93-5p.iso_3p:g.iso_add:T	3'addition, 3'trimming	10	0.00189063	0.000968186
hsa-miR-335-5p.iso_3p:t	3'trimming	2	0.00101582	0.00202401		hsa-miR-26a-5p.iso_3p:ct.iso_add:TA	3'addition, 3'trimming	10	0.0018883	0.00118654
hsa-miR-145-5p.iso_3p:ct.iso_add:T	3'addition, 3'trimming	2	0.00101548	0.00180082		hsa-miR-203a-3p.iso_3p:g	3'trimming	10	0.00188565	0.00116125
hsa-miR-1180-3p.iso_3p:gt.iso_add:T	3'addition, 3'trimming	3	0.00101547	0.000980075		hsa-miR-181b-5p.iso_5p:a	5'trimming	10	0.00187986	0.0010668
hsa-miR-671-5p.iso_3p:G	3'trimming	2	0.00101481	0.00147421		hsa-miR-106b-3p.iso_3p:gc.iso_add:A	3'addition, 3'trimming	10	0.00187374	0.00185097
hsa-miR-2110.iso_5p:t.iso_3p:A	3'trimming, 5'trimming	3	0.00101093	0.00118174		hsa-miR-3158-3p.iso_3p:c	3'trimming	10	0.00187155	0.00198031
hsa-miR-5010-5p.iso_3p:t	3'trimming	3	0.00100919	0.00118587		hsa-miR-423-5p.iso_3p:tt.iso_add:AT	3'addition, 3'trimming	10	0.00187073	0.00174816
hsa-miR-183-5p.iso_3p:act	3'trimming	4	0.00100877	0.000961246		hsa-miR-365a-3p.iso_3p:at.iso_add:TT	3'addition, 3'trimming	10	0.00186981	0.00131972
hsa-miR-4326.iso_3p:T	3'trimming	3	0.00100845	0.0012781		hsa-miR-365b-3p.iso_3p:at.iso_add:TT	3'addition, 3'trimming	10	0.00186981	0.00131972
hsa-let-7b-5p.iso_3p:gtt.iso_add:ATT	3'addition, 3'trimming	4	0.00100824	0.000779123		hsa-miR-142-5p.iso_5p:CC.iso_3p:t	3'trimming, 5'trimming	7	0.00186119	0.00380892
hsa-miR-28-5p.iso_3p:g	3'trimming	3	0.00100801	0.000988476		hsa-miR-143-3p.iso_3p:c.iso_add:TT	3'addition, 3'trimming	10	0.00186028	0.00138634
hsa-miR-192-5p.iso_5p:c.iso_add:T	3'addition, 5'trimming	3	0.00100627	0.00126445		hsa-miR-361-5p.iso_3p:T	3'trimming	10	0.00185649	0.000728708
hsa-miR-4433b-5p.iso_5p:T	5'trimming	3	0.00100604	0.00100052		hsa-miR-32-5p.iso_3p:ca.iso_add:T	3'addition, 3'trimming	9	0.00185241	0.00203876
hsa-miR-93-3p.iso_3p:A	3'trimming	2	0.00100577	0.00153222		hsa-miR-30e-3p.iso_5p:c.iso_3p:c.iso_add:T	3'addition, 3'trimming, 5'trimming	9	0.00185241	0.00187031
hsa-miR-324-5p.iso_3p:t	3'trimming	2	0.00100409	0.00167602		hsa-miR-33a-3p.iso_3p:c	3'trimming	10	0.00185203	0.00106333
hsa-miR-98-5p.iso_3p:tt	3'trimming	2	0.0010033	0.00137401		hsa-miR-106b-3p.iso_3p:c.iso_add:A	3'addition, 3'trimming	10	0.00185094	0.0014775
hsa-miR-151a-3p.iso_add:TAA	3'addition	3	0.00100296	0.00118674		hsa-miR-378a-3p.iso_5p:a.iso_3p:gc.iso_add:T	3'addition, 3'trimming, 5'trimming	10	0.00184196	0.00114556
hsa-miR-30e-3p.iso_3p:gc	3'trimming	3	0.00100254	0.00124194		hsa-miR-345-5p.iso_3p:tc.iso_add:A	3'addition, 3'trimming	10	0.00183731	0.00133231
hsa-miR-127-3p.iso_5p:t.iso_add:TT	3'addition, 5'trimming	3	0.00100126	0.00126747		hsa-let-7f-5p.iso_5p:A	5'trimming	10	0.00182634	0.000594828
hsa-miR-328-3p.iso_3p:C	3'trimming	2	0.00100008	0.0019423		hsa-miR-93-5p.iso_3p:tag	3'trimming	10	0.00181775	0.00103262
hsa-miR-429.iso_3p:t	3'trimming	3	0.000999412	0.00134601		hsa-miR-652-3p.iso_3p:tg.iso_add:A	3'addition, 3'trimming	10	0.00181657	0.00135957
hsa-miR-339-5p.iso_3p:g.iso_add:A	3'addition, 3'trimming	3	0.000999075	0.00123876		hsa-miR-29a-3p.iso_5p:C.iso_3p:ta.iso_add:A	3'addition, 3'trimming, 5'trimming	10	0.00181605	0.00114119
hsa-miR-484.iso_3p:gat	3'trimming	3	0.000998738	0.0012124		hsa-miR-148b-3p.iso_3p:tgt	3'trimming	10	0.00181315	0.00101041
hsa-miR-629-5p.iso_add:A	3'addition	4	0.000998346	0.000838856		hsa-miR-10a-5p.iso_5p:t.iso_add:A	3'addition, 5'trimming	10	0.00180876	0.00097887
hsa-miR-127-3p.iso_3p:G	3'trimming	2	0.000996063	0.00137833		hsa-miR-197-3p.iso_3p:c.iso_add:A	3'addition, 3'trimming	10	0.00180855	0.00127665
hsa-miR-106b-3p.iso_add:AT	3'addition	2	0.000995726	0.00136937		hsa-miR-34a-5p.iso_3p:gt	3'trimming	10	0.00180526	0.00204864
hsa-miR-10a-5p.iso_5p:t.iso_3p:gtg	3'trimming, 5'trimming	3	0.000992916	0.00106105		hsa-miR-192-5p.iso_3p:A.iso_add:T	3'addition, 3'trimming	10	0.00180068	0.000896698
hsa-miR-320a.iso_5p:a.iso_add:TT	3'addition, 5'trimming	3	0.000991052	0.000971497		hsa-let-7d-3p.iso_3p:t.iso_add:A	3'addition, 3'trimming	10	0.00180003	0.000985795
hsa-miR-574-5p.iso_3p:tgt.iso_add:A	3'addition, 3'trimming	4	0.000990756	0.00085449		hsa-miR-96-5p.iso_3p:ct.iso_add:A	3'addition, 3'trimming	10	0.00179429	0.000899508
hsa-miR-409-3p.iso_add:AT	3'addition	1	0.000990442	0.0022147		hsa-miR-30a-5p.iso_add:AA	3'addition	10	0.00178293	0.000802904
hsa-miR-483-5p.iso_5p:a.iso_3p:TGG	3'trimming, 5'trimming	3	0.000989606	0.000914606		hsa-miR-1307-3p.iso_3p:g	3'trimming	10	0.00178247	0.00105744
hsa-miR-150-5p.iso_add:A	3'addition	2	0.000988037	0.00191559		hsa-miR-27b-3p.iso_3p:c.iso_add:AAT	3'addition, 3'trimming	10	0.00178104	0.00106508
hsa-miR-222-3p.iso_3p:t	3'trimming	2	0.00098669	0.00135208		hsa-miR-224-5p.iso_add:A	3'addition	9	0.0017708	0.00155703
hsa-miR-1224-5p.iso_3p:AG.iso_add:A	3'addition, 3'trimming	3	0.000982813	0.00124193		hsa-miR-3615.iso_3p:c	3'trimming	10	0.00176611	0.00111953
hsa-miR-423-3p.iso_5p:a.iso_3p:agt	3'trimming, 5'trimming	3	0.000982452	0.00144982		hsa-miR-429.iso_add:T	3'addition	10	0.00176513	0.00141039
hsa-miR-28-3p.iso_5p:c.iso_3p:a	3'trimming, 5'trimming	3	0.00098168	0.000980692		hsa-miR-148a-5p.iso_3p:act.iso_add:T	3'addition, 3'trimming	10	0.00175943	0.00156275
hsa-miR-503-5p.iso_3p:cag	3'trimming	2	0.000977991	0.00145053		hsa-miR-423-3p.iso_add:A	3'addition	10	0.00175604	0.00090444
hsa-miR-181b-5p.iso_3p:t	3'trimming	2	0.000977654	0.00135855		hsa-miR-375.iso_add:AT	3'addition	10	0.00175357	0.00337338
hsa-miR-625-3p.iso_5p:g.iso_3p:T	3'trimming, 5'trimming	2	0.000973776	0.00161146		hsa-miR-190a-5p.iso_3p:T	3'trimming	8	0.00175256	0.00182583
hsa-miR-95-3p.iso_3p:ca.iso_add:T	3'addition, 3'trimming	2	0.000973776	0.00161146		hsa-miR-16-5p.iso_add:A	3'addition	10	0.00174509	0.00147029
hsa-miR-182-5p.iso_3p:t.iso_add:A	3'addition, 3'trimming	1	0.000969966	0.00216891		hsa-miR-375.iso_3p:G	3'trimming	10	0.0017439	0.00264392
hsa-miR-148b-3p.iso_3p:tgt	3'trimming	4	0.000969889	0.00121144		hsa-miR-200c-3p.iso_5p:C.iso_3p:gga	3'trimming, 5'trimming	10	0.0017431	0.00196338
hsa-miR-99a-5p.iso_3p:g.iso_add:A	3'addition, 3'trimming	3	0.000967214	0.00098097		hsa-let-7i-5p.iso_3p:tt.iso_add:AAA	3'addition, 3'trimming	10	0.00173786	0.000779116
hsa-miR-134-5p.iso_3p:gg	3'trimming	2	0.00096696	0.00133598		hsa-miR-23a-3p.iso_5p:A.iso_3p:tcc	3'trimming, 5'trimming	10	0.00173724	0.0012298
hsa-miR-576-3p.iso_3p:atc	3'trimming	2	0.000965514	0.00132449		hsa-miR-23b-3p.iso_5p:A.iso_3p:acc	3'trimming, 5'trimming	10	0.00173724	0.0012298
hsa-miR-151a-3p.iso_5p:A.iso_3p:gg	3'trimming, 5'trimming	2	0.000964068	0.00136257		hsa-miR-181b-5p.iso_3p:TT	3'trimming	10	0.00173699	0.0011173
hsa-miR-486-5p.iso_3p:GC	3'trimming	3	0.000961825	0.000929592		hsa-miR-1307-5p.iso_3p:gct	3'trimming	10	0.00172448	0.00207838
hsa-miR-425-5p.iso_3p:G.iso_add:A	3'addition, 3'trimming	3	0.00096159	0.00103427		hsa-miR-142-3p.iso_5p:t	5'trimming	7	0.00172419	0.00325821
hsa-miR-3691-5p.iso_3p:ac	3'trimming	3	0.000959707	0.00105195		hsa-miR-21-5p.iso_5p:t.iso_3p:C	3'trimming, 5'trimming	10	0.00172344	0.0014237
hsa-miR-126-3p.iso_add:A	3'addition	2	0.000959583	0.00144031		hsa-miR-103a-3p.iso_5p:ag	5'trimming	10	0.0017205	0.000508734
hsa-miR-92b-5p.iso_3p:gtg.iso_add:A	3'addition, 3'trimming	2	0.000958286	0.00189603		hsa-miR-146b-5p.iso_3p:ct.iso_add:TA	3'addition, 3'trimming	10	0.00171615	0.00092468
hsa-miR-574-3p.iso_3p:a	3'trimming	3	0.000951047	0.00127013		hsa-miR-146b-3p.iso_5p:t.iso_3p:gg	3'trimming, 5'trimming	10	0.00171329	0.00181837
hsa-miR-185-3p.iso_3p:tc.iso_add:AA	3'addition, 3'trimming	3	0.000950671	0.000960673		hsa-miR-210-3p.iso_add:AT	3'addition	10	0.00170778	0.000669394
hsa-miR-28-3p.iso_add:AT	3'addition	2	0.000950123	0.0013054		hsa-miR-1299.iso_add:T	3'addition	9	0.00170757	0.00157084
hsa-miR-6877-5p.iso_3p:c	3'trimming	2	0.000949997	0.00136191		hsa-miR-324-5p.iso_3p:gt	3'trimming	10	0.00170493	0.000778803
hsa-miR-182-5p.iso_3p:G	3'trimming	2	0.000949874	0.00130594		hsa-miR-197-3p.iso_3p:c	3'trimming	10	0.00170402	0.000959377
hsa-miR-3614-5p.iso_3p:c	3'trimming	2	0.000949537	0.00131687		hsa-miR-598-3p.iso_3p:tca	3'trimming	9	0.00170351	0.000972637
hsa-miR-518e-5p.iso_3p:g	3'trimming	2	0.0009492	0.00140549		hsa-miR-181a-5p.iso_3p:gt.iso_add:T	3'addition, 3'trimming	10	0.00169954	0.00147006
hsa-miR-519a-5p.iso_3p:g	3'trimming	2	0.0009492	0.00140549		hsa-miR-146b-5p.iso_3p:ct.iso_add:AAA	3'addition, 3'trimming	9	0.00169739	0.000936225
hsa-miR-519b-5p.iso_3p:g	3'trimming	2	0.0009492	0.00140549		hsa-miR-196b-5p.iso_3p:g.iso_add:A	3'addition, 3'trimming	9	0.00169666	0.00134637
hsa-miR-519c-5p.iso_3p:g	3'trimming	2	0.0009492	0.00140549		hsa-miR-27a-3p.iso_3p:C	3'trimming	10	0.00169611	0.00196823
hsa-miR-522-5p.iso_3p:g	3'trimming	2	0.0009492	0.00140549		hsa-miR-361-3p.iso_5p:t.iso_3p:tt	3'trimming, 5'trimming	10	0.00169503	0.000954737
hsa-miR-523-5p.iso_3p:g	3'trimming	2	0.0009492	0.00140549		hsa-miR-335-5p.iso_3p:T	3'trimming	10	0.00169366	0.00112635
hsa-miR-28-3p.iso_5p:c	5'trimming	3	0.000947443	0.00113653		hsa-miR-92a-3p.iso_3p:G.iso_add:A	3'addition, 3'trimming	10	0.00168579	0.000863247
hsa-miR-29b-3p.iso_5p:C.iso_3p:tt	3'trimming, 5'trimming	3	0.000945873	0.00123772		hsa-miR-151a-3p.iso_5p:c.iso_3p:A	3'trimming, 5'trimming	10	0.00168479	0.00131409
hsa-miR-151a-3p.iso_5p:A.iso_3p:g.iso_add:T	3'addition, 3'trimming, 5'trimming	3	0.000943418	0.000864929		hsa-miR-744-5p.iso_3p:ca.iso_add:T	3'addition, 3'trimming	10	0.00168345	0.000942629
hsa-miR-21-5p.iso_add:AA	3'addition	3	0.00094308	0.000878995		hsa-miR-1307-3p.iso_5p:a.iso_3p:GT	3'trimming, 5'trimming	10	0.0016832	0.000762025
hsa-let-7a-5p.iso_3p:gtt.iso_add:T	3'addition, 3'trimming	2	0.000942348	0.00139223		hsa-let-7c-5p.iso_3p:gtt.iso_add:T	3'addition, 3'trimming	10	0.00168275	0.00106804
hsa-miR-15b-3p.iso_3p:cta	3'trimming	2	0.000942348	0.00139223		hsa-miR-339-3p.iso_3p:ccg	3'trimming	10	0.00168086	0.000945062
hsa-miR-450a-5p.iso_3p:at	3'trimming	3	0.000942012	0.00129307		hsa-miR-1307-5p.iso_3p:t	3'trimming	10	0.00167729	0.00167811
hsa-miR-4511.iso_3p:G	3'trimming	2	0.000941323	0.001723		hsa-miR-499a-5p.iso_3p:t.iso_add:A	3'addition, 3'trimming	8	0.00167631	0.00125073
hsa-miR-144-3p.iso_5p:C.iso_3p:t	3'trimming, 5'trimming	2	0.000941175	0.0014312		hsa-miR-200a-3p.iso_5p:t	5'trimming	9	0.0016762	0.00103472
hsa-miR-505-5p.iso_3p:t	3'trimming	2	0.000940838	0.00132196		hsa-let-7f-5p.iso_3p:tt.iso_add:AT	3'addition, 3'trimming	10	0.00166617	0.000841395
hsa-miR-320a.iso_5p:aa.iso_3p:A.iso_add:T	3'addition, 3'trimming, 5'trimming	3	0.000939853	0.00101758		hsa-miR-499a-5p.iso_3p:tt.iso_add:A	3'addition, 3'trimming	10	0.00166142	0.00100147
hsa-miR-423-3p.iso_5p:a.iso_3p:gt	3'trimming, 5'trimming	4	0.000935383	0.000667435		hsa-miR-375.iso_3p:a.iso_add:TT	3'addition, 3'trimming	10	0.00166135	0.00256395
hsa-miR-92a-3p.iso_5p:tat	5'trimming	4	0.000933732	0.00100332		hsa-let-7b-5p.iso_3p:t.iso_add:AAA	3'addition, 3'trimming	10	0.00165991	0.00106644
hsa-miR-92b-3p.iso_3p:cc.iso_add:AT	3'addition, 3'trimming	3	0.000933073	0.00124366		hsa-miR-26b-5p.iso_3p:ggt	3'trimming	9	0.00165968	0.00139725
hsa-miR-4791.iso_3p:aa.iso_add:TT	3'addition, 3'trimming	4	0.000933017	0.000945966		hsa-miR-320a.iso_3p:AA.iso_add:T	3'addition, 3'trimming	10	0.00165803	0.00117977
hsa-miR-1254.iso_3p:gt	3'trimming	2	0.000928698	0.00127989		hsa-miR-17-3p.iso_3p:g	3'trimming	9	0.00165383	0.00102436
hsa-miR-370-3p.iso_3p:ggt	3'trimming	2	0.000928698	0.00127989		hsa-miR-183-5p.iso_5p:t.iso_add:A	3'addition, 5'trimming	10	0.00165006	0.00150301
hsa-miR-150-3p.iso_5p:C.iso_3p:ag.iso_add:T	3'addition, 3'trimming, 5'trimming	3	0.000928237	0.000990169		hsa-miR-29b-3p.iso_5p:C.iso_3p:tt	3'trimming, 5'trimming	10	0.00164963	0.00168546
hsa-miR-576-5p.iso_3p:tt	3'trimming	2	0.000926443	0.0019703		hsa-miR-142-5p.iso_5p:CC.iso_3p:ct	3'trimming, 5'trimming	8	0.00164928	0.00229097
hsa-miR-146b-5p.iso_add:T	3'addition	3	0.000925345	0.00108544		hsa-miR-193a-5p.iso_3p:tga.iso_add:A	3'addition, 3'trimming	10	0.00164906	0.00127916
hsa-miR-671-3p.iso_3p:T	3'trimming	3	0.000925008	0.000926168		hsa-miR-361-3p.iso_add:A	3'addition	10	0.00164561	0.00133715
hsa-miR-625-3p.iso_3p:ca	3'trimming	4	0.000922699	0.000735528		hsa-miR-30d-3p.iso_3p:gc	3'trimming	10	0.00164381	0.000609726
hsa-miR-125b-5p.iso_3p:a.iso_add:T	3'addition, 3'trimming	2	0.00092243	0.00130523		hsa-miR-95-3p.iso_3p:a	3'trimming	10	0.00163208	0.00090276
hsa-miR-148b-5p.iso_5p:G	5'trimming	2	0.00092243	0.00130523		hsa-miR-664a-5p.iso_5p:a.iso_3p:at	3'trimming, 5'trimming	10	0.00163007	0.000826127
hsa-miR-3177-3p.iso_3p:G	3'trimming	3	0.0009113	0.00106844		hsa-miR-320c.iso_3p:gt.iso_add:A	3'addition, 3'trimming	10	0.00163006	0.000847072
hsa-miR-92a-3p.iso_3p:T.iso_add:AT	3'addition, 3'trimming	2	0.000910921	0.00125523		hsa-miR-19b-3p.iso_3p:ga.iso_add:T	3'addition, 3'trimming	9	0.00162679	0.00176199
hsa-miR-511-5p.iso_5p:C	5'trimming	4	0.000907734	0.000880284		hsa-let-7b-5p.iso_add:ATT	3'addition	10	0.00161902	0.00125964
hsa-miR-486-5p.iso_3p:ag.iso_add:TAT	3'addition, 3'trimming	3	0.000907366	0.00157897		hsa-miR-30e-5p.iso_3p:g.iso_add:T	3'addition, 3'trimming	9	0.00161892	0.00127745
hsa-miR-7-5p.iso_3p:t.iso_add:A	3'addition, 3'trimming	3	0.000906937	0.00109603		hsa-miR-500a-3p.iso_5p:A.iso_3p:g	3'trimming, 5'trimming	10	0.00161678	0.000904671
hsa-miR-3180.iso_3p:GC.iso_add:A	3'addition, 3'trimming	2	0.000904507	0.00173043		hsa-miR-502-3p.iso_3p:a.iso_add:T	3'addition, 3'trimming	10	0.00161678	0.000904671
hsa-miR-3180-3p.iso_3p:c.iso_add:A	3'addition, 3'trimming	2	0.000904507	0.00173043		hsa-miR-151a-3p.iso_3p:g.iso_add:TTT	3'addition, 3'trimming	10	0.00161231	0.000671903
hsa-miR-130b-3p.iso_3p:t	3'trimming	2	0.000903348	0.00127061		hsa-miR-425-3p.iso_5p:C.iso_3p:ccc	3'trimming, 5'trimming	10	0.00161115	0.00125302
hsa-miR-1285-3p.iso_3p:t	3'trimming	2	0.000902675	0.00155439		hsa-miR-421.iso_3p:gc	3'trimming	9	0.00160996	0.00106685
hsa-miR-412-5p.iso_3p:aat	3'trimming	3	0.000901967	0.00127605		hsa-miR-146b-3p.iso_5p:t.iso_3p:g.iso_add:A	3'addition, 3'trimming, 5'trimming	10	0.00160835	0.00104922
hsa-miR-1976.iso_5p:T.iso_add:T	3'addition, 5'trimming	1	0.000889627	0.00198927		hsa-miR-30a-3p.iso_3p:gc.iso_add:AA	3'addition, 3'trimming	10	0.00160355	0.00137606
hsa-miR-210-5p.iso_3p:g	3'trimming	1	0.000889627	0.00198927		hsa-miR-16-5p.iso_3p:T.iso_add:T	3'addition, 3'trimming	10	0.00160036	0.00121043
hsa-miR-30d-3p.iso_3p:c	3'trimming	1	0.000889627	0.00198927		hsa-miR-25-3p.iso_3p:ga.iso_add:T	3'addition, 3'trimming	10	0.0015946	0.00138164
hsa-miR-486-5p.iso_5p:tc.iso_add:AA	3'addition, 5'trimming	1	0.000889627	0.00198927		hsa-miR-1303.iso_5p:T	5'trimming	10	0.00158353	0.00115335
hsa-miR-636.iso_3p:ca.iso_add:AT	3'addition, 3'trimming	1	0.000889627	0.00198927		hsa-miR-30c-5p.iso_3p:agc.iso_add:T	3'addition, 3'trimming	9	0.00158336	0.00108911
hsa-miR-652-3p.iso_3p:tg.iso_add:A	3'addition, 3'trimming	1	0.000889627	0.00198927		hsa-miR-203a-3p.iso_5p:T.iso_3p:ag	3'trimming, 5'trimming	9	0.00157632	0.000868834
hsa-miR-6750-5p.iso_3p:gct	3'trimming	1	0.000889627	0.00198927		hsa-miR-1246.iso_3p:A	3'trimming	10	0.00157616	0.00181895
hsa-miR-6833-3p.iso_5p:tt.iso_add:AA	3'addition, 5'trimming	1	0.000889627	0.00198927		hsa-miR-122-5p.iso_3p:g	3'trimming	10	0.00156547	0.00120125
hsa-miR-92a-3p.iso_3p:gt.iso_add:TTT	3'addition, 3'trimming	1	0.000889627	0.00198927		hsa-miR-497-5p.iso_3p:gt	3'trimming	10	0.00156412	0.00130491
hsa-miR-92a-3p.iso_3p:tgt.iso_add:AAA	3'addition, 3'trimming	1	0.000889627	0.00198927		hsa-miR-200a-3p.iso_5p:t.iso_3p:T.iso_add:T	3'addition, 3'trimming, 5'trimming	10	0.00156406	0.00127395
hsa-miR-106b-3p.iso_3p:c.iso_add:TT	3'addition, 3'trimming	3	0.000888958	0.00158734		hsa-miR-374a-3p.iso_3p:att	3'trimming	9	0.00156358	0.00139786
hsa-miR-183-5p.iso_3p:t.iso_add:A	3'addition, 3'trimming	4	0.000888907	0.000749027		hsa-miR-93-5p.iso_3p:tag.iso_add:A	3'addition, 3'trimming	10	0.00156304	0.000687529
hsa-miR-30e-5p.iso_3p:g.iso_add:A	3'addition, 3'trimming	3	0.00088762	0.000950446		hsa-miR-378a-5p.iso_3p:t	3'trimming	10	0.00156239	0.000881701
hsa-miR-4433b-3p.iso_5p:A.iso_3p:t.iso_add:A	3'addition, 3'trimming, 5'trimming	2	0.000886624	0.0018321		hsa-miR-184.iso_3p:gt.iso_add:T	3'addition, 3'trimming	10	0.00156146	0.00190794
hsa-miR-7976.iso_3p:c	3'trimming	2	0.00088661	0.00121405		hsa-miR-30e-5p.iso_5p:tg.iso_3p:CT	3'trimming, 5'trimming	10	0.00156069	0.000950822
hsa-miR-92a-3p.iso_3p:T.iso_add:TT	3'addition, 3'trimming	2	0.000881398	0.00161173		hsa-miR-28-3p.iso_5p:c.iso_3p:a	3'trimming, 5'trimming	10	0.00156044	0.000816126
hsa-miR-151a-3p.iso_3p:gg.iso_add:AA	3'addition, 3'trimming	3	0.000879929	0.000985039		hsa-miR-99b-5p.iso_5p:c.iso_3p:cg	3'trimming, 5'trimming	10	0.0015556	0.000992213
hsa-miR-224-5p.iso_3p:TA.iso_add:A	3'addition, 3'trimming	2	0.000879493	0.00122829		hsa-miR-452-5p.iso_add:A	3'addition	10	0.00155465	0.000441845
hsa-miR-17-5p.iso_3p:g.iso_add:A	3'addition, 3'trimming	2	0.000877251	0.00171594		hsa-miR-103a-3p.iso_add:TT	3'addition	10	0.00155404	0.000776154
hsa-miR-223-5p.iso_3p:GGA	3'trimming	2	0.000877251	0.00171594		hsa-let-7d-5p.iso_3p:gtt.iso_add:A	3'addition, 3'trimming	10	0.00155346	0.000972936
hsa-miR-93-5p.iso_3p:T	3'trimming	2	0.000877251	0.00171594		hsa-miR-221-3p.iso_3p:tc.iso_add:A	3'addition, 3'trimming	10	0.00155132	0.000890388
hsa-miR-328-3p.iso_5p:c	5'trimming	2	0.000876915	0.00150022		hsa-miR-181a-2-3p.iso_5p:A.iso_3p:cc	3'trimming, 5'trimming	10	0.00155103	0.000638206
hsa-miR-4326.iso_3p:TCT	3'trimming	2	0.000876915	0.00150022		hsa-miR-28-3p.iso_3p:G.iso_add:T	3'addition, 3'trimming	10	0.00155079	0.00156197
hsa-miR-199a-5p.iso_add:T	3'addition	2	0.000876578	0.00133021		hsa-miR-378a-3p.iso_3p:c.iso_add:AAA	3'addition, 3'trimming	10	0.00154822	0.000825143
hsa-miR-26a-5p.iso_add:A	3'addition	3	0.000875509	0.00117431		hsa-miR-26a-5p.iso_3p:G.iso_add:A	3'addition, 3'trimming	10	0.00154806	0.000853823
hsa-miR-493-3p.iso_add:T	3'addition	3	0.000874162	0.000928028		hsa-miR-200b-5p.iso_3p:ga.iso_add:A	3'addition, 3'trimming	10	0.0015436	0.000832107
hsa-miR-3615.iso_3p:G.iso_add:AT	3'addition, 3'trimming	2	0.000870213	0.00161004		hsa-miR-92a-3p.iso_5p:t.iso_3p:t	3'trimming, 5'trimming	10	0.00153997	0.000828315
hsa-miR-1287-5p.iso_3p:c	3'trimming	3	0.000869448	0.00082102		hsa-miR-152-3p.iso_3p:gg	3'trimming	10	0.00153937	0.00106071
hsa-miR-206.iso_3p:g.iso_add:T	3'addition, 3'trimming	2	0.000869013	0.00121804		hsa-miR-30d-5p.iso_add:TT	3'addition	10	0.00153849	0.00114404
hsa-miR-382-3p.iso_3p:T	3'trimming	1	0.000866637	0.00193786		hsa-miR-210-3p.iso_add:AA	3'addition	10	0.00153839	0.000995858
hsa-miR-92a-3p.iso_5p:ta.iso_add:A	3'addition, 5'trimming	3	0.00086487	0.00125523		hsa-miR-25-3p.iso_add:AT	3'addition	10	0.00153708	0.00115375
hsa-miR-584-5p.iso_5p:A.iso_3p:ag	3'trimming, 5'trimming	3	0.000863722	0.00106307		hsa-miR-27a-3p.iso_3p:gc.iso_add:TT	3'addition, 3'trimming	10	0.00153176	0.000955067
hsa-miR-4745-5p.iso_3p:gcg	3'trimming	3	0.000861923	0.00124395		hsa-miR-455-5p.iso_add:A	3'addition	10	0.00152739	0.00101037
hsa-miR-125a-3p.iso_3p:cc.iso_add:T	3'addition, 3'trimming	3	0.000860748	0.0010247		hsa-miR-499a-5p.iso_3p:ttt	3'trimming	9	0.00152387	0.000910941
hsa-miR-30a-5p.iso_3p:CT.iso_add:T	3'addition, 3'trimming	3	0.000859681	0.000796137		hsa-miR-548ag.iso_3p:C	3'trimming	9	0.00151435	0.00315795
hsa-miR-222-3p.iso_3p:C	3'trimming	3	0.000859507	0.000917469		hsa-miR-101-3p.iso_5p:G.iso_3p:G	3'trimming, 5'trimming	10	0.00151353	0.000813745
hsa-miR-1294.iso_3p:tct	3'trimming	3	0.000859006	0.00130576		hsa-miR-200c-3p.iso_5p:C.iso_3p:a	3'trimming, 5'trimming	10	0.00150938	0.000857784
hsa-let-7d-5p.iso_3p:tt.iso_add:A	3'addition, 3'trimming	2	0.000858843	0.00172202		hsa-miR-26b-5p.iso_add:AA	3'addition	10	0.00150868	0.000938651
hsa-miR-1285-3p.iso_3p:cct	3'trimming	3	0.000857184	0.000908447		hsa-miR-181d-5p.iso_3p:ggt	3'trimming	9	0.00150695	0.000897294
hsa-miR-5189-5p.iso_3p:gg	3'trimming	2	0.000854629	0.00128507		hsa-miR-29c-5p.iso_3p:tc	3'trimming	10	0.00150189	0.000939535
hsa-miR-151a-3p.iso_5p:ct.iso_3p:A	3'trimming, 5'trimming	2	0.000853619	0.00128455		hsa-miR-769-5p.iso_3p:t.iso_add:A	3'addition, 3'trimming	10	0.00149948	0.00119909
hsa-miR-1307-3p.iso_3p:GT.iso_add:T	3'addition, 3'trimming	3	0.000852822	0.00080586		hsa-miR-151a-3p.iso_3p:gg.iso_add:AAA	3'addition, 3'trimming	9	0.00149917	0.00156057
hsa-miR-1301-3p.iso_5p:t.iso_3p:tc	3'trimming, 5'trimming	3	0.000846407	0.000911979		hsa-miR-192-5p.iso_3p:cc.iso_add:A	3'addition, 3'trimming	10	0.00149848	0.00075443
hsa-miR-942-5p.iso_3p:g	3'trimming	3	0.000841768	0.00101889		hsa-miR-375.iso_5p:t.iso_3p:a.iso_add:T	3'addition, 3'trimming, 5'trimming	10	0.00149737	0.00113134
hsa-miR-150-3p.iso_3p:ag.iso_add:T	3'addition, 3'trimming	3	0.000840558	0.000816898		hsa-miR-151a-3p.iso_add:TAA	3'addition	10	0.00149485	0.00160892
hsa-miR-320c.iso_3p:ggt.iso_add:AAA	3'addition, 3'trimming	3	0.000838439	0.00097936		hsa-miR-200c-3p.iso_3p:a.iso_add:TA	3'addition, 3'trimming	9	0.001494	0.0010775
hsa-miR-320d.iso_3p:ga.iso_add:AAA	3'addition, 3'trimming	3	0.000838439	0.00097936		hsa-miR-20a-5p.iso_3p:g	3'trimming	10	0.0014933	0.000903388
hsa-miR-1224-5p.iso_3p:g	3'trimming	2	0.000836657	0.0011862		hsa-miR-26b-5p.iso_3p:gt.iso_add:T	3'addition, 3'trimming	9	0.00149072	0.00120475
hsa-miR-1273h-3p.iso_3p:c.iso_add:T	3'addition, 3'trimming	3	0.000836614	0.00103318		hsa-miR-10a-5p.iso_5p:t.iso_3p:T	3'trimming, 5'trimming	10	0.00148845	0.00114516
hsa-miR-147b.iso_5p:A.iso_3p:cta	3'trimming, 5'trimming	3	0.000833741	0.00098788		hsa-miR-155-5p.iso_3p:t.iso_add:A	3'addition, 3'trimming	10	0.00148489	0.000733944
hsa-miR-141-3p.iso_3p:gg.iso_add:A	3'addition, 3'trimming	2	0.000833733	0.00161849		hsa-miR-200b-3p.iso_3p:tga.iso_add:AT	3'addition, 3'trimming	10	0.00148388	0.000616663
hsa-miR-326.iso_3p:g.iso_add:TT	3'addition, 3'trimming	2	0.000833733	0.00161849		hsa-miR-339-5p.iso_3p:cg	3'trimming	10	0.00148081	0.00110794
hsa-miR-374a-3p.iso_3p:t.iso_add:A	3'addition, 3'trimming	2	0.000833397	0.00161858		hsa-miR-92a-3p.iso_3p:gt.iso_add:TT	3'addition, 3'trimming	10	0.00147822	0.00109555
hsa-let-7b-3p.iso_3p:cc.iso_add:T	3'addition, 3'trimming	2	0.000833304	0.0011522		hsa-let-7f-5p.iso_3p:gtt.iso_add:T	3'addition, 3'trimming	10	0.00147371	0.000915401
hsa-miR-3124-5p.iso_3p:c	3'trimming	3	0.000832631	0.000829095		hsa-let-7g-5p.iso_3p:gtt.iso_add:ATT	3'addition, 3'trimming	10	0.00146818	0.00047929
hsa-miR-193b-5p.iso_5p:T.iso_3p:tga	3'trimming, 5'trimming	2	0.00083232	0.00157072		hsa-miR-196b-5p.iso_3p:gg	3'trimming	10	0.00146725	0.000991541
hsa-miR-629-5p.iso_5p:C	5'trimming	3	0.000832294	0.000828347		hsa-miR-23a-3p.iso_3p:AA	3'trimming	10	0.001466	0.000812139
hsa-miR-548o-3p.iso_3p:c	3'trimming	3	0.000831727	0.000842502		hsa-miR-24-3p.iso_3p:g.iso_add:T	3'addition, 3'trimming	9	0.00146438	0.00115012
hsa-miR-197-5p.iso_3p:g	3'trimming	2	0.000830874	0.00175679		hsa-miR-99b-3p.iso_add:AT	3'addition	10	0.00146276	0.00182875
hsa-miR-148b-3p.iso_3p:gt.iso_add:A	3'addition, 3'trimming	2	0.000830726	0.00140092		hsa-miR-205-5p.iso_3p:T.iso_add:T	3'addition, 3'trimming	10	0.00146183	0.00116224
hsa-miR-1307-3p.iso_5p:a.iso_3p:g.iso_add:A	3'addition, 3'trimming, 5'trimming	3	0.000828647	0.000770283		hsa-miR-29a-3p.iso_add:A	3'addition	10	0.00145843	0.00104312
hsa-miR-126-3p.iso_5p:t.iso_3p:cg.iso_add:A	3'addition, 3'trimming, 5'trimming	3	0.000827579	0.00108432		hsa-miR-193a-5p.iso_3p:tga.iso_add:AT	3'addition, 3'trimming	10	0.0014576	0.000915965
hsa-miR-874-3p.iso_3p:C	3'trimming	2	0.000826569	0.00116831		hsa-miR-192-5p.iso_5p:c.iso_3p:c.iso_add:T	3'addition, 3'trimming, 5'trimming	9	0.00145595	0.000996364
hsa-miR-26b-5p.iso_add:A	3'addition	3	0.000823932	0.00104982		hsa-miR-27b-5p.iso_3p:A	3'trimming	10	0.00145543	0.00110187
hsa-miR-30a-3p.iso_3p:agc	3'trimming	3	0.00082215	0.000813084		hsa-miR-378d.iso_3p:aaa.iso_add:T	3'addition, 3'trimming	10	0.0014519	0.000939522
hsa-miR-942-5p.iso_5p:tc.iso_3p:TG.iso_add:A	3'addition, 3'trimming, 5'trimming	2	0.000821016	0.00117596		hsa-miR-378e.iso_3p:ga.iso_add:T	3'addition, 3'trimming	10	0.0014519	0.000939522
hsa-miR-769-5p.iso_3p:ct.iso_add:T	3'addition, 3'trimming	2	0.000820343	0.00116451		hsa-miR-181c-3p.iso_5p:a	5'trimming	9	0.00144785	0.00102894
hsa-miR-320a.iso_5p:a.iso_3p:cga.iso_add:A	3'addition, 3'trimming, 5'trimming	3	0.000820031	0.000963026		hsa-miR-16-5p.iso_3p:gcg	3'trimming	9	0.00144768	0.00115526
hsa-miR-320b.iso_5p:a.iso_3p:caa.iso_add:A	3'addition, 3'trimming, 5'trimming	3	0.000820031	0.000963026		hsa-miR-205-5p.iso_3p:T.iso_add:A	3'addition, 3'trimming	10	0.00144541	0.00132644
hsa-miR-320c.iso_5p:a.iso_3p:t.iso_add:A	3'addition, 3'trimming, 5'trimming	3	0.000820031	0.000963026		hsa-miR-152-3p.iso_3p:g.iso_add:T	3'addition, 3'trimming	9	0.00144419	0.000958708
hsa-miR-379-5p.iso_add:T	3'addition	3	0.00081787	0.00101411		hsa-miR-29a-3p.iso_5p:C.iso_3p:a.iso_add:T	3'addition, 3'trimming, 5'trimming	10	0.00143177	0.000803344
hsa-miR-744-5p.iso_5p:t.iso_3p:a	3'trimming, 5'trimming	2	0.000816803	0.00126821		hsa-miR-92b-3p.iso_3p:tcc	3'trimming	10	0.00143085	0.000832467
hsa-miR-320a.iso_3p:ga.iso_add:TA	3'addition, 3'trimming	3	0.000813887	0.000864334		hsa-miR-196a-5p.iso_add:T	3'addition	10	0.00143011	0.000753696
hsa-miR-320b.iso_3p:aa.iso_add:TA	3'addition, 3'trimming	3	0.000813887	0.000864334		hsa-miR-224-5p.iso_3p:t.iso_add:A	3'addition, 3'trimming	10	0.00142927	0.00140225
hsa-miR-193a-5p.iso_add:A	3'addition	2	0.000812977	0.00112143		hsa-miR-27b-3p.iso_3p:c.iso_add:TAA	3'addition, 3'trimming	9	0.00142702	0.00132838
hsa-miR-152-3p.iso_3p:tgg	3'trimming	2	0.000811981	0.00122924		hsa-miR-140-3p.iso_5p:t.iso_3p:A.iso_add:AA	3'addition, 3'trimming, 5'trimming	10	0.00142353	0.000848374
hsa-miR-26a-5p.iso_add:TTT	3'addition	2	0.000811981	0.00122924		hsa-miR-15b-3p.iso_3p:cta	3'trimming	9	0.00142186	0.00150001
hsa-miR-423-5p.iso_5p:tga.iso_3p:t	3'trimming, 5'trimming	4	0.000811373	0.000709986		hsa-miR-320a.iso_3p:cga.iso_add:AA	3'addition, 3'trimming	10	0.00142168	0.000900247
hsa-miR-1307-5p.iso_3p:C.iso_add:T	3'addition, 3'trimming	1	0.00080996	0.00181113		hsa-miR-320b.iso_3p:caa.iso_add:AA	3'addition, 3'trimming	10	0.00142168	0.000900247
hsa-miR-409-3p.iso_3p:t	3'trimming	3	0.00080955	0.00103354		hsa-miR-320c.iso_3p:t.iso_add:AA	3'addition, 3'trimming	10	0.00142168	0.000900247
hsa-miR-584-5p.iso_5p:A.iso_3p:ag.iso_add:T	3'addition, 3'trimming, 5'trimming	3	0.000808834	0.00101594		hsa-miR-99a-5p.iso_3p:tg.iso_add:AAA	3'addition, 3'trimming	9	0.00142091	0.00110906
hsa-miR-22-3p.iso_5p:a	5'trimming	3	0.000806633	0.000756228		hsa-miR-455-5p.iso_3p:g.iso_add:A	3'addition, 3'trimming	9	0.00141991	0.000847475
hsa-miR-3158-3p.iso_add:A	3'addition	2	0.000802732	0.00110844		hsa-miR-664a-5p.iso_5p:ac.iso_3p:t	3'trimming, 5'trimming	10	0.00141763	0.000502164
hsa-miR-30e-5p.iso_5p:tg.iso_3p:CT	3'trimming, 5'trimming	2	0.000802608	0.00116204		hsa-miR-125b-5p.iso_add:AA	3'addition	10	0.00141679	0.00124381
hsa-miR-99a-5p.iso_3p:g.iso_add:AA	3'addition, 3'trimming	3	0.000801203	0.000803702		hsa-miR-186-5p.iso_5p:c.iso_3p:t	3'trimming, 5'trimming	10	0.00141632	0.000798555
hsa-miR-183-5p.iso_3p:GT	3'trimming	3	0.000800866	0.000733485		hsa-miR-21-5p.iso_5p:t.iso_3p:a	3'trimming, 5'trimming	8	0.00141264	0.0011953
hsa-miR-92a-3p.iso_5p:G	5'trimming	3	0.000800054	0.00126595		hsa-miR-92a-3p.iso_add:AAT	3'addition	10	0.00141209	0.000781115
hsa-miR-181c-3p.iso_5p:a.iso_3p:C	3'trimming, 5'trimming	3	0.000795911	0.00123942		hsa-miR-429.iso_5p:C.iso_3p:gt	3'trimming, 5'trimming	10	0.00140789	0.00119195
hsa-miR-30d-5p.iso_add:TT	3'addition	3	0.000795814	0.00082831		hsa-miR-378a-3p.iso_3p:c.iso_add:TT	3'addition, 3'trimming	10	0.00140784	0.000729498
hsa-miR-5189-5p.iso_5p:tc.iso_3p:gg	3'trimming, 5'trimming	2	0.000795503	0.00158105		hsa-let-7e-5p.iso_add:A	3'addition	10	0.00140666	0.000700023
hsa-miR-30e-5p.iso_add:T	3'addition	2	0.000794246	0.00162603		hsa-miR-16-5p.iso_3p:cg.iso_add:AA	3'addition, 3'trimming	10	0.00140636	0.0010061
hsa-miR-17-5p.iso_3p:T	3'trimming	2	0.000793909	0.00140039		hsa-miR-30d-3p.iso_3p:T	3'trimming	10	0.00140119	0.000650042
hsa-miR-148b-3p.iso_add:A	3'addition	2	0.000793573	0.00122098		hsa-miR-92a-3p.iso_3p:t.iso_add:AAA	3'addition, 3'trimming	10	0.00140013	0.000832547
hsa-miR-146a-5p.iso_3p:G.iso_add:A	3'addition, 3'trimming	3	0.000792504	0.00110453		hsa-miR-200a-3p.iso_3p:t.iso_add:AAA	3'addition, 3'trimming	10	0.0013996	0.000841137
hsa-miR-409-3p.iso_3p:TT	3'trimming	3	0.000791494	0.000738599		hsa-miR-125b-2-3p.iso_5p:A	5'trimming	10	0.00139699	0.000742863
hsa-miR-629-5p.iso_3p:TT	3'trimming	3	0.000791141	0.00103394		hsa-miR-24-3p.iso_3p:cag.iso_add:AA	3'addition, 3'trimming	10	0.0013952	0.000905444
hsa-let-7a-5p.iso_3p:T.iso_add:T	3'addition, 3'trimming	3	0.000790426	0.00102049		hsa-miR-324-3p.iso_add:TT	3'addition	10	0.00139397	0.000651047
hsa-miR-143-3p.iso_add:TTT	3'addition	3	0.000790426	0.00102049		hsa-let-7i-5p.iso_5p:C	5'trimming	10	0.00139368	0.000450636
hsa-miR-320a.iso_5p:a.iso_3p:a.iso_add:TA	3'addition, 3'trimming, 5'trimming	2	0.000785769	0.00113721		hsa-miR-345-5p.iso_3p:c.iso_add:T	3'addition, 3'trimming	9	0.00139248	0.00111079
hsa-miR-199a-3p.iso_3p:a.iso_add:T	3'addition, 3'trimming	1	0.00078521	0.00175578		hsa-miR-320a.iso_3p:cga.iso_add:AAT	3'addition, 3'trimming	10	0.00139148	0.000968455
hsa-miR-199b-3p.iso_3p:a.iso_add:T	3'addition, 3'trimming	1	0.00078521	0.00175578		hsa-miR-320b.iso_3p:caa.iso_add:AAT	3'addition, 3'trimming	10	0.00139148	0.000968455
hsa-miR-186-5p.iso_5p:c.iso_3p:t	3'trimming, 5'trimming	2	0.000784874	0.00151097		hsa-miR-320c.iso_3p:t.iso_add:AAT	3'addition, 3'trimming	10	0.00139148	0.000968455
hsa-miR-30e-5p.iso_3p:ag	3'trimming	2	0.000783863	0.00107663		hsa-miR-30d-3p.iso_5p:c.iso_3p:T	3'trimming, 5'trimming	10	0.00139109	0.000615838
hsa-miR-486-3p.iso_3p:at.iso_add:T	3'addition, 3'trimming	3	0.00078139	0.00105923		hsa-miR-1307-3p.iso_5p:a.iso_3p:tg	3'trimming, 5'trimming	10	0.00138934	0.000958164
hsa-miR-873-3p.iso_3p:a	3'trimming	2	0.000779986	0.00125705		hsa-miR-30a-3p.iso_3p:gc.iso_add:T	3'addition, 3'trimming	10	0.00138917	0.00164682
hsa-miR-584-5p.iso_3p:g.iso_add:AT	3'addition, 3'trimming	4	0.000779567	0.000556842		hsa-miR-146a-5p.iso_3p:gtt.iso_add:AT	3'addition, 3'trimming	10	0.00138545	0.000823657
hsa-miR-3180.iso_3p:G	3'trimming	3	0.000778878	0.00139339		hsa-miR-7704.iso_3p:g	3'trimming	9	0.00138242	0.00215377
hsa-miR-3180-3p.iso_3p:cc	3'trimming	3	0.000778878	0.00139339		hsa-miR-21-5p.iso_5p:t	5'trimming	9	0.00138084	0.00138901
hsa-miR-4497.iso_3p:c.iso_add:AA	3'addition, 3'trimming	2	0.000778172	0.00163908		hsa-miR-486-5p.iso_3p:g	3'trimming	9	0.00137954	0.00198016
hsa-miR-425-5p.iso_5p:a.iso_3p:tga	3'trimming, 5'trimming	2	0.000777167	0.00128656		hsa-miR-375.iso_3p:tga.iso_add:AAA	3'addition, 3'trimming	10	0.00137725	0.00088258
hsa-miR-28-3p.iso_add:TT	3'addition	3	0.000777069	0.000791016		hsa-miR-320a.iso_5p:G	5'trimming	10	0.0013744	0.00139485
hsa-miR-144-5p.iso_5p:g.iso_3p:T	3'trimming, 5'trimming	2	0.000775838	0.00163387		hsa-miR-425-3p.iso_5p:C.iso_3p:ccc.iso_add:T	3'addition, 3'trimming, 5'trimming	10	0.00137273	0.000973487
hsa-miR-143-3p.iso_3p:c.iso_add:TTT	3'addition, 3'trimming	2	0.000775501	0.00140195		hsa-miR-375.iso_add:AA	3'addition	10	0.00137227	0.0024712
hsa-miR-451a.iso_add:A	3'addition	2	0.000775501	0.00140195		hsa-miR-30e-5p.iso_5p:t.iso_3p:CTG	3'trimming, 5'trimming	10	0.00137099	0.000585907
hsa-miR-148a-3p.iso_3p:gt.iso_add:AT	3'addition, 3'trimming	3	0.000773423	0.0007383		hsa-miR-23b-3p.iso_3p:ACG	3'trimming	10	0.00137095	0.00094411
hsa-miR-483-3p.iso_5p:t.iso_3p:CT	3'trimming, 5'trimming	2	0.000772354	0.00112567		hsa-miR-22-3p.iso_5p:a	5'trimming	9	0.00136975	0.0010711
hsa-miR-625-3p.iso_3p:a.iso_add:TAT	3'addition, 3'trimming	2	0.000772354	0.00112567		hsa-miR-30b-5p.iso_3p:gct	3'trimming	10	0.00136695	0.000920376
hsa-miR-320a.iso_5p:aa.iso_3p:AA.iso_add:T	3'addition, 3'trimming, 5'trimming	3	0.000770154	0.000785397		hsa-miR-345-5p.iso_3p:ctc.iso_add:A	3'addition, 3'trimming	10	0.00136421	0.000827873
hsa-miR-92b-3p.iso_add:A	3'addition	3	0.000770046	0.000736772		hsa-miR-1246.iso_5p:a.iso_3p:A	3'trimming, 5'trimming	10	0.00136261	0.00183389
hsa-miR-30e-5p.iso_3p:aag	3'trimming	2	0.000766129	0.00130049		hsa-miR-335-3p.iso_3p:cc.iso_add:A	3'addition, 3'trimming	9	0.00136008	0.000624276
hsa-miR-30b-5p.iso_3p:t	3'trimming	2	0.000765792	0.00113818		hsa-miR-199a-3p.iso_3p:a.iso_add:T	3'addition, 3'trimming	10	0.00135966	0.00150448
hsa-miR-451a.iso_3p:gtt.iso_add:TT	3'addition, 3'trimming	2	0.000765792	0.00113818		hsa-miR-199b-3p.iso_3p:a.iso_add:T	3'addition, 3'trimming	10	0.00135966	0.00150448
hsa-miR-421.iso_3p:c.iso_add:T	3'addition, 3'trimming	3	0.000764387	0.000801089		hsa-miR-224-5p.iso_3p:TA.iso_add:A	3'addition, 3'trimming	9	0.00134702	0.0012627
hsa-miR-339-5p.iso_3p:T	3'trimming	3	0.00076405	0.000701012		hsa-miR-1299.iso_3p:ga.iso_add:A	3'addition, 3'trimming	9	0.00134649	0.0010811
hsa-miR-23a-5p.iso_3p:tt	3'trimming	2	0.000763024	0.00113279		hsa-miR-22-5p.iso_3p:tta	3'trimming	10	0.00134148	0.000559452
hsa-miR-363-3p.iso_5p:a.iso_add:T	3'addition, 5'trimming	3	0.000761915	0.00121038		hsa-miR-92b-3p.iso_3p:cc	3'trimming	10	0.00134131	0.000755425
hsa-miR-3180.iso_add:A	3'addition	2	0.000760133	0.0014114		hsa-miR-16-2-3p.iso_5p:A.iso_3p:ta	3'trimming, 5'trimming	10	0.00134034	0.000626736
hsa-miR-3180-3p.iso_3p:gcc	3'trimming	2	0.000760133	0.0014114		hsa-miR-374b-5p.iso_3p:gtg.iso_add:A	3'addition, 3'trimming	10	0.00133972	0.000632925
hsa-miR-3180-3p.iso_3p:gcc.iso_add:A	3'addition, 3'trimming	2	0.000760133	0.0014114		hsa-let-7a-5p.iso_3p:gtt.iso_add:AA	3'addition, 3'trimming	10	0.00133972	0.00063397
hsa-miR-5187-5p.iso_3p:a	3'trimming	2	0.000760133	0.0014114		hsa-let-7e-5p.iso_3p:gtt	3'trimming	10	0.00133724	0.000918344
hsa-miR-1268b.iso_3p:tg	3'trimming	2	0.000758758	0.00128466		hsa-miR-92a-3p.iso_5p:t.iso_add:T	3'addition, 5'trimming	10	0.00133666	0.000839705
hsa-miR-25-5p.iso_3p:g	3'trimming	3	0.000758703	0.000706365		hsa-let-7e-5p.iso_3p:G	3'trimming	10	0.00133664	0.000702299
hsa-miR-28-3p.iso_add:AAA	3'addition	2	0.000758687	0.00159556		hsa-miR-200a-3p.iso_5p:t.iso_3p:gt.iso_add:A	3'addition, 3'trimming, 5'trimming	10	0.00133656	0.000580412
hsa-miR-155-5p.iso_3p:t.iso_add:A	3'addition, 3'trimming	2	0.000757593	0.00134072		hsa-miR-200c-3p.iso_3p:ga.iso_add:AT	3'addition, 3'trimming	10	0.00133341	0.00102333
hsa-miR-494-3p.iso_3p:T	3'trimming	2	0.000757593	0.00134072		hsa-miR-27a-3p.iso_5p:G.iso_3p:cgc.iso_add:T	3'addition, 3'trimming, 5'trimming	10	0.00133289	0.00079474
hsa-miR-24-2-5p.iso_5p:G.iso_3p:T	3'trimming, 5'trimming	2	0.000757093	0.0014047		hsa-miR-27b-3p.iso_5p:G.iso_3p:gc	3'trimming, 5'trimming	10	0.00133289	0.00079474
hsa-miR-150-5p.iso_3p:tg	3'trimming	2	0.000756419	0.00107719		hsa-miR-148b-3p.iso_add:TT	3'addition	10	0.00132915	0.00118457
hsa-let-7d-3p.iso_5p:c.iso_3p:t	3'trimming, 5'trimming	4	0.000755198	0.000860935		hsa-miR-107.iso_3p:a	3'trimming	10	0.00132455	0.000690141
hsa-miR-151a-3p.iso_5p:TA.iso_3p:agg	3'trimming, 5'trimming	3	0.000753528	0.000943103		hsa-miR-99b-3p.iso_3p:cg.iso_add:A	3'addition, 3'trimming	10	0.00132436	0.000697286
hsa-miR-342-5p.iso_5p:a.iso_3p:GG	3'trimming, 5'trimming	3	0.000752181	0.00106621		hsa-miR-664a-3p.iso_3p:a	3'trimming	10	0.00132137	0.000541074
hsa-miR-192-5p.iso_3p:gcc	3'trimming	3	0.000749626	0.000792876		hsa-let-7a-5p.iso_3p:gtt.iso_add:ATT	3'addition, 3'trimming	10	0.00131916	0.000582009
hsa-miR-106b-3p.iso_5p:A.iso_3p:tgc	3'trimming, 5'trimming	2	0.000748953	0.0010694		hsa-miR-455-5p.iso_5p:ta.iso_3p:TG.iso_add:A	3'addition, 3'trimming, 5'trimming	10	0.0013187	0.00105292
hsa-let-7d-3p.iso_5p:c	5'trimming	2	0.000747884	0.00134148		hsa-miR-21-3p.iso_add:A	3'addition	10	0.00131729	0.000724021
hsa-miR-192-5p.iso_3p:cc	3'trimming	2	0.000746373	0.00113905		hsa-miR-151a-3p.iso_5p:TA.iso_3p:A	3'trimming, 5'trimming	10	0.00131599	0.00138572
hsa-miR-320a.iso_5p:aa.iso_3p:A	3'trimming, 5'trimming	2	0.000746037	0.00131555		hsa-miR-193b-5p.iso_3p:a.iso_add:T	3'addition, 3'trimming	10	0.00131558	0.000602371
hsa-miR-330-3p.iso_5p:g	5'trimming	3	0.000743482	0.000787284		hsa-miR-28-3p.iso_3p:a.iso_add:TA	3'addition, 3'trimming	10	0.00131456	0.00113864
hsa-let-7e-5p.iso_add:T	3'addition	1	0.000742832	0.00166102		hsa-miR-205-5p.iso_add:AT	3'addition	10	0.00130682	0.00145953
hsa-miR-486-5p.iso_3p:G.iso_add:AA	3'addition, 3'trimming	1	0.000742832	0.00166102		hsa-miR-664a-5p.iso_3p:gat.iso_add:A	3'addition, 3'trimming	10	0.00130593	0.000822013
hsa-miR-197-3p.iso_3p:c.iso_add:AA	3'addition, 3'trimming	1	0.000741356	0.00165772		hsa-miR-1301-3p.iso_3p:tc	3'trimming	10	0.0013022	0.000440329
hsa-miR-197-3p.iso_3p:c.iso_add:TT	3'addition, 3'trimming	1	0.000741356	0.00165772		hsa-let-7a-3p.iso_3p:c.iso_add:T	3'addition, 3'trimming	10	0.00130107	0.000781311
hsa-miR-4532.iso_3p:G	3'trimming	1	0.000741356	0.00165772		hsa-miR-140-3p.iso_3p:g.iso_add:A	3'addition, 3'trimming	10	0.00130022	0.000486738
hsa-miR-4685-3p.iso_3p:ag.iso_add:TT	3'addition, 3'trimming	1	0.000741356	0.00165772		hsa-miR-576-5p.iso_3p:tt	3'trimming	10	0.00129984	0.000492604
hsa-miR-486-5p.iso_5p:CA.iso_3p:gag	3'trimming, 5'trimming	1	0.000741356	0.00165772		hsa-miR-146b-3p.iso_3p:gg	3'trimming	10	0.00129677	0.0011323
hsa-miR-532-3p.iso_3p:gca.iso_add:A	3'addition, 3'trimming	1	0.000741356	0.00165772		hsa-miR-125b-5p.iso_3p:ga.iso_add:T	3'addition, 3'trimming	8	0.00129654	0.00204961
hsa-miR-6729-3p.iso_3p:g.iso_add:TA	3'addition, 3'trimming	1	0.000741356	0.00165772		hsa-miR-429.iso_3p:cgt.iso_add:A	3'addition, 3'trimming	10	0.00129632	0.000790902
hsa-miR-6802-3p.iso_5p:TC.iso_3p:cag	3'trimming, 5'trimming	1	0.000741356	0.00165772		hsa-miR-429.iso_5p:C	5'trimming	10	0.00129035	0.000899883
hsa-miR-7706.iso_3p:a.iso_add:TT	3'addition, 3'trimming	1	0.000741356	0.00165772		hsa-miR-182-5p.iso_3p:ct.iso_add:A	3'addition, 3'trimming	10	0.00128996	0.00134307
hsa-miR-92a-3p.iso_3p:gt.iso_add:ATT	3'addition, 3'trimming	1	0.000741356	0.00165772		hsa-miR-423-5p.iso_3p:tt.iso_add:A	3'addition, 3'trimming	10	0.00128834	0.000956678
hsa-miR-92a-3p.iso_3p:t.iso_add:AAA	3'addition, 3'trimming	1	0.000741356	0.00165772		hsa-let-7f-1-3p.iso_3p:cc.iso_add:T	3'addition, 3'trimming	10	0.00128791	0.000712898
hsa-miR-92a-3p.iso_3p:tgt.iso_add:AT	3'addition, 3'trimming	1	0.000741356	0.00165772		hsa-miR-374b-5p.iso_add:A	3'addition	10	0.00128738	0.000527703
hsa-miR-101-3p.iso_3p:aa.iso_add:T	3'addition, 3'trimming	2	0.000738685	0.00140865		hsa-miR-151a-3p.iso_3p:gg.iso_add:AT	3'addition, 3'trimming	10	0.00128594	0.00146614
hsa-miR-101-3p.iso_5p:G.iso_3p:aa.iso_add:T	3'addition, 3'trimming, 5'trimming	2	0.000738685	0.00140865		hsa-miR-30b-5p.iso_add:A	3'addition	10	0.00128411	0.000645996
hsa-miR-24-3p.iso_3p:G	3'trimming	2	0.000738685	0.00140865		hsa-miR-484.iso_3p:at	3'trimming	10	0.0012832	0.000534466
hsa-miR-330-3p.iso_5p:g.iso_3p:GG	3'trimming, 5'trimming	2	0.000738011	0.00106258		hsa-miR-934.iso_3p:gg.iso_add:A	3'addition, 3'trimming	8	0.00128127	0.00139721
hsa-miR-18a-3p.iso_3p:g	3'trimming	2	0.000737675	0.00101011		hsa-miR-146b-5p.iso_3p:G.iso_add:AT	3'addition, 3'trimming	10	0.00127821	0.000578065
hsa-miR-127-3p.iso_3p:t	3'trimming	2	0.000736664	0.00140335		hsa-miR-195-5p.iso_3p:gc	3'trimming	8	0.00127749	0.000964091
hsa-miR-382-5p.iso_5p:ga.iso_3p:CT	3'trimming, 5'trimming	2	0.000736664	0.00140335		hsa-miR-193b-5p.iso_3p:ga	3'trimming	10	0.00127657	0.000667097
hsa-miR-1246.iso_5p:aa.iso_3p:A	3'trimming, 5'trimming	3	0.000735933	0.000768608		hsa-miR-223-5p.iso_3p:t	3'trimming	10	0.00127347	0.00146349
hsa-miR-206.iso_3p:g	3'trimming	3	0.00073512	0.00094442		hsa-miR-651-5p.iso_3p:tg	3'trimming	9	0.0012722	0.00126817
hsa-miR-320a.iso_3p:cga.iso_add:AT	3'addition, 3'trimming	3	0.00073411	0.000833681		hsa-miR-26a-5p.iso_5p:t.iso_3p:ct	3'trimming, 5'trimming	8	0.00126996	0.00151719
hsa-miR-320b.iso_3p:caa.iso_add:AT	3'addition, 3'trimming	3	0.00073411	0.000833681		hsa-miR-574-3p.iso_3p:a.iso_add:T	3'addition, 3'trimming	10	0.00126569	0.00096215
hsa-miR-320c.iso_3p:t.iso_add:AT	3'addition, 3'trimming	3	0.00073411	0.000833681		hsa-miR-1299.iso_3p:gga.iso_add:A	3'addition, 3'trimming	8	0.00126566	0.000975895
hsa-miR-328-3p.iso_3p:gt	3'trimming	2	0.000733562	0.00104167		hsa-miR-146a-5p.iso_5p:T.iso_3p:tt.iso_add:A	3'addition, 3'trimming, 5'trimming	10	0.00126459	0.000779047
hsa-miR-197-3p.iso_add:T	3'addition	2	0.000731651	0.00128425		hsa-miR-27b-3p.iso_3p:c.iso_add:ATA	3'addition, 3'trimming	9	0.00126226	0.00075624
hsa-miR-200b-3p.iso_5p:t.iso_3p:C.iso_add:T	3'addition, 3'trimming, 5'trimming	3	0.000730982	0.000959743		hsa-miR-224-5p.iso_3p:t	3'trimming	10	0.00125377	0.000628395
hsa-miR-205-5p.iso_add:A	3'addition	2	0.000729312	0.00130089		hsa-miR-125a-5p.iso_3p:ga.iso_add:T	3'addition, 3'trimming	9	0.00125313	0.00163538
hsa-miR-27a-3p.iso_5p:G.iso_3p:cgc.iso_add:T	3'addition, 3'trimming, 5'trimming	2	0.000729312	0.00130089		hsa-miR-148a-3p.iso_5p:t.iso_3p:t	3'trimming, 5'trimming	10	0.0012499	0.000791909
hsa-miR-27b-3p.iso_5p:G.iso_3p:gc	3'trimming, 5'trimming	2	0.000729312	0.00130089		hsa-miR-345-5p.iso_3p:ctc.iso_add:T	3'addition, 3'trimming	10	0.00124632	0.000765465
hsa-miR-122-5p.iso_3p:T.iso_add:T	3'addition, 3'trimming	3	0.000728327	0.000893856		hsa-miR-26b-5p.iso_3p:gt	3'trimming	9	0.00124434	0.00117263
hsa-miR-320b.iso_3p:AA	3'trimming	3	0.00072799	0.000905321		hsa-miR-10a-5p.iso_5p:t.iso_3p:gtg	3'trimming, 5'trimming	10	0.00124403	0.000695478
hsa-miR-320b.iso_add:T	3'addition	2	0.000727653	0.00102606		hsa-miR-378a-3p.iso_5p:C.iso_3p:c	3'trimming, 5'trimming	10	0.00124232	0.000654066
hsa-miR-4732-5p.iso_3p:t	3'trimming	2	0.000727629	0.00127551		hsa-miR-203a-3p.iso_5p:g.iso_3p:g.iso_add:A	3'addition, 3'trimming, 5'trimming	10	0.00124021	0.00083687
hsa-miR-6842-3p.iso_3p:ag	3'trimming	2	0.000727629	0.00127551		hsa-miR-532-5p.iso_3p:cgt	3'trimming	10	0.00123721	0.000832121
hsa-miR-342-5p.iso_3p:ga	3'trimming	3	0.000725411	0.0007355		hsa-miR-151a-3p.iso_5p:A.iso_add:T	3'addition, 5'trimming	10	0.00123133	0.00136063
hsa-miR-99b-3p.iso_3p:g	3'trimming	3	0.000724737	0.000902011		hsa-miR-200b-3p.iso_5p:t.iso_add:AA	3'addition, 5'trimming	10	0.00123104	0.000684269
hsa-miR-128-3p.iso_3p:T.iso_add:A	3'addition, 3'trimming	3	0.000722182	0.000850974		hsa-miR-16-2-3p.iso_5p:A.iso_3p:a	3'trimming, 5'trimming	10	0.00122745	0.00074113
hsa-miR-197-3p.iso_3p:A	3'trimming	2	0.000721947	0.00103205		hsa-miR-200a-3p.iso_add:AA	3'addition	10	0.00122519	0.000861216
hsa-miR-106b-3p.iso_5p:TA.iso_3p:c.iso_add:T	3'addition, 3'trimming, 5'trimming	3	0.000721846	0.000729351		hsa-miR-30a-3p.iso_3p:c.iso_add:AA	3'addition, 3'trimming	9	0.00122401	0.00118991
hsa-miR-2110.iso_3p:AG.iso_add:T	3'addition, 3'trimming	3	0.000721846	0.000729351		hsa-miR-320a.iso_5p:a.iso_3p:ga.iso_add:A	3'addition, 3'trimming, 5'trimming	10	0.00122395	0.000599041
hsa-miR-320a.iso_5p:a.iso_3p:AA.iso_add:T	3'addition, 3'trimming, 5'trimming	3	0.0007204	0.000768423		hsa-miR-320b.iso_5p:a.iso_3p:a	3'trimming, 5'trimming	10	0.00122395	0.000599041
hsa-let-7d-5p.iso_3p:gtt.iso_add:A	3'addition, 3'trimming	2	0.000720277	0.00141379		hsa-miR-1299.iso_3p:a	3'trimming	8	0.00122333	0.0010564
hsa-miR-433-3p.iso_3p:t	3'trimming	3	0.000717524	0.00073881		hsa-miR-125b-2-3p.iso_5p:tc.iso_3p:CT.iso_add:TT	3'addition, 3'trimming, 5'trimming	10	0.00122285	0.00131228
hsa-miR-483-5p.iso_3p:gag.iso_add:AA	3'addition, 3'trimming	3	0.000716599	0.000952315		hsa-miR-100-5p.iso_3p:gtg	3'trimming	10	0.00121979	0.000950186
hsa-miR-148a-3p.iso_5p:tca	5'trimming	3	0.000714256	0.000693415		hsa-miR-99a-5p.iso_3p:gtg.iso_add:AT	3'addition, 3'trimming	10	0.00121884	0.00130963
hsa-miR-139-3p.iso_3p:gt.iso_add:A	3'addition, 3'trimming	3	0.000713484	0.000870171		hsa-let-7a-5p.iso_3p:tt.iso_add:AT	3'addition, 3'trimming	10	0.00121322	0.000809323
hsa-miR-363-3p.iso_3p:gta	3'trimming	3	0.000712472	0.000777131		hsa-miR-21-3p.iso_add:T	3'addition	10	0.00121314	0.00098619
hsa-miR-629-5p.iso_3p:ct	3'trimming	3	0.000712472	0.000777131		hsa-miR-151a-3p.iso_5p:c.iso_3p:A.iso_add:T	3'addition, 3'trimming, 5'trimming	10	0.00121088	0.00116507
hsa-miR-146b-5p.iso_3p:ct	3'trimming	3	0.000712237	0.000909009		hsa-miR-146b-5p.iso_3p:G.iso_add:AA	3'addition, 3'trimming	9	0.00121054	0.000646135
hsa-miR-150-5p.iso_3p:g.iso_add:T	3'addition, 3'trimming	2	0.000711404	0.00134747		hsa-let-7f-5p.iso_3p:gtt.iso_add:AT	3'addition, 3'trimming	10	0.00121049	0.000457631
hsa-miR-1301-3p.iso_5p:t	5'trimming	2	0.000709894	0.000978472		hsa-miR-320a.iso_5p:a.iso_3p:AA	3'trimming, 5'trimming	10	0.00120999	0.00123655
hsa-miR-330-3p.iso_5p:g.iso_3p:G	3'trimming, 5'trimming	2	0.000709894	0.000978472		hsa-miR-205-5p.iso_3p:g.iso_add:T	3'addition, 3'trimming	10	0.00120911	0.00139793
hsa-miR-3913-5p.iso_3p:ct	3'trimming	3	0.000709582	0.000899004		hsa-miR-30e-3p.iso_5p:c	5'trimming	10	0.00120861	0.000929919
hsa-miR-30a-5p.iso_5p:t.iso_3p:C	3'trimming, 5'trimming	2	0.000709557	0.00106569		hsa-miR-125a-3p.iso_3p:cc	3'trimming	10	0.00120833	0.000446137
hsa-let-7i-5p.iso_3p:tt.iso_add:AT	3'addition, 3'trimming	3	0.000709162	0.000812936		hsa-miR-6510-3p.iso_3p:g.iso_add:A	3'addition, 3'trimming	10	0.00120384	0.000836509
hsa-miR-125b-2-3p.iso_5p:tc.iso_3p:C	3'trimming, 5'trimming	3	0.000709162	0.000812936		hsa-miR-660-5p.iso_add:A	3'addition	10	0.00120305	0.000694761
hsa-miR-654-5p.iso_3p:T	3'trimming	3	0.000708136	0.00104815		hsa-miR-191-5p.iso_5p:c.iso_3p:tg	3'trimming, 5'trimming	10	0.00120276	0.000468621
hsa-miR-1254.iso_3p:t	3'trimming	2	0.000707799	0.0011072		hsa-miR-452-5p.iso_3p:G.iso_add:T	3'addition, 3'trimming	10	0.00120164	0.00055526
hsa-miR-423-5p.iso_add:AA	3'addition	4	0.000703815	0.00049598		hsa-miR-25-3p.iso_add:AA	3'addition	10	0.0012013	0.000765132
hsa-miR-584-5p.iso_3p:g.iso_add:TT	3'addition, 3'trimming	3	0.000703773	0.000861477		hsa-miR-375.iso_5p:T.iso_3p:ga.iso_add:T	3'addition, 3'trimming, 5'trimming	8	0.00119923	0.002922
hsa-miR-330-3p.iso_5p:gc.iso_3p:G	3'trimming, 5'trimming	3	0.000703438	0.000706466		hsa-miR-30d-5p.iso_3p:CT.iso_add:A	3'addition, 3'trimming	10	0.00119902	0.00118358
hsa-miR-194-5p.iso_3p:ga.iso_add:A	3'addition, 3'trimming	2	0.000701868	0.00142011		hsa-miR-532-5p.iso_3p:cgt.iso_add:A	3'addition, 3'trimming	9	0.0011956	0.00074404
hsa-miR-30e-5p.iso_3p:g	3'trimming	2	0.000701532	0.00120018		hsa-miR-200a-5p.iso_3p:ga.iso_add:T	3'addition, 3'trimming	10	0.00119	0.00121553
hsa-miR-93-5p.iso_3p:tag.iso_add:A	3'addition, 3'trimming	2	0.000701532	0.00120018		hsa-miR-32-3p.iso_3p:t	3'trimming	9	0.00118963	0.000880506
hsa-let-7b-5p.iso_3p:T.iso_add:TT	3'addition, 3'trimming	2	0.000694738	0.0009551		hsa-miR-23b-5p.iso_3p:t	3'trimming	10	0.00118689	0.000779884
hsa-miR-4433b-5p.iso_3p:TT	3'trimming	2	0.000694738	0.0009551		hsa-miR-744-5p.iso_3p:ca.iso_add:A	3'addition, 3'trimming	10	0.00118286	0.000577193
hsa-miR-16-5p.iso_3p:g.iso_add:T	3'addition, 3'trimming	1	0.000692833	0.00154922		hsa-let-7a-5p.iso_5p:G.iso_3p:t	3'trimming, 5'trimming	10	0.0011811	0.000734806
hsa-miR-486-3p.iso_3p:gat.iso_add:A	3'addition, 3'trimming	2	0.000692659	0.00135245		hsa-miR-146a-5p.iso_5p:t.iso_3p:t	3'trimming, 5'trimming	10	0.00118089	0.000619677
hsa-miR-128-3p.iso_3p:tt.iso_add:AA	3'addition, 3'trimming	2	0.000692424	0.0010102		hsa-miR-194-5p.iso_3p:A	3'trimming	10	0.00118064	0.000876271
hsa-miR-21-5p.iso_5p:G	5'trimming	3	0.000690754	0.000820985		hsa-miR-320c.iso_3p:ggt.iso_add:A	3'addition, 3'trimming	10	0.00118047	0.000767986
hsa-miR-4738-3p.iso_5p:t	5'trimming	2	0.0006865	0.00143437		hsa-miR-320d.iso_3p:ga.iso_add:A	3'addition, 3'trimming	10	0.00118047	0.000767986
hsa-miR-191-5p.iso_3p:ctg.iso_add:TT	3'addition, 3'trimming	2	0.000685462	0.00129013		hsa-miR-21-3p.iso_3p:CT	3'trimming	9	0.00118033	0.00109537
hsa-miR-4723-5p.iso_3p:ca	3'trimming	2	0.000685462	0.00129013		hsa-miR-330-5p.iso_3p:gc	3'trimming	10	0.00117498	0.000852232
hsa-miR-151a-3p.iso_3p:AC.iso_add:T	3'addition, 3'trimming	3	0.000685366	0.000662444		hsa-miR-200b-3p.iso_3p:a.iso_add:TT	3'addition, 3'trimming	10	0.00117471	0.000604808
hsa-miR-22-3p.iso_3p:gt.iso_add:A	3'addition, 3'trimming	3	0.000685029	0.000769885		hsa-miR-222-3p.iso_3p:C.iso_add:A	3'addition, 3'trimming	10	0.00117424	0.000634128
hsa-miR-425-5p.iso_5p:a.iso_3p:GT	3'trimming, 5'trimming	2	0.00068245	0.000939819		hsa-miR-193b-5p.iso_3p:ga.iso_add:T	3'addition, 3'trimming	10	0.00117328	0.000835608
hsa-miR-140-3p.iso_5p:ta.iso_3p:AC.iso_add:T	3'addition, 3'trimming, 5'trimming	2	0.000682113	0.000960976		hsa-miR-378a-3p.iso_add:AA	3'addition	10	0.00117298	0.000631764
hsa-miR-409-3p.iso_5p:C.iso_3p:t	3'trimming, 5'trimming	3	0.000677439	0.000639786		hsa-miR-99a-5p.iso_5p:A.iso_3p:gtg.iso_add:A	3'addition, 3'trimming, 5'trimming	9	0.00117056	0.00164941
hsa-miR-122-5p.iso_3p:tg.iso_add:AAA	3'addition, 3'trimming	2	0.000674251	0.00135859		hsa-miR-192-5p.iso_3p:gcc	3'trimming	10	0.00117007	0.000659077
hsa-miR-485-5p.iso_add:A	3'addition	2	0.000674251	0.00135859		hsa-miR-320a.iso_3p:a.iso_add:TAT	3'addition, 3'trimming	10	0.00116833	0.00111546
hsa-miR-181d-5p.iso_3p:gt	3'trimming	2	0.000673077	0.000922833		hsa-miR-27b-3p.iso_3p:c.iso_add:TTT	3'addition, 3'trimming	9	0.00116516	0.000824999
hsa-miR-4446-3p.iso_3p:t	3'trimming	2	0.000672741	0.000993741		hsa-miR-148a-3p.iso_5p:t.iso_3p:t.iso_add:A	3'addition, 3'trimming, 5'trimming	9	0.00116195	0.00135871
hsa-miR-10b-5p.iso_3p:T	3'trimming	3	0.000672009	0.000658984		hsa-miR-338-5p.iso_3p:g	3'trimming	8	0.00115885	0.0019611
hsa-miR-152-3p.iso_3p:gg	3'trimming	3	0.000671672	0.000624922		hsa-miR-6843-3p.iso_add:T	3'addition	9	0.00115748	0.00147276
hsa-miR-6842-3p.iso_3p:cag	3'trimming	2	0.000670999	0.000969925		hsa-miR-30a-5p.iso_3p:CTG	3'trimming	10	0.00115308	0.000721024
hsa-miR-1301-3p.iso_3p:c	3'trimming	3	0.000670186	0.000691707		hsa-miR-30a-5p.iso_5p:t.iso_3p:CT.iso_add:T	3'addition, 3'trimming, 5'trimming	10	0.00115128	0.000448112
hsa-miR-28-3p.iso_5p:c.iso_add:A	3'addition, 5'trimming	3	0.000670186	0.000691707		hsa-miR-30a-5p.iso_3p:ag.iso_add:TT	3'addition, 3'trimming	9	0.00114811	0.000969385
hsa-miR-4669.iso_3p:g.iso_add:A	3'addition, 3'trimming	2	0.000669874	0.00125571		hsa-miR-203a-3p.iso_3p:tag.iso_add:A	3'addition, 3'trimming	9	0.00114696	0.000934934
hsa-miR-939-5p.iso_3p:gtg	3'trimming	2	0.000669537	0.00125578		hsa-miR-374a-3p.iso_3p:t	3'trimming	9	0.00114692	0.000792178
hsa-miR-148a-5p.iso_3p:ct	3'trimming	3	0.000666621	0.000665991		hsa-miR-30a-5p.iso_5p:t.iso_add:T	3'addition, 5'trimming	9	0.00114509	0.000722411
hsa-miR-126-3p.iso_3p:cg.iso_add:AAA	3'addition, 3'trimming	3	0.00066662	0.0007722		hsa-miR-148a-5p.iso_5p:C.iso_3p:t	3'trimming, 5'trimming	10	0.00114341	0.00116535
hsa-miR-375.iso_3p:tga.iso_add:A	3'addition, 3'trimming	3	0.000666284	0.000785409		hsa-miR-140-3p.iso_add:T	3'addition	10	0.00114214	0.000236955
hsa-miR-3656.iso_3p:G	3'trimming	2	0.000665712	0.000993795		hsa-let-7g-5p.iso_3p:gtt.iso_add:AT	3'addition, 3'trimming	10	0.00113985	0.000347757
hsa-miR-3074-5p.iso_3p:T	3'trimming	2	0.000663705	0.000929179		hsa-miR-148a-3p.iso_add:TA	3'addition	10	0.00113791	0.000751749
hsa-miR-499a-5p.iso_3p:t	3'trimming	2	0.00066331	0.000955645		hsa-let-7g-5p.iso_3p:tt.iso_add:AT	3'addition, 3'trimming	10	0.00113772	0.000381136
hsa-miR-183-5p.iso_5p:t.iso_3p:t.iso_add:A	3'addition, 3'trimming, 5'trimming	3	0.000662973	0.000734901		hsa-miR-320a.iso_3p:A.iso_add:TT	3'addition, 3'trimming	10	0.001137	0.000796501
hsa-miR-409-3p.iso_5p:C.iso_3p:t.iso_add:A	3'addition, 3'trimming, 5'trimming	2	0.000660895	0.00107626		hsa-miR-548ah-3p.iso_3p:c	3'trimming	10	0.00113267	0.000460082
hsa-miR-542-3p.iso_3p:aa	3'trimming	2	0.000660895	0.00107626		hsa-miR-548am-3p.iso_3p:t	3'trimming	10	0.00113267	0.000460082
hsa-miR-7704.iso_3p:g	3'trimming	2	0.000658358	0.000985507		hsa-miR-548p.iso_5p:tag.iso_3p:TG	3'trimming, 5'trimming	10	0.00113267	0.000460082
hsa-miR-99a-5p.iso_5p:A.iso_3p:tg.iso_add:A	3'addition, 3'trimming, 5'trimming	3	0.000657585	0.000821018		hsa-miR-574-5p.iso_3p:GT	3'trimming	9	0.00113206	0.000958487
hsa-miR-1306-3p.iso_5p:G.iso_3p:AT	3'trimming, 5'trimming	3	0.000657248	0.000760109		hsa-miR-30a-5p.iso_3p:g.iso_add:AT	3'addition, 3'trimming	9	0.00112993	0.000705211
hsa-miR-4732-3p.iso_3p:g.iso_add:A	3'addition, 3'trimming	3	0.000657013	0.000922457		hsa-miR-1299.iso_3p:gga	3'trimming	8	0.00112984	0.000963686
hsa-let-7d-5p.iso_3p:gtt	3'trimming	2	0.00065568	0.00131722		hsa-miR-146a-5p.iso_add:TA	3'addition	9	0.00112899	0.000657618
hsa-miR-27a-3p.iso_3p:c.iso_add:AAA	3'addition, 3'trimming	2	0.00065568	0.00131722		hsa-miR-140-5p.iso_3p:g.iso_add:A	3'addition, 3'trimming	8	0.00112385	0.000951285
hsa-miR-140-3p.iso_3p:g.iso_add:T	3'addition, 3'trimming	2	0.000655343	0.00110095		hsa-miR-92a-3p.iso_5p:t.iso_3p:t.iso_add:A	3'addition, 3'trimming, 5'trimming	10	0.00112301	0.00061944
hsa-miR-146b-5p.iso_3p:G.iso_add:A	3'addition, 3'trimming	2	0.000654669	0.000896555		hsa-miR-10a-5p.iso_add:A	3'addition	10	0.00112159	0.000732898
hsa-miR-1307-3p.iso_5p:a.iso_3p:GT.iso_add:TT	3'addition, 3'trimming, 5'trimming	3	0.000653264	0.000606685		hsa-miR-146b-3p.iso_5p:tg	5'trimming	10	0.00112137	0.0012822
hsa-miR-26a-5p.iso_3p:ct.iso_add:TT	3'addition, 3'trimming	2	0.000648549	0.000903567		hsa-miR-151a-3p.iso_5p:c.iso_3p:A.iso_add:A	3'addition, 3'trimming, 5'trimming	10	0.00111952	0.00073956
hsa-miR-30a-3p.iso_3p:c.iso_add:T	3'addition, 3'trimming	2	0.000648549	0.000903567		hsa-miR-331-3p.iso_3p:a	3'trimming	9	0.00111726	0.000858658
hsa-miR-191-5p.iso_3p:ctg.iso_add:AT	3'addition, 3'trimming	2	0.000648309	0.00130081		hsa-miR-181d-5p.iso_3p:gt	3'trimming	9	0.00111686	0.000942059
hsa-miR-320a.iso_5p:aa.iso_3p:a.iso_add:T	3'addition, 3'trimming, 5'trimming	2	0.000648309	0.00130081		hsa-miR-423-5p.iso_add:A	3'addition	10	0.00111682	0.00070108
hsa-miR-328-3p.iso_3p:gt.iso_add:A	3'addition, 3'trimming	2	0.000648309	0.00130081		hsa-miR-499a-5p.iso_3p:AAC	3'trimming	10	0.00111485	0.00116899
hsa-miR-146b-5p.iso_3p:ct.iso_add:T	3'addition, 3'trimming	3	0.000648212	0.000776692		hsa-miR-96-5p.iso_3p:t.iso_add:A	3'addition, 3'trimming	9	0.00111413	0.000826838
hsa-miR-885-3p.iso_3p:a	3'trimming	3	0.000646808	0.00067645		hsa-miR-425-3p.iso_5p:C.iso_3p:cc.iso_add:A	3'addition, 3'trimming, 5'trimming	10	0.00111262	0.000401647
hsa-miR-548ay-5p.iso_3p:c	3'trimming	1	0.000646644	0.00144594		hsa-miR-132-3p.iso_add:T	3'addition	10	0.0011117	0.00134546
hsa-miR-548d-5p.iso_3p:cc	3'trimming	1	0.000646644	0.00144594		hsa-miR-429.iso_add:A	3'addition	10	0.00111088	0.000878138
hsa-miR-191-5p.iso_3p:ctg.iso_add:A	3'addition, 3'trimming	2	0.000646307	0.00120452		hsa-miR-455-3p.iso_3p:c	3'trimming	10	0.00110982	0.000506899
hsa-miR-500a-3p.iso_5p:A.iso_3p:ctg	3'trimming, 5'trimming	2	0.000646307	0.00120452		hsa-miR-223-5p.iso_3p:G.iso_add:A	3'addition, 3'trimming	7	0.00110777	0.00204675
hsa-miR-502-3p.iso_3p:ca	3'trimming	2	0.000646307	0.00120452		hsa-miR-29c-5p.iso_5p:t.iso_3p:c	3'trimming, 5'trimming	10	0.00110369	0.000560835
hsa-miR-192-5p.iso_3p:AGT	3'trimming	2	0.000645634	0.000899352		hsa-miR-100-5p.iso_3p:g.iso_add:T	3'addition, 3'trimming	9	0.00110289	0.00225821
hsa-miR-629-5p.iso_5p:t	5'trimming	3	0.000644647	0.000759456		hsa-miR-365a-3p.iso_3p:t.iso_add:A	3'addition, 3'trimming	10	0.00110195	0.000850289
hsa-miR-382-5p.iso_add:T	3'addition	3	0.000642823	0.00104338		hsa-miR-365b-3p.iso_3p:t.iso_add:A	3'addition, 3'trimming	10	0.00110195	0.000850289
hsa-miR-146b-3p.iso_5p:t.iso_3p:g	3'trimming, 5'trimming	3	0.000642069	0.000663603		hsa-miR-2110.iso_3p:tg	3'trimming	10	0.0011012	0.000795183
hsa-miR-3913-5p.iso_3p:t	3'trimming	3	0.000641732	0.000833001		hsa-miR-22-3p.iso_3p:gt.iso_add:AT	3'addition, 3'trimming	10	0.00110068	0.000642454
hsa-miR-342-5p.iso_3p:tga	3'trimming	3	0.000640286	0.000721241		hsa-let-7b-5p.iso_3p:tt.iso_add:ATT	3'addition, 3'trimming	9	0.0011006	0.00114455
hsa-miR-27a-5p.iso_3p:GGG	3'trimming	3	0.000639514	0.000723725		hsa-miR-125b-2-3p.iso_5p:tc.iso_3p:c.iso_add:AA	3'addition, 3'trimming, 5'trimming	10	0.00110051	0.00055439
hsa-miR-24-3p.iso_3p:g.iso_add:T	3'addition, 3'trimming	2	0.000637271	0.00132448		hsa-miR-140-3p.iso_5p:t.iso_3p:g	3'trimming, 5'trimming	10	0.00109837	0.000803373
hsa-miR-340-5p.iso_3p:tt	3'trimming	2	0.000637271	0.00132448		hsa-miR-93-5p.iso_5p:c	5'trimming	9	0.00109468	0.000995796
hsa-miR-1292-5p.iso_3p:g	3'trimming	2	0.000637058	0.000885118		hsa-miR-375.iso_3p:ga.iso_add:AA	3'addition, 3'trimming	10	0.00109133	0.00173056
hsa-miR-146a-5p.iso_add:TA	3'addition	2	0.000636935	0.00110003		hsa-miR-200b-3p.iso_5p:ta.iso_3p:CGG	3'trimming, 5'trimming	9	0.00108993	0.000734602
hsa-miR-199a-3p.iso_5p:T	5'trimming	2	0.000636935	0.00110003		hsa-miR-181c-3p.iso_5p:a.iso_add:T	3'addition, 5'trimming	9	0.00108971	0.000779826
hsa-miR-199b-3p.iso_5p:T	5'trimming	2	0.000636935	0.00110003		hsa-miR-33b-3p.iso_3p:cc.iso_add:T	3'addition, 3'trimming	9	0.00108878	0.0011552
hsa-miR-361-3p.iso_3p:tt.iso_add:A	3'addition, 3'trimming	2	0.000636598	0.000937253		hsa-miR-190b.iso_3p:G.iso_add:A	3'addition, 3'trimming	10	0.00108719	0.000523653
hsa-miR-873-5p.iso_5p:T.iso_3p:cct	3'trimming, 5'trimming	2	0.000636598	0.000937253		hsa-miR-1307-5p.iso_3p:ct	3'trimming	10	0.00108668	0.00089774
hsa-miR-22-3p.iso_3p:gt.iso_add:AT	3'addition, 3'trimming	2	0.000636261	0.00087143		hsa-miR-532-3p.iso_3p:ca	3'trimming	10	0.00108611	0.000533022
hsa-miR-6852-5p.iso_add:T	3'addition	2	0.000635588	0.00107656		hsa-let-7i-5p.iso_add:TT	3'addition	10	0.00108457	0.000522416
hsa-miR-139-5p.iso_3p:t.iso_add:A	3'addition, 3'trimming	3	0.000635193	0.000659634		hsa-miR-92a-3p.iso_3p:gt.iso_add:AT	3'addition, 3'trimming	10	0.0010823	0.000786394
hsa-miR-151a-3p.iso_5p:TA.iso_3p:gg.iso_add:A	3'addition, 3'trimming, 5'trimming	3	0.000635193	0.000659634		hsa-let-7a-5p.iso_3p:gtt.iso_add:AT	3'addition, 3'trimming	10	0.00108128	0.000500794
hsa-miR-127-3p.iso_add:AT	3'addition	3	0.000634856	0.000590759		hsa-miR-339-3p.iso_3p:cg.iso_add:T	3'addition, 3'trimming	10	0.00108092	0.000758162
hsa-miR-320a.iso_5p:a.iso_3p:ga.iso_add:T	3'addition, 3'trimming, 5'trimming	3	0.000631251	0.000625739		hsa-miR-1307-3p.iso_3p:g.iso_add:T	3'addition, 3'trimming	10	0.00107882	0.000725719
hsa-miR-320b.iso_5p:a.iso_3p:aa.iso_add:T	3'addition, 3'trimming, 5'trimming	3	0.000631251	0.000625739		hsa-miR-423-3p.iso_3p:C	3'trimming	10	0.00107854	0.000927927
hsa-miR-30c-5p.iso_3p:c	3'trimming	3	0.000629232	0.000920861		hsa-miR-223-3p.iso_3p:a	3'trimming	8	0.00107627	0.0013272
hsa-miR-423-3p.iso_add:AT	3'addition	3	0.000629232	0.000920861		hsa-miR-652-3p.iso_3p:gtg.iso_add:A	3'addition, 3'trimming	9	0.00107522	0.000799225
hsa-miR-1255b-5p.iso_3p:t	3'trimming	3	0.000628696	0.000813608		hsa-miR-193b-3p.iso_add:A	3'addition	10	0.0010732	0.000416156
hsa-miR-145-5p.iso_3p:cct.iso_add:T	3'addition, 3'trimming	2	0.000627562	0.0010063		hsa-miR-221-3p.iso_3p:ttc.iso_add:A	3'addition, 3'trimming	10	0.00107263	0.000823652
hsa-miR-192-5p.iso_3p:A.iso_add:TT	3'addition, 3'trimming	2	0.000627562	0.0010063		hsa-miR-210-3p.iso_add:A	3'addition	10	0.00107214	0.000679036
hsa-miR-425-5p.iso_3p:a.iso_add:T	3'addition, 3'trimming	2	0.000627562	0.0010063		hsa-miR-148a-3p.iso_add:AA	3'addition	9	0.00107188	0.000838116
hsa-miR-3135a.iso_add:T	3'addition	2	0.000626889	0.00086795		hsa-miR-96-5p.iso_3p:gct	3'trimming	7	0.00107055	0.00103632
hsa-miR-744-5p.iso_add:TT	3'addition	2	0.000626215	0.00115944		hsa-miR-146b-3p.iso_3p:g.iso_add:A	3'addition, 3'trimming	10	0.00106772	0.00134787
hsa-miR-941.iso_3p:tgc.iso_add:A	3'addition, 3'trimming	3	0.000626157	0.000752011		hsa-let-7b-5p.iso_3p:gtt.iso_add:AAT	3'addition, 3'trimming	8	0.00106445	0.00135023
hsa-miR-185-3p.iso_3p:gtc.iso_add:A	3'addition, 3'trimming	1	0.000625878	0.00139951		hsa-miR-196a-5p.iso_3p:gg.iso_add:A	3'addition, 3'trimming	9	0.00106324	0.00112594
hsa-miR-1307-3p.iso_3p:G.iso_add:AA	3'addition, 3'trimming	3	0.000625484	0.000609986		hsa-miR-99b-3p.iso_3p:g.iso_add:A	3'addition, 3'trimming	10	0.00106221	0.000753614
hsa-miR-320a.iso_5p:G.iso_3p:cga	3'trimming, 5'trimming	2	0.000622987	0.0010377		hsa-miR-484.iso_3p:t.iso_add:A	3'addition, 3'trimming	9	0.00106084	0.000790541
hsa-miR-320b.iso_5p:G.iso_3p:caa	3'trimming, 5'trimming	2	0.000622987	0.0010377		hsa-miR-193b-5p.iso_3p:tga	3'trimming	10	0.00105924	0.00117193
hsa-miR-320c.iso_5p:G.iso_3p:t	3'trimming, 5'trimming	2	0.000622987	0.0010377		hsa-let-7d-3p.iso_5p:c.iso_3p:t	3'trimming, 5'trimming	10	0.001056	0.000522002
hsa-miR-550a-5p.iso_3p:c	3'trimming	3	0.000621878	0.000689279		hsa-miR-195-3p.iso_3p:A	3'trimming	10	0.00105598	0.000560289
hsa-miR-4508.iso_5p:CCA.iso_3p:cg	3'trimming, 5'trimming	2	0.000621541	0.000913937		hsa-miR-375.iso_3p:tga.iso_add:AA	3'addition, 3'trimming	10	0.0010551	0.00102871
hsa-miR-6741-5p.iso_add:A	3'addition	2	0.000621541	0.000913937		hsa-miR-125b-5p.iso_add:T	3'addition	10	0.00105409	0.00114701
hsa-miR-192-5p.iso_3p:A.iso_add:A	3'addition, 3'trimming	3	0.000620431	0.000759779		hsa-miR-365a-5p.iso_3p:tg	3'trimming	10	0.00105408	0.000611363
hsa-miR-122-5p.iso_5p:TG.iso_3p:g	3'trimming, 5'trimming	1	0.000619026	0.00138419		hsa-miR-365b-5p.iso_3p:G	3'trimming	10	0.00105288	0.000959749
hsa-miR-3158-3p.iso_3p:c.iso_add:T	3'addition, 3'trimming	3	0.000618987	0.000748443		hsa-miR-148b-5p.iso_5p:G.iso_3p:c.iso_add:T	3'addition, 3'trimming, 5'trimming	10	0.00105236	0.000517178
hsa-miR-205-5p.iso_3p:g	3'trimming	2	0.000617853	0.000847559		hsa-miR-200b-3p.iso_add:TA	3'addition	10	0.0010499	0.000660071
hsa-let-7d-3p.iso_3p:t.iso_add:A	3'addition, 3'trimming	2	0.000617121	0.000872072		hsa-miR-497-5p.iso_3p:t	3'trimming	7	0.00104988	0.000993719
hsa-miR-126-5p.iso_3p:g.iso_add:A	3'addition, 3'trimming	2	0.000617121	0.000872072		hsa-miR-342-3p.iso_3p:gt.iso_add:A	3'addition, 3'trimming	10	0.00104877	0.000527058
hsa-miR-23a-3p.iso_3p:AA.iso_add:T	3'addition, 3'trimming	2	0.000617121	0.000872072		hsa-miR-99a-5p.iso_5p:A.iso_add:A	3'addition, 5'trimming	10	0.00104739	0.000942351
hsa-miR-374a-5p.iso_3p:g	3'trimming	2	0.000617121	0.000872072		hsa-miR-195-5p.iso_3p:c.iso_add:AA	3'addition, 3'trimming	10	0.00104699	0.00088227
hsa-miR-100-5p.iso_3p:gtg.iso_add:A	3'addition, 3'trimming	3	0.000616785	0.000663799		hsa-miR-191-5p.iso_5p:c.iso_3p:T	3'trimming, 5'trimming	8	0.00104669	0.000804117
hsa-miR-1304-5p.iso_5p:CGG.iso_3p:gtg	3'trimming, 5'trimming	3	0.000616448	0.000577333		hsa-miR-132-3p.iso_3p:g.iso_add:A	3'addition, 3'trimming	10	0.00104555	0.000798629
hsa-miR-339-5p.iso_3p:acg.iso_add:T	3'addition, 3'trimming	2	0.000607807	0.00111891		hsa-let-7a-5p.iso_3p:T.iso_add:T	3'addition, 3'trimming	9	0.00104554	0.000922163
hsa-miR-671-3p.iso_3p:c.iso_add:T	3'addition, 3'trimming	3	0.000602023	0.000762953		hsa-miR-452-5p.iso_3p:GAC	3'trimming	10	0.00104359	0.00110375
hsa-miR-423-5p.iso_3p:ttt.iso_add:ATT	3'addition, 3'trimming	2	0.000601687	0.000825004		hsa-let-7g-5p.iso_3p:t.iso_add:AA	3'addition, 3'trimming	10	0.00104333	0.000451008
hsa-miR-328-3p.iso_add:TT	3'addition	1	0.000600455	0.00134266		hsa-miR-101-3p.iso_3p:G.iso_add:TT	3'addition, 3'trimming	9	0.00104261	0.00067016
hsa-miR-4433b-5p.iso_5p:a.iso_3p:TT	3'trimming, 5'trimming	1	0.000600455	0.00134266		hsa-miR-183-5p.iso_5p:t.iso_3p:G.iso_add:A	3'addition, 3'trimming, 5'trimming	10	0.0010353	0.000760084
hsa-miR-101-3p.iso_5p:G.iso_add:T	3'addition, 5'trimming	2	0.000599445	0.000825053		hsa-let-7g-3p.iso_3p:c.iso_add:T	3'addition, 3'trimming	10	0.00103526	0.00116761
hsa-miR-1307-3p.iso_3p:G.iso_add:AT	3'addition, 3'trimming	2	0.000599445	0.000825053		hsa-miR-23a-3p.iso_3p:cc.iso_add:AA	3'addition, 3'trimming	10	0.00103425	0.000442295
hsa-miR-1343-3p.iso_3p:c	3'trimming	2	0.000598771	0.000997759		hsa-miR-423-3p.iso_5p:A.iso_3p:t	3'trimming, 5'trimming	10	0.00102975	0.000862242
hsa-miR-584-5p.iso_5p:A.iso_3p:g	3'trimming, 5'trimming	3	0.000597703	0.000636454		hsa-miR-92a-3p.iso_3p:T.iso_add:A	3'addition, 3'trimming	10	0.00102908	0.00067111
hsa-miR-139-3p.iso_3p:gt.iso_add:AT	3'addition, 3'trimming	2	0.000597687	0.00109666		hsa-miR-181b-5p.iso_5p:C.iso_3p:ggt	3'trimming, 5'trimming	10	0.00102838	0.00047809
hsa-miR-181a-5p.iso_3p:T	3'trimming	3	0.000596217	0.000569431		hsa-miR-339-3p.iso_3p:g	3'trimming	10	0.00102817	0.000562456
hsa-let-7d-3p.iso_3p:T	3'trimming	1	0.000593085	0.00132618		hsa-miR-27a-3p.iso_3p:c.iso_add:ATT	3'addition, 3'trimming	10	0.00102707	0.000600628
hsa-miR-1285-5p.iso_5p:g	5'trimming	1	0.000593085	0.00132618		hsa-miR-486-5p.iso_add:A	3'addition	9	0.0010259	0.0012277
hsa-miR-130b-5p.iso_3p:c	3'trimming	1	0.000593085	0.00132618		hsa-miR-146a-5p.iso_5p:t.iso_3p:G	3'trimming, 5'trimming	9	0.00102514	0.000713645
hsa-miR-1976.iso_add:A	3'addition	1	0.000593085	0.00132618		hsa-miR-29c-5p.iso_3p:ttc	3'trimming	9	0.00102482	0.000901899
hsa-miR-1976.iso_add:TT	3'addition	1	0.000593085	0.00132618		hsa-miR-106b-5p.iso_add:T	3'addition	9	0.00102208	0.000625789
hsa-miR-200a-3p.iso_3p:gt.iso_add:T	3'addition, 3'trimming	1	0.000593085	0.00132618		hsa-miR-452-5p.iso_3p:tga	3'trimming	9	0.00102154	0.00139594
hsa-miR-3940-3p.iso_5p:A.iso_3p:t	3'trimming, 5'trimming	1	0.000593085	0.00132618		hsa-miR-146a-5p.iso_3p:tt.iso_add:AAA	3'addition, 3'trimming	10	0.00101887	0.000608402
hsa-miR-4646-3p.iso_5p:a.iso_add:A	3'addition, 5'trimming	1	0.000593085	0.00132618		hsa-miR-99a-5p.iso_add:AT	3'addition	10	0.00101825	0.000787052
hsa-miR-4646-3p.iso_5p:a.iso_add:T	3'addition, 5'trimming	1	0.000593085	0.00132618		hsa-miR-215-5p.iso_3p:A	3'trimming	10	0.00101409	0.000578481
hsa-miR-4732-3p.iso_add:A	3'addition	1	0.000593085	0.00132618		hsa-miR-146a-5p.iso_5p:T.iso_3p:tt	3'trimming, 5'trimming	10	0.00101073	0.000669538
hsa-miR-486-5p.iso_3p:g.iso_add:TAA	3'addition, 3'trimming	1	0.000593085	0.00132618		hsa-miR-200b-3p.iso_5p:t.iso_3p:ga.iso_add:A	3'addition, 3'trimming, 5'trimming	9	0.00100924	0.000871263
hsa-miR-486-5p.iso_5p:tc.iso_3p:g.iso_add:TT	3'addition, 3'trimming, 5'trimming	1	0.000593085	0.00132618		hsa-miR-499a-5p.iso_3p:AA	3'trimming	9	0.00100463	0.00113367
hsa-miR-486-5p.iso_5p:tcc.iso_3p:g.iso_add:A	3'addition, 3'trimming, 5'trimming	1	0.000593085	0.00132618		hsa-miR-24-2-5p.iso_5p:G.iso_3p:ag	3'trimming, 5'trimming	10	0.00100404	0.000580391
hsa-miR-543.iso_add:AAT	3'addition	1	0.000593085	0.00132618		hsa-miR-200b-3p.iso_5p:taa.iso_3p:C.iso_add:T	3'addition, 3'trimming, 5'trimming	10	0.00100314	0.000399179
hsa-miR-6852-3p.iso_5p:GA.iso_add:TTT	3'addition, 5'trimming	1	0.000593085	0.00132618		hsa-miR-22-3p.iso_3p:gt.iso_add:A	3'addition, 3'trimming	9	0.00100175	0.000624906
hsa-miR-92a-3p.iso_3p:t.iso_add:ATA	3'addition, 3'trimming	1	0.000593085	0.00132618		hsa-let-7d-3p.iso_3p:tct.iso_add:A	3'addition, 3'trimming	9	0.00100107	0.000871301
hsa-miR-92a-3p.iso_5p:t.iso_3p:tgt	3'trimming, 5'trimming	1	0.000593085	0.00132618		hsa-miR-340-5p.iso_3p:att.iso_add:T	3'addition, 3'trimming	9	0.00100007	0.000682678
hsa-miR-92b-3p.iso_3p:cc.iso_add:ATA	3'addition, 3'trimming	1	0.000593085	0.00132618		hsa-miR-151a-3p.iso_3p:AC.iso_add:T	3'addition, 3'trimming	10	0.000999563	0.00104012
hsa-miR-3615.iso_3p:G.iso_add:TA	3'addition, 3'trimming	3	0.000592416	0.000932909		hsa-miR-103a-3p.iso_3p:a.iso_add:TA	3'addition, 3'trimming	10	0.000999407	0.000758349
hsa-miR-654-5p.iso_5p:A.iso_3p:c	3'trimming, 5'trimming	2	0.000592314	0.00085359		hsa-let-7d-3p.iso_3p:ct.iso_add:A	3'addition, 3'trimming	9	0.000998266	0.000521174
hsa-miR-3074-5p.iso_5p:g.iso_3p:T	3'trimming, 5'trimming	2	0.000592079	0.000966419		hsa-miR-146b-5p.iso_3p:t.iso_add:AT	3'addition, 3'trimming	10	0.000997764	0.000581334
hsa-miR-501-3p.iso_3p:t.iso_add:A	3'addition, 3'trimming	3	0.000591543	0.000741459		hsa-miR-146b-3p.iso_5p:t.iso_3p:g.iso_add:T	3'addition, 3'trimming, 5'trimming	10	0.000996383	0.00116768
hsa-miR-142-3p.iso_5p:t.iso_3p:a	3'trimming, 5'trimming	2	0.000591082	0.0012214		hsa-miR-196b-5p.iso_3p:g	3'trimming	9	0.00099305	0.000727461
hsa-miR-20a-5p.iso_3p:ag	3'trimming	2	0.000591082	0.0012214		hsa-miR-339-5p.iso_3p:acg	3'trimming	10	0.000992015	0.000768215
hsa-miR-423-3p.iso_5p:a.iso_3p:t.iso_add:A	3'addition, 3'trimming, 5'trimming	2	0.000589736	0.000896472		hsa-miR-10a-5p.iso_5p:t.iso_3p:tg.iso_add:A	3'addition, 3'trimming, 5'trimming	9	0.000991507	0.00122255
hsa-miR-629-5p.iso_3p:act	3'trimming	2	0.000589399	0.00107844		hsa-miR-21-5p.iso_3p:ga.iso_add:TA	3'addition, 3'trimming	9	0.000989409	0.000967236
hsa-miR-6501-5p.iso_3p:G	3'trimming	1	0.000589062	0.00131718		hsa-miR-378a-3p.iso_5p:a.iso_3p:c.iso_add:AAA	3'addition, 3'trimming, 5'trimming	10	0.000986456	0.000842906
hsa-miR-6741-5p.iso_3p:tg	3'trimming	1	0.000589062	0.00131718		hsa-miR-30e-5p.iso_5p:t.iso_3p:CT.iso_add:T	3'addition, 3'trimming, 5'trimming	9	0.000986256	0.000564304
hsa-miR-423-5p.iso_add:AT	3'addition	3	0.000588667	0.000571227		hsa-miR-195-5p.iso_add:T	3'addition	9	0.000985166	0.000544951
hsa-miR-200b-3p.iso_3p:C.iso_add:T	3'addition, 3'trimming	2	0.000587599	0.00107449		hsa-miR-340-3p.iso_3p:c	3'trimming	10	0.000983439	0.000903612
hsa-miR-409-3p.iso_3p:TTT	3'trimming	2	0.000587262	0.00107454		hsa-miR-25-3p.iso_5p:c	5'trimming	10	0.000980842	0.000479694
hsa-miR-1273h-3p.iso_3p:c	3'trimming	2	0.000584725	0.000844329		hsa-miR-497-5p.iso_3p:tgt	3'trimming	9	0.000979255	0.000813362
hsa-miR-148a-5p.iso_3p:act	3'trimming	3	0.000583616	0.000636346		hsa-miR-181a-5p.iso_3p:t.iso_add:AT	3'addition, 3'trimming	10	0.000977535	0.000627632
hsa-miR-3150b-3p.iso_3p:g	3'trimming	3	0.000583616	0.000636346		hsa-miR-193a-3p.iso_3p:t	3'trimming	9	0.000977349	0.000889806
hsa-miR-192-5p.iso_5p:c.iso_3p:cc.iso_add:A	3'addition, 3'trimming, 5'trimming	3	0.000583615	0.000768321		hsa-let-7d-3p.iso_5p:c	5'trimming	9	0.000977078	0.000511233
hsa-miR-215-5p.iso_5p:a.iso_3p:c	3'trimming, 5'trimming	3	0.000583615	0.000768321		hsa-miR-328-3p.iso_add:T	3'addition	10	0.000976229	0.000569759
hsa-miR-424-3p.iso_3p:at.iso_add:T	3'addition, 3'trimming	2	0.00058338	0.000964991		hsa-miR-425-5p.iso_add:A	3'addition	9	0.000974985	0.00066995
hsa-miR-92a-3p.iso_3p:GG	3'trimming	2	0.00058338	0.000964991		hsa-miR-3615.iso_add:T	3'addition	10	0.000971144	0.000981967
hsa-miR-320c.iso_3p:ggt.iso_add:AA	3'addition, 3'trimming	2	0.000583279	0.000798753		hsa-miR-140-3p.iso_3p:gg.iso_add:A	3'addition, 3'trimming	9	0.000969904	0.00062903
hsa-miR-320d.iso_3p:ga.iso_add:AA	3'addition, 3'trimming	2	0.000583279	0.000798753		hsa-miR-335-3p.iso_5p:G.iso_3p:cc.iso_add:T	3'addition, 3'trimming, 5'trimming	9	0.000969518	0.000919987
hsa-miR-486-5p.iso_5p:tc.iso_3p:ag	3'trimming, 5'trimming	3	0.000582374	0.00061742		hsa-miR-222-3p.iso_3p:CTC	3'trimming	9	0.000969305	0.000655444
hsa-miR-144-5p.iso_3p:T	3'trimming	2	0.00058171	0.00110648		hsa-miR-101-3p.iso_5p:G.iso_3p:a.iso_add:TA	3'addition, 3'trimming, 5'trimming	10	0.000968373	0.000373028
hsa-miR-19b-3p.iso_3p:ga	3'trimming	2	0.00058171	0.00110648		hsa-miR-27b-3p.iso_3p:AC	3'trimming	10	0.000967774	0.000466167
hsa-miR-29b-3p.iso_3p:tt	3'trimming	2	0.00058171	0.00110648		hsa-miR-194-5p.iso_3p:ga.iso_add:A	3'addition, 3'trimming	9	0.000966405	0.00066678
hsa-miR-874-3p.iso_3p:CT	3'trimming	2	0.000581373	0.000910546		hsa-miR-32-5p.iso_3p:gca.iso_add:A	3'addition, 3'trimming	8	0.000965903	0.00100058
hsa-miR-181a-3p.iso_3p:acc	3'trimming	3	0.000579631	0.000558671		hsa-miR-24-3p.iso_add:TT	3'addition	10	0.000965315	0.000513274
hsa-miR-532-5p.iso_3p:gt.iso_add:T	3'addition, 3'trimming	3	0.000579631	0.000558671		hsa-let-7b-3p.iso_3p:c.iso_add:T	3'addition, 3'trimming	9	0.000962354	0.000549721
hsa-miR-342-5p.iso_add:A	3'addition	2	0.000578958	0.000806472		hsa-let-7b-3p.iso_3p:cc.iso_add:A	3'addition, 3'trimming	9	0.00096222	0.00077616
hsa-miR-147b.iso_3p:cta.iso_add:A	3'addition, 3'trimming	2	0.000578942	0.00110035		hsa-miR-320a.iso_3p:a.iso_add:TTA	3'addition, 3'trimming	10	0.000959082	0.00063173
hsa-miR-483-5p.iso_3p:g.iso_add:T	3'addition, 3'trimming	2	0.000578942	0.00110035		hsa-miR-1246.iso_5p:aa.iso_3p:A	3'trimming, 5'trimming	9	0.000958742	0.00124284
hsa-miR-1299.iso_3p:a.iso_add:T	3'addition, 3'trimming	1	0.000577496	0.00129132		hsa-miR-148a-5p.iso_5p:C.iso_3p:act	3'trimming, 5'trimming	10	0.000954948	0.000800697
hsa-miR-197-5p.iso_3p:gg	3'trimming	1	0.000577496	0.00129132		hsa-miR-30d-3p.iso_3p:c	3'trimming	9	0.000954799	0.000676308
hsa-miR-6779-5p.iso_5p:c	5'trimming	1	0.000577496	0.00129132		hsa-miR-205-5p.iso_3p:ctg.iso_add:A	3'addition, 3'trimming	10	0.000952183	0.000760742
hsa-miR-200b-3p.iso_3p:C.iso_add:A	3'addition, 3'trimming	3	0.000574008	0.000941578		hsa-miR-200a-5p.iso_3p:gga.iso_add:A	3'addition, 3'trimming	10	0.000951283	0.00109811
hsa-miR-26a-5p.iso_3p:GT	3'trimming	3	0.000573339	0.000636396		hsa-miR-193b-5p.iso_5p:T.iso_3p:a	3'trimming, 5'trimming	10	0.000948338	0.000669268
hsa-miR-30d-5p.iso_3p:CT.iso_add:A	3'addition, 3'trimming	2	0.000571664	0.000783387		hsa-miR-30a-5p.iso_5p:tg	5'trimming	10	0.000947975	0.000521728
hsa-miR-101-3p.iso_5p:G.iso_3p:gaa.iso_add:A	3'addition, 3'trimming, 5'trimming	2	0.000570932	0.000793155		hsa-miR-148a-5p.iso_3p:ct.iso_add:A	3'addition, 3'trimming	10	0.000943877	0.000731456
hsa-miR-15a-5p.iso_3p:g	3'trimming	2	0.000570932	0.000793155		hsa-miR-885-5p.iso_3p:ct	3'trimming	7	0.000942854	0.000976253
hsa-miR-206.iso_3p:g.iso_add:A	3'addition, 3'trimming	2	0.000570932	0.000793155		hsa-miR-375.iso_3p:a.iso_add:TA	3'addition, 3'trimming	8	0.000942707	0.00151442
hsa-miR-1304-5p.iso_add:T	3'addition	2	0.000568854	0.00107804		hsa-miR-181b-5p.iso_3p:t.iso_add:AA	3'addition, 3'trimming	10	0.000942669	0.000539727
hsa-miR-375.iso_5p:T	5'trimming	3	0.000568773	0.000584344		hsa-miR-148a-3p.iso_5p:G.iso_3p:t.iso_add:A	3'addition, 3'trimming, 5'trimming	9	0.000940138	0.000773623
hsa-miR-27b-3p.iso_3p:c.iso_add:AA	3'addition, 3'trimming	3	0.000567327	0.000636157		hsa-miR-185-5p.iso_3p:a.iso_add:T	3'addition, 3'trimming	10	0.000939329	0.000533828
hsa-miR-140-3p.iso_5p:ta	5'trimming	3	0.000565545	0.000622563		hsa-let-7e-5p.iso_3p:gtt.iso_add:A	3'addition, 3'trimming	10	0.000939142	0.000663374
hsa-miR-186-5p.iso_5p:c	5'trimming	3	0.000565545	0.000622563		hsa-miR-361-3p.iso_5p:AG.iso_3p:tt	3'trimming, 5'trimming	10	0.000936814	0.000629518
hsa-miR-191-5p.iso_5p:c.iso_3p:tg.iso_add:A	3'addition, 3'trimming, 5'trimming	3	0.000564303	0.000702409		hsa-let-7f-5p.iso_5p:A.iso_3p:t	3'trimming, 5'trimming	10	0.000936793	0.000336392
hsa-miR-200c-3p.iso_3p:gga.iso_add:A	3'addition, 3'trimming	3	0.000564303	0.000702409		hsa-miR-26a-2-3p.iso_3p:tc	3'trimming	8	0.000936639	0.00104736
hsa-miR-28-3p.iso_3p:ga.iso_add:T	3'addition, 3'trimming	3	0.000562316	0.000915983		hsa-miR-130b-5p.iso_3p:T	3'trimming	9	0.000936543	0.000779086
hsa-miR-192-5p.iso_5p:c.iso_3p:AGT.iso_add:T	3'addition, 3'trimming, 5'trimming	2	0.000562292	0.000790142		hsa-miR-22-3p.iso_3p:t.iso_add:AT	3'addition, 3'trimming	9	0.000928464	0.000716633
hsa-miR-203a-3p.iso_5p:g	5'trimming	3	0.00056156	0.00069101		hsa-miR-92a-3p.iso_3p:G.iso_add:T	3'addition, 3'trimming	10	0.000927067	0.000588982
hsa-miR-3130-3p.iso_3p:a	3'trimming	2	0.000560074	0.000904549		hsa-miR-28-3p.iso_add:TA	3'addition	10	0.000926807	0.000890203
hsa-miR-150-3p.iso_3p:ag	3'trimming	3	0.000559063	0.000579752		hsa-miR-143-3p.iso_3p:tc	3'trimming	10	0.000926218	0.00055184
hsa-miR-151a-3p.iso_5p:ct.iso_3p:A.iso_add:T	3'addition, 3'trimming, 5'trimming	3	0.000557955	0.000559968		hsa-miR-532-5p.iso_3p:cgt.iso_add:T	3'addition, 3'trimming	10	0.000925933	0.000549438
hsa-miR-6501-5p.iso_3p:t	3'trimming	3	0.000557658	0.000544323		hsa-miR-934.iso_add:A	3'addition	10	0.000923886	0.000677612
hsa-miR-671-3p.iso_3p:T.iso_add:A	3'addition, 3'trimming	3	0.000556549	0.000585202		hsa-miR-30d-5p.iso_add:AA	3'addition	10	0.000923602	0.000535531
hsa-miR-126-5p.iso_3p:g	3'trimming	2	0.000556171	0.000829981		hsa-miR-185-3p.iso_3p:c	3'trimming	10	0.000922741	0.000705437
hsa-miR-148a-3p.iso_5p:G	5'trimming	2	0.000556171	0.000829981		hsa-miR-1299.iso_add:A	3'addition	8	0.000920837	0.000717861
hsa-miR-106b-3p.iso_3p:c.iso_add:AA	3'addition, 3'trimming	3	0.000554726	0.000754074		hsa-miR-423-3p.iso_3p:gt.iso_add:A	3'addition, 3'trimming	10	0.000920096	0.000498237
hsa-let-7d-5p.iso_add:A	3'addition	1	0.000554266	0.00123938		hsa-miR-335-3p.iso_5p:G.iso_3p:cc.iso_add:A	3'addition, 3'trimming, 5'trimming	10	0.000917089	0.000571136
hsa-miR-106a-5p.iso_5p:a	5'trimming	1	0.000554266	0.00123938		hsa-miR-200b-3p.iso_5p:taa.iso_3p:CG	3'trimming, 5'trimming	10	0.000915693	0.000448768
hsa-miR-17-5p.iso_5p:c	5'trimming	1	0.000554266	0.00123938		hsa-miR-191-5p.iso_5p:c.iso_3p:tg.iso_add:A	3'addition, 3'trimming, 5'trimming	9	0.000915253	0.000794836
hsa-miR-26b-5p.iso_3p:TG	3'trimming	1	0.000554266	0.00123938		hsa-miR-151a-3p.iso_5p:A.iso_3p:A	3'trimming, 5'trimming	10	0.000914565	0.000888591
hsa-miR-584-5p.iso_3p:G	3'trimming	1	0.000554266	0.00123938		hsa-miR-30c-2-3p.iso_3p:t	3'trimming	10	0.000913027	0.000421854
hsa-miR-143-3p.iso_3p:ctc.iso_add:AAA	3'addition, 3'trimming	2	0.000553929	0.00100139		hsa-miR-200a-5p.iso_5p:c.iso_3p:a	3'trimming, 5'trimming	10	0.000912955	0.000474358
hsa-miR-25-3p.iso_5p:c.iso_3p:a	3'trimming, 5'trimming	2	0.000553256	0.000757579		hsa-miR-26a-2-3p.iso_3p:c	3'trimming	8	0.000911459	0.000839439
hsa-miR-615-3p.iso_3p:ctt	3'trimming	3	0.000552188	0.000607689		hsa-miR-450b-5p.iso_3p:a	3'trimming	8	0.000911331	0.00187514
hsa-miR-30d-5p.iso_3p:g.iso_add:AA	3'addition, 3'trimming	3	0.000551851	0.000542284		hsa-miR-10a-3p.iso_3p:a	3'trimming	8	0.00090973	0.000915226
hsa-miR-92a-3p.iso_5p:t.iso_3p:G.iso_add:A	3'addition, 3'trimming, 5'trimming	2	0.000550446	0.0010831		hsa-miR-629-5p.iso_3p:t.iso_add:A	3'addition, 3'trimming	9	0.000908322	0.000735399
hsa-miR-423-5p.iso_3p:ttt.iso_add:AT	3'addition, 3'trimming	3	0.000548582	0.000515582		hsa-miR-23b-3p.iso_5p:a	5'trimming	10	0.0009057	0.000805471
hsa-miR-483-5p.iso_3p:gag	3'trimming	2	0.000547909	0.000777211		hsa-miR-181a-5p.iso_3p:t.iso_add:AA	3'addition, 3'trimming	10	0.0009043	0.000587961
hsa-miR-139-3p.iso_5p:t	5'trimming	2	0.000545017	0.000809134		hsa-miR-361-5p.iso_3p:tac	3'trimming	10	0.000903927	0.000506877
hsa-miR-106b-3p.iso_5p:TA.iso_3p:tgc.iso_add:A	3'addition, 3'trimming, 5'trimming	2	0.000544557	0.000901741		hsa-let-7f-5p.iso_3p:gtt.iso_add:AA	3'addition, 3'trimming	10	0.000900015	0.000365248
hsa-miR-27b-3p.iso_add:TT	3'addition	2	0.000544557	0.000901741		hsa-miR-660-5p.iso_3p:g.iso_add:A	3'addition, 3'trimming	9	0.000896911	0.000569773
hsa-miR-423-3p.iso_5p:A.iso_add:A	3'addition, 5'trimming	2	0.000544557	0.000901741		hsa-miR-27b-3p.iso_3p:A.iso_add:TT	3'addition, 3'trimming	10	0.000896265	0.000512196
hsa-miR-30e-5p.iso_add:A	3'addition	2	0.00054422	0.000766885		hsa-miR-34a-5p.iso_3p:t.iso_add:A	3'addition, 3'trimming	10	0.0008941	0.000639596
hsa-miR-361-5p.iso_3p:ac	3'trimming	2	0.000544153	0.000750116		hsa-miR-193a-5p.iso_3p:tga.iso_add:AA	3'addition, 3'trimming	10	0.000892724	0.00104341
hsa-miR-330-3p.iso_3p:a.iso_add:T	3'addition, 3'trimming	2	0.000543883	0.000758717		hsa-miR-151a-3p.iso_5p:TA.iso_3p:gg.iso_add:T	3'addition, 3'trimming, 5'trimming	10	0.000890278	0.000867263
hsa-miR-331-3p.iso_add:T	3'addition	2	0.000543883	0.000758717		hsa-miR-96-5p.iso_3p:t	3'trimming	9	0.000889787	0.000526404
hsa-miR-501-3p.iso_3p:G	3'trimming	2	0.000543883	0.000758717		hsa-miR-941.iso_add:T	3'addition	10	0.000889741	0.000767356
hsa-miR-224-5p.iso_3p:t	3'trimming	3	0.000542815	0.000551786		hsa-miR-423-3p.iso_5p:A.iso_3p:agt	3'trimming, 5'trimming	10	0.000889085	0.000691315
hsa-miR-370-3p.iso_3p:C	3'trimming	3	0.000542478	0.000570035		hsa-miR-499a-5p.iso_3p:tt	3'trimming	9	0.000888898	0.000530491
hsa-miR-1273h-3p.iso_3p:T	3'trimming	2	0.000542142	0.000746977		hsa-miR-16-5p.iso_3p:gcg.iso_add:T	3'addition, 3'trimming	8	0.000888624	0.000651394
hsa-miR-6842-3p.iso_3p:g	3'trimming	3	0.000539546	0.000561713		hsa-miR-151a-3p.iso_3p:A.iso_add:TTT	3'addition, 3'trimming	9	0.000887831	0.000791858
hsa-miR-143-3p.iso_add:TA	3'addition	2	0.000535521	0.00100438		hsa-miR-10b-5p.iso_3p:g	3'trimming	8	0.000887197	0.00100891
hsa-miR-186-5p.iso_3p:gct.iso_add:T	3'addition, 3'trimming	2	0.000535521	0.00100438		hsa-miR-378a-3p.iso_5p:a.iso_3p:c.iso_add:TA	3'addition, 3'trimming, 5'trimming	10	0.000885825	0.00050495
hsa-miR-615-3p.iso_3p:t	3'trimming	2	0.000535521	0.00100438		hsa-miR-22-3p.iso_3p:gt.iso_add:T	3'addition, 3'trimming	8	0.000884605	0.000576776
hsa-miR-125b-2-3p.iso_5p:tc.iso_add:A	3'addition, 5'trimming	2	0.000535184	0.00081663		hsa-miR-574-5p.iso_3p:tgt.iso_add:AA	3'addition, 3'trimming	10	0.000884471	0.000479154
hsa-miR-28-5p.iso_3p:ag	3'trimming	2	0.000534511	0.000787889		hsa-miR-24-3p.iso_3p:cag.iso_add:TT	3'addition, 3'trimming	10	0.000883349	0.000423846
hsa-miR-574-5p.iso_3p:t	3'trimming	2	0.000534174	0.000957371		hsa-miR-200c-3p.iso_5p:C.iso_3p:gga.iso_add:A	3'addition, 3'trimming, 5'trimming	10	0.000882819	0.000585956
hsa-miR-4433b-3p.iso_add:T	3'addition	3	0.000533779	0.000615995		hsa-miR-4454.iso_5p:gga.iso_3p:AA	3'trimming, 5'trimming	10	0.000881057	0.000592027
hsa-miR-210-3p.iso_3p:a	3'trimming	2	0.000530946	0.000843731		hsa-miR-378a-3p.iso_5p:C	5'trimming	10	0.000878701	0.000422751
hsa-miR-654-5p.iso_3p:c	3'trimming	2	0.0005295	0.000744797		hsa-miR-135b-5p.iso_3p:a	3'trimming	9	0.00087847	0.000674353
hsa-miR-130b-5p.iso_3p:c.iso_add:T	3'addition, 3'trimming	2	0.000527487	0.00073154		hsa-miR-22-3p.iso_5p:A	5'trimming	8	0.000878264	0.000815225
hsa-miR-3605-5p.iso_5p:GA.iso_3p:cc	3'trimming, 5'trimming	2	0.000526609	0.000799448		hsa-miR-200b-5p.iso_add:A	3'addition	10	0.000878236	0.000535561
hsa-miR-186-5p.iso_3p:TT	3'trimming	2	0.000526149	0.000900134		hsa-miR-28-5p.iso_3p:gag	3'trimming	9	0.000877105	0.000604049
hsa-let-7b-5p.iso_3p:gtt.iso_add:AT	3'addition, 3'trimming	2	0.000525812	0.000751014		hsa-miR-320a.iso_add:TTT	3'addition	10	0.000876018	0.00087964
hsa-miR-103a-3p.iso_3p:A	3'trimming	2	0.000525812	0.000751014		hsa-miR-200a-3p.iso_5p:ta.iso_3p:t	3'trimming, 5'trimming	9	0.000875118	0.000588638
hsa-miR-125b-2-3p.iso_5p:tc.iso_3p:CT	3'trimming, 5'trimming	2	0.000525812	0.000751014		hsa-let-7c-5p.iso_3p:tt.iso_add:AT	3'addition, 3'trimming	10	0.000873768	0.000927188
hsa-miR-103a-3p.iso_3p:a.iso_add:TT	3'addition, 3'trimming	2	0.000525475	0.000728264		hsa-miR-320a.iso_5p:a.iso_3p:a.iso_add:TT	3'addition, 3'trimming, 5'trimming	10	0.000871594	0.000675305
hsa-miR-21-5p.iso_5p:t.iso_3p:C	3'trimming, 5'trimming	2	0.000525475	0.000728264		hsa-miR-934.iso_3p:gg	3'trimming	8	0.000870426	0.000914472
hsa-miR-127-3p.iso_3p:gct	3'trimming	2	0.000525163	0.00093844		hsa-miR-1246.iso_3p:g.iso_add:A	3'addition, 3'trimming	10	0.000870226	0.00129458
hsa-miR-512-3p.iso_3p:c	3'trimming	2	0.000525138	0.000842186		hsa-miR-24-2-5p.iso_5p:G.iso_3p:cag	3'trimming, 5'trimming	9	0.000869183	0.000543248
hsa-miR-223-3p.iso_5p:t.iso_3p:A	3'trimming, 5'trimming	2	0.000524744	0.000720428		hsa-miR-200b-5p.iso_3p:a.iso_add:T	3'addition, 3'trimming	10	0.000869137	0.000565316
hsa-miR-486-3p.iso_3p:A.iso_add:A	3'addition, 3'trimming	2	0.000524744	0.000720428		hsa-miR-155-5p.iso_3p:TT	3'trimming	10	0.000868279	0.000635583
hsa-miR-192-5p.iso_5p:c.iso_3p:AGT.iso_add:A	3'addition, 3'trimming, 5'trimming	3	0.000524407	0.000552927		hsa-miR-660-5p.iso_3p:g	3'trimming	10	0.000867613	0.000709002
hsa-miR-27b-3p.iso_3p:A.iso_add:T	3'addition, 3'trimming	2	0.000519692	0.000718917		hsa-miR-193a-5p.iso_add:T	3'addition	10	0.000867384	0.000524005
hsa-miR-485-5p.iso_add:T	3'addition	2	0.000518681	0.000813291		hsa-miR-425-5p.iso_3p:G.iso_add:A	3'addition, 3'trimming	10	0.000864752	0.000465104
hsa-miR-1538.iso_3p:cct	3'trimming	2	0.000518446	0.000966707		hsa-miR-744-5p.iso_3p:ca	3'trimming	10	0.000862005	0.000372392
hsa-miR-652-3p.iso_3p:C	3'trimming	2	0.000517441	0.000721043		hsa-miR-99a-5p.iso_5p:A.iso_3p:gtg	3'trimming, 5'trimming	10	0.000861755	0.000759427
hsa-miR-21-5p.iso_5p:G.iso_3p:a	3'trimming, 5'trimming	2	0.000517113	0.00100905		hsa-miR-455-5p.iso_3p:TG	3'trimming	9	0.000856804	0.000849211
hsa-miR-151a-3p.iso_5p:ct.iso_3p:A.iso_add:TT	3'addition, 3'trimming, 5'trimming	2	0.00051644	0.000710318		hsa-miR-1287-5p.iso_3p:c.iso_add:T	3'addition, 3'trimming	10	0.00085591	0.000327709
hsa-miR-181b-5p.iso_3p:ggt.iso_add:A	3'addition, 3'trimming	2	0.00051644	0.000710318		hsa-miR-182-5p.iso_add:T	3'addition	9	0.00085582	0.00142651
hsa-miR-24-3p.iso_3p:ag.iso_add:TT	3'addition, 3'trimming	2	0.00051644	0.000710318		hsa-miR-652-3p.iso_add:TT	3'addition	10	0.000855694	0.000345126
hsa-miR-99b-3p.iso_3p:T	3'trimming	2	0.00051644	0.000710318		hsa-miR-224-3p.iso_5p:a	5'trimming	10	0.000854349	0.000557352
hsa-miR-191-3p.iso_5p:g	5'trimming	1	0.000515429	0.00115253		hsa-miR-10a-5p.iso_3p:g.iso_add:T	3'addition, 3'trimming	9	0.000853816	0.00134098
hsa-miR-671-5p.iso_add:A	3'addition	2	0.000513103	0.000716681		hsa-miR-200c-3p.iso_3p:ga.iso_add:TT	3'addition, 3'trimming	9	0.000853698	0.000993966
hsa-miR-4433b-3p.iso_5p:A.iso_3p:A.iso_add:T	3'addition, 3'trimming, 5'trimming	2	0.000509982	0.000810609		hsa-miR-142-5p.iso_3p:act	3'trimming	7	0.000851957	0.00140589
hsa-miR-455-5p.iso_5p:ta.iso_3p:T	3'trimming, 5'trimming	2	0.000509982	0.000810609		hsa-miR-200a-3p.iso_5p:t.iso_3p:T.iso_add:A	3'addition, 3'trimming, 5'trimming	9	0.000850862	0.000958589
hsa-miR-3605-5p.iso_3p:cc	3'trimming	2	0.000509646	0.000708095		hsa-miR-181a-2-3p.iso_5p:A.iso_3p:acc	3'trimming, 5'trimming	10	0.000849616	0.000543347
hsa-miR-6859-5p.iso_3p:ca	3'trimming	2	0.000509646	0.000708095		hsa-miR-200b-3p.iso_5p:ta.iso_3p:CG.iso_add:T	3'addition, 3'trimming, 5'trimming	10	0.00084427	0.000314304
hsa-miR-142-3p.iso_3p:a	3'trimming	1	0.000508077	0.0011361		hsa-miR-200b-5p.iso_3p:T	3'trimming	10	0.000843891	0.000332066
hsa-miR-16-2-3p.iso_5p:A.iso_3p:tta.iso_add:A	3'addition, 3'trimming, 5'trimming	1	0.000508077	0.0011361		hsa-miR-28-3p.iso_5p:ca.iso_add:A	3'addition, 5'trimming	9	0.000842956	0.00134596
hsa-miR-19a-3p.iso_3p:ga	3'trimming	1	0.000508077	0.0011361		hsa-miR-92b-3p.iso_3p:c.iso_add:T	3'addition, 3'trimming	10	0.000842392	0.000603114
hsa-miR-221-3p.iso_3p:c.iso_add:A	3'addition, 3'trimming	1	0.000508077	0.0011361		hsa-miR-146a-5p.iso_3p:gtt.iso_add:AA	3'addition, 3'trimming	9	0.00083966	0.00067617
hsa-miR-223-3p.iso_add:TT	3'addition	1	0.000508077	0.0011361		hsa-miR-671-5p.iso_3p:GT	3'trimming	9	0.00083885	0.000588555
hsa-miR-374b-5p.iso_3p:g	3'trimming	1	0.000508077	0.0011361		hsa-miR-320d.iso_add:A	3'addition	9	0.000837098	0.000778497
hsa-miR-185-3p.iso_3p:tc.iso_add:AAA	3'addition, 3'trimming	2	0.000506755	0.000940932		hsa-miR-219a-1-3p.iso_3p:ccg	3'trimming	10	0.000835626	0.000389949
hsa-miR-4746-5p.iso_3p:a.iso_add:T	3'addition, 3'trimming	2	0.000506755	0.000940932		hsa-miR-7-5p.iso_3p:T.iso_add:T	3'addition, 3'trimming	10	0.000832979	0.000366547
hsa-miR-320a.iso_5p:aa	5'trimming	2	0.00050673	0.000803858		hsa-miR-598-3p.iso_3p:ca.iso_add:T	3'addition, 3'trimming	9	0.000832596	0.000539801
hsa-miR-1299.iso_3p:ga.iso_add:AAA	3'addition, 3'trimming	1	0.000505309	0.00112991		hsa-miR-20a-5p.iso_3p:g.iso_add:T	3'addition, 3'trimming	9	0.00083237	0.000654916
hsa-miR-483-5p.iso_5p:a.iso_3p:ag	3'trimming, 5'trimming	1	0.000505309	0.00112991		hsa-miR-103a-3p.iso_3p:A.iso_add:T	3'addition, 3'trimming	9	0.000831829	0.000627874
hsa-miR-485-5p.iso_3p:ttc	3'trimming	1	0.000505309	0.00112991		hsa-miR-196a-5p.iso_3p:ggg.iso_add:A	3'addition, 3'trimming	8	0.000830349	0.00122986
hsa-miR-4466.iso_3p:T	3'trimming	3	0.000502434	0.000523605		hsa-miR-200c-3p.iso_5p:t.iso_3p:ga	3'trimming, 5'trimming	10	0.000828353	0.000747157
hsa-miR-3615.iso_3p:ctc	3'trimming	3	0.000502393	0.000482874		hsa-miR-1285-3p.iso_3p:cct	3'trimming	8	0.000825463	0.000538616
hsa-miR-486-5p.iso_3p:G.iso_add:TA	3'addition, 3'trimming	3	0.000500947	0.000601084		hsa-miR-30d-3p.iso_3p:c.iso_add:TT	3'addition, 3'trimming	9	0.000825219	0.000629489
hsa-miR-100-5p.iso_3p:gtg.iso_add:T	3'addition, 3'trimming	2	0.000500273	0.000808159		hsa-miR-101-3p.iso_5p:G.iso_add:TT	3'addition, 5'trimming	9	0.000824101	0.00041086
hsa-miR-3615.iso_3p:ctc.iso_add:T	3'addition, 3'trimming	2	0.000500038	0.00097115		hsa-miR-1287-5p.iso_3p:gtc.iso_add:A	3'addition, 3'trimming	10	0.000822186	0.000335653
hsa-miR-6859-3p.iso_5p:CC.iso_3p:tag	3'trimming, 5'trimming	2	0.000500038	0.00097115		hsa-miR-27b-3p.iso_5p:G.iso_3p:c.iso_add:A	3'addition, 3'trimming, 5'trimming	9	0.000820987	0.000512066
hsa-miR-10a-5p.iso_5p:t.iso_3p:tg.iso_add:A	3'addition, 3'trimming, 5'trimming	2	0.000499502	0.000788886		hsa-let-7f-5p.iso_5p:t	5'trimming	9	0.00081982	0.000460869
hsa-miR-126-3p.iso_5p:t.iso_3p:C	3'trimming, 5'trimming	2	0.000498368	0.000804162		hsa-miR-548p.iso_5p:tag.iso_3p:TGC	3'trimming, 5'trimming	10	0.000819688	0.000711517
hsa-miR-363-3p.iso_5p:a.iso_3p:A	3'trimming, 5'trimming	2	0.000498031	0.000689165		hsa-miR-378d.iso_3p:A	3'trimming	10	0.000815702	0.000471197
hsa-miR-1301-3p.iso_3p:ttc	3'trimming	2	0.000497695	0.000718181		hsa-miR-200a-5p.iso_5p:c.iso_3p:a.iso_add:T	3'addition, 3'trimming, 5'trimming	9	0.000814801	0.00060462
hsa-miR-501-3p.iso_5p:a	5'trimming	2	0.000497695	0.000718181		hsa-miR-28-3p.iso_5p:c.iso_add:T	3'addition, 5'trimming	9	0.000814549	0.000652798
hsa-miR-320a.iso_5p:a.iso_3p:cga.iso_add:T	3'addition, 3'trimming, 5'trimming	2	0.000497358	0.000877032		hsa-miR-146b-3p.iso_5p:tg.iso_3p:T.iso_add:A	3'addition, 3'trimming, 5'trimming	9	0.000812591	0.00108996
hsa-miR-320b.iso_5p:a.iso_3p:caa.iso_add:T	3'addition, 3'trimming, 5'trimming	2	0.000497358	0.000877032		hsa-miR-548o-3p.iso_3p:c	3'trimming	10	0.000808181	0.000329216
hsa-miR-320c.iso_5p:a	5'trimming	2	0.000497358	0.000877032		hsa-miR-331-5p.iso_3p:c	3'trimming	10	0.000808002	0.000570573
hsa-miR-4498.iso_3p:g	3'trimming	1	0.000497021	0.00111137		hsa-miR-484.iso_3p:at.iso_add:T	3'addition, 3'trimming	9	0.000807316	0.000420371
hsa-miR-486-5p.iso_3p:CT	3'trimming	3	0.000496626	0.000520716		hsa-miR-3615.iso_3p:G.iso_add:TT	3'addition, 3'trimming	8	0.000805354	0.000838419
hsa-miR-122-5p.iso_3p:ttg.iso_add:ATT	3'addition, 3'trimming	1	0.000495221	0.00110735		hsa-miR-30a-5p.iso_5p:C.iso_3p:CT	3'trimming, 5'trimming	9	0.0008052	0.000466951
hsa-miR-122-5p.iso_5p:G.iso_3p:g.iso_add:A	3'addition, 3'trimming, 5'trimming	1	0.000495221	0.00110735		hsa-miR-378a-3p.iso_3p:c.iso_add:AAT	3'addition, 3'trimming	7	0.000803401	0.00104344
hsa-miR-127-3p.iso_add:ATT	3'addition	1	0.000495221	0.00110735		hsa-miR-200c-3p.iso_3p:ga.iso_add:AAT	3'addition, 3'trimming	9	0.000803006	0.00099085
hsa-miR-191-3p.iso_3p:c.iso_add:T	3'addition, 3'trimming	1	0.000495221	0.00110735		hsa-miR-203a-3p.iso_5p:g.iso_3p:g	3'trimming, 5'trimming	10	0.000802219	0.000523635
hsa-miR-224-5p.iso_5p:ca	5'trimming	1	0.000495221	0.00110735		hsa-miR-184.iso_3p:A	3'trimming	9	0.000801555	0.000852297
hsa-miR-335-3p.iso_3p:c.iso_add:T	3'addition, 3'trimming	1	0.000495221	0.00110735		hsa-miR-23b-5p.iso_3p:tt	3'trimming	9	0.000801318	0.000662091
hsa-miR-493-5p.iso_3p:t	3'trimming	1	0.000495221	0.00110735		hsa-miR-1303.iso_5p:T.iso_3p:ct	3'trimming, 5'trimming	10	0.000800058	0.000254916
hsa-miR-101-3p.iso_5p:t.iso_3p:G	3'trimming, 5'trimming	3	0.000494803	0.000457303		hsa-miR-183-5p.iso_5p:t.iso_3p:act	3'trimming, 5'trimming	10	0.000799395	0.000581659
hsa-miR-101-3p.iso_5p:G.iso_3p:G	3'trimming, 5'trimming	2	0.000493694	0.000684446		hsa-miR-151a-3p.iso_3p:A.iso_add:TA	3'addition, 3'trimming	8	0.000798325	0.000887161
hsa-miR-3064-5p.iso_3p:a	3'trimming	3	0.000493021	0.000504385		hsa-miR-183-5p.iso_5p:t.iso_3p:t	3'trimming, 5'trimming	9	0.000797441	0.000635742
hsa-miR-378a-3p.iso_5p:C.iso_3p:c	3'trimming, 5'trimming	2	0.000491238	0.000689723		hsa-miR-320b.iso_3p:a.iso_add:T	3'addition, 3'trimming	10	0.000797138	0.00064983
hsa-miR-223-3p.iso_3p:A.iso_add:A	3'addition, 3'trimming	3	0.000490333	0.000623009		hsa-let-7b-5p.iso_add:AAA	3'addition	9	0.000796747	0.000780212
hsa-miR-3615.iso_add:TT	3'addition	3	0.000490333	0.000623009		hsa-miR-27b-3p.iso_3p:c.iso_add:ATT	3'addition, 3'trimming	10	0.000795865	0.000452875
hsa-miR-192-5p.iso_3p:AG.iso_add:A	3'addition, 3'trimming	2	0.000489793	0.000786206		hsa-miR-27b-3p.iso_3p:A.iso_add:AA	3'addition, 3'trimming	10	0.000794849	0.000472264
hsa-let-7b-5p.iso_5p:t	5'trimming	2	0.000488996	0.000725265		hsa-miR-199a-3p.iso_3p:ta	3'trimming	9	0.000793974	0.000706402
hsa-miR-125b-1-3p.iso_3p:ct.iso_add:T	3'addition, 3'trimming	2	0.000488996	0.000725265		hsa-miR-199b-3p.iso_3p:ta	3'trimming	9	0.000793974	0.000706402
hsa-miR-941.iso_3p:gc.iso_add:A	3'addition, 3'trimming	2	0.000488659	0.000670795		hsa-miR-374b-5p.iso_3p:g.iso_add:T	3'addition, 3'trimming	9	0.00079301	0.00084608
hsa-miR-3614-5p.iso_3p:cc	3'trimming	2	0.000488347	0.000945212		hsa-miR-21-5p.iso_5p:G.iso_3p:C	3'trimming, 5'trimming	8	0.000790693	0.000603091
hsa-miR-550a-5p.iso_5p:a.iso_3p:cc	3'trimming, 5'trimming	2	0.000488322	0.000765825		hsa-miR-30d-5p.iso_add:AT	3'addition	9	0.000789528	0.00081772
hsa-miR-664a-5p.iso_3p:t	3'trimming	2	0.000488322	0.000765825		hsa-miR-143-3p.iso_add:TA	3'addition	10	0.000789411	0.00041913
hsa-miR-92a-3p.iso_5p:ta	5'trimming	3	0.00048759	0.000564283		hsa-miR-374a-5p.iso_3p:T	3'trimming	9	0.000785517	0.000613572
hsa-miR-7706.iso_3p:aga.iso_add:TT	3'addition, 3'trimming	2	0.000481865	0.000805101		hsa-miR-361-3p.iso_3p:G.iso_add:A	3'addition, 3'trimming	10	0.000785067	0.000492709
hsa-miR-1976.iso_5p:T	5'trimming	2	0.00048163	0.000977308		hsa-miR-548e-3p.iso_3p:ca	3'trimming	8	0.000784698	0.000652391
hsa-miR-3656.iso_3p:G.iso_add:T	3'addition, 3'trimming	2	0.00048163	0.000977308		hsa-miR-26b-3p.iso_3p:c	3'trimming	10	0.000784667	0.000504341
hsa-miR-486-5p.iso_3p:gag.iso_add:TAA	3'addition, 3'trimming	2	0.00048163	0.000977308		hsa-miR-664a-3p.iso_3p:aca	3'trimming	9	0.000783905	0.000533255
hsa-miR-486-5p.iso_3p:g.iso_add:AAT	3'addition, 3'trimming	2	0.000481298	0.000688033		hsa-let-7b-5p.iso_3p:gtt.iso_add:TA	3'addition, 3'trimming	10	0.00078355	0.000374954
hsa-let-7i-5p.iso_add:ATT	3'addition	2	0.00047996	0.000801034		hsa-miR-29b-3p.iso_3p:t	3'trimming	7	0.000780954	0.000867524
hsa-miR-126-3p.iso_3p:gcg	3'trimming	2	0.00047996	0.000801034		hsa-miR-148a-3p.iso_3p:t.iso_add:AAA	3'addition, 3'trimming	10	0.000780022	0.000295483
hsa-miR-19b-3p.iso_3p:ga.iso_add:A	3'addition, 3'trimming	2	0.00047996	0.000801034		hsa-let-7b-5p.iso_3p:gtt.iso_add:TT	3'addition, 3'trimming	10	0.000778828	0.00055561
hsa-miR-30e-3p.iso_3p:c.iso_add:A	3'addition, 3'trimming	2	0.000479623	0.000669875		hsa-miR-320a.iso_3p:cga.iso_add:AT	3'addition, 3'trimming	10	0.000777972	0.000611814
hsa-miR-452-5p.iso_5p:aac.iso_3p:GA	3'trimming, 5'trimming	2	0.000479623	0.000669875		hsa-miR-320b.iso_3p:caa.iso_add:AT	3'addition, 3'trimming	10	0.000777972	0.000611814
hsa-miR-4665-5p.iso_3p:c.iso_add:T	3'addition, 3'trimming	2	0.000479286	0.000684379		hsa-miR-320c.iso_3p:t.iso_add:AT	3'addition, 3'trimming	10	0.000777972	0.000611814
hsa-miR-320a.iso_5p:G.iso_3p:a.iso_add:TT	3'addition, 3'trimming, 5'trimming	2	0.00047895	0.000837007		hsa-miR-195-3p.iso_3p:c.iso_add:T	3'addition, 3'trimming	8	0.000777241	0.00105778
hsa-miR-941.iso_add:T	3'addition	2	0.00047895	0.000837007		hsa-miR-331-3p.iso_add:T	3'addition	9	0.00077608	0.000563029
hsa-let-7a-3p.iso_3p:C	3'trimming	2	0.000478555	0.00065595		hsa-miR-29c-5p.iso_3p:c.iso_add:A	3'addition, 3'trimming	10	0.000775956	0.000362849
hsa-miR-543.iso_3p:T	3'trimming	2	0.000478555	0.00065595		hsa-miR-652-3p.iso_add:AA	3'addition	10	0.000775612	0.000556989
hsa-miR-342-5p.iso_5p:a	5'trimming	3	0.000478218	0.000519884		hsa-miR-326.iso_add:T	3'addition	10	0.00077328	0.000548669
hsa-miR-150-3p.iso_3p:cag	3'trimming	2	0.00047283	0.000673368		hsa-miR-1307-5p.iso_3p:t.iso_add:A	3'addition, 3'trimming	7	0.00077249	0.000957554
hsa-miR-6514-3p.iso_5p:c.iso_add:A	3'addition, 5'trimming	3	0.000471925	0.000632212		hsa-let-7a-5p.iso_5p:G	5'trimming	9	0.000768531	0.000651956
hsa-miR-151a-3p.iso_3p:g.iso_add:TAA	3'addition, 3'trimming	2	0.000470587	0.000715601		hsa-miR-511-5p.iso_3p:a	3'trimming	8	0.00076662	0.00108851
hsa-miR-185-5p.iso_add:AT	3'addition	2	0.000470251	0.000644087		hsa-miR-375.iso_3p:ga.iso_add:TA	3'addition, 3'trimming	8	0.00076383	0.00143001
hsa-miR-425-3p.iso_5p:C.iso_3p:cc.iso_add:T	3'addition, 3'trimming, 5'trimming	2	0.000470251	0.000644087		hsa-miR-191-5p.iso_3p:ctg.iso_add:TT	3'addition, 3'trimming	10	0.000762475	0.000466956
hsa-miR-501-3p.iso_3p:tct	3'trimming	2	0.000470251	0.000644087		hsa-let-7d-5p.iso_3p:tt.iso_add:AA	3'addition, 3'trimming	10	0.000762049	0.000799914
hsa-miR-550a-5p.iso_3p:cc.iso_add:T	3'addition, 3'trimming	2	0.000470251	0.000644087		hsa-miR-92b-3p.iso_3p:c	3'trimming	9	0.000761262	0.000505582
[truncated: 8,549 more rows]
