# Supplementary material for: Circulating miRNAs, isomiRs and small RNA clusters in human plasma and breast milk
Source: PLoS One. 2018 Mar 5;13(3):e0193527. doi: 10.1371/journal.pone.0193527 (PMC5837101; doi:10.1371/journal.pone.0193527)
Supplement: S6 Table — (XLS) [file pone.0193527.s016.xls]

## Sheet: deseq2_isomiRs_results
S6 Table. Differential detection of isomiRs by biofluid - ordered by p value
5'trimming	iso_5p: capital or lower N. Capital letter indicates extra nucleotides at 5' not present in the reference miRNA, but present in the precursor. Lower letter indicates removed nucleotides at 5'respect the reference miRNA. N the nucleotides which differ from the reference miRNA (A, T, C, G). For instance, if the sequence starts 2 nucleotides after the reference miRNA, the label will be: iso_5p:tc, b…
3'trimming	iso_3p: capital or lower N. Same explanation applied above, but at the 3'.
3'addition	iso_add: capital N. Same explanation applied above, however the extra 3' nucleotides are not present in the precursor.
isomiRs	baseMean	log2FC	pvalue	padj
hsa-miR-451a.iso_3p:t	14354.2	10.8599	6.08401e-81	3.36385e-77		Analysis was done with DESEq2 and without filtering any miRNA.
hsa-miR-486-5p.iso_add:A	40887.6	13.4017	8.79059e-54	2.43016e-50		DESeq2 filters out features having little chance of showing significant evidence without looking at their test statistic. which results in an increased detection power.
hsa-miR-30a-5p.iso_3p:CT	15803.9	-5.85215	3.80888e-45	7.01977e-42		Features filtered due to low mean normalized counts have adjusted p values set to missing values.
hsa-miR-486-5p.iso_3p:g	56778.7	13.3764	5.27207e-40	7.28731e-37		baseMean: normalized number of counts in both biofluids
hsa-miR-146b-5p.iso_3p:t	4966.97	-7.62055	9.04878e-39	1.00061e-35		log2FC: log2 fold change. Positive log2 fold changes mean higher expression in plasma samples
hsa-miR-30a-5p.iso_3p:g	8072.76	-7.16855	1.19801e-37	1.10397e-34
hsa-miR-122-5p.iso_3p:g	35847.3	11.5698	8.76752e-37	6.92508e-34
hsa-miR-146b-5p.iso_3p:GT	15876	-5.87619	4.37518e-36	3.0238e-33
hsa-miR-146b-5p.iso_add:A	2862.47	-6.54319	2.20187e-35	1.35268e-32
hsa-miR-146b-5p.iso_3p:G	26448.8	-5.65932	3.50489e-35	1.93785e-32
hsa-miR-486-5p.iso_add:T	24563	13.5896	6.68759e-35	3.36143e-32
hsa-miR-451a.iso_3p:tt.iso_add:A	210.529	8.63537	6.14303e-32	2.8304e-29
hsa-miR-451a.iso_3p:tt	468.76	9.99912	1.29787e-30	5.51995e-28
hsa-miR-200a-3p.iso_3p:t	47285.4	-8.16746	2.15743e-30	8.52032e-28
hsa-miR-200b-3p.iso_3p:C	5887.55	-8.56542	6.86963e-30	2.53215e-27
hsa-miR-127-3p.iso_add:TT	128.443	9.47461	6.6231e-29	2.2887e-26
hsa-miR-148a-3p.iso_3p:C	1518.45	-7.10588	3.20638e-28	1.04283e-25
hsa-miR-30a-5p.iso_add:A	1534.14	-6.75661	4.97769e-28	1.44851e-25
hsa-miR-30a-5p.iso_3p:ag	4269.93	-6.68935	4.78509e-28	1.44851e-25
hsa-miR-148a-3p.iso_3p:t	32075.7	-6.1457	6.86569e-28	1.89802e-25
hsa-miR-30a-5p.iso_3p:g.iso_add:A	4234.09	-7.55872	8.35011e-28	2.19846e-25
hsa-miR-30a-3p.iso_3p:gc	764.515	-8.93105	2.42765e-27	6.10113e-25
hsa-miR-200b-3p.iso_3p:a	7729.21	-8.08021	4.53843e-26	1.091e-23
hsa-miR-200a-3p.iso_3p:gt.iso_add:A	4538.34	-7.77584	5.47827e-26	1.26206e-23
hsa-miR-200a-3p.iso_3p:T	4827.6	-8.80245	8.56052e-26	1.89324e-23
hsa-miR-10b-5p.iso_3p:g	890.961	7.51264	1.298e-25	2.76024e-23
hsa-miR-363-3p.iso_3p:ta	68.0626	6.77339	1.38406e-25	2.83426e-23
hsa-miR-141-3p.iso_3p:gg	2030.21	-8.15586	3.32121e-25	6.5582e-23
hsa-miR-200c-3p.iso_3p:a.iso_add:T	1014.49	-10.0573	6.24892e-25	1.19139e-22
hsa-miR-200c-3p.iso_3p:a	4468.36	-9.31267	8.52932e-25	1.57195e-22
hsa-miR-148a-3p.iso_add:T	2671.26	-8.62413	2.08609e-24	3.72065e-22
hsa-miR-27b-3p.iso_3p:c.iso_add:A	1951.11	-5.27284	2.8005e-24	4.83874e-22
hsa-miR-200a-3p.iso_3p:gt	1591.3	-7.33016	6.53892e-24	1.09557e-21
hsa-miR-146b-5p.iso_3p:ct.iso_add:T	1326.39	-8.11152	8.87632e-24	1.44345e-21
hsa-miR-200c-3p.iso_add:T	844.768	-10.3791	1.07951e-23	1.70532e-21
hsa-miR-148a-3p.iso_add:A	1126.28	-7.02828	1.53893e-23	2.36354e-21
hsa-miR-200c-3p.iso_3p:ga	8598.49	-7.57424	1.42344e-22	2.09439e-20
hsa-miR-30a-5p.iso_3p:aag	1205.73	-6.16034	1.43945e-22	2.09439e-20
hsa-miR-200b-3p.iso_3p:ga.iso_add:A	663.526	-10.3176	2.17961e-22	3.09001e-20
hsa-miR-451a.iso_3p:T	96.3867	9.03515	2.3821e-22	3.29266e-20
hsa-miR-200b-3p.iso_3p:C.iso_add:T	1662.17	-9.25826	2.56951e-22	3.46508e-20
hsa-miR-200a-3p.iso_3p:t.iso_add:A	1185.56	-9.95315	1.58221e-21	2.08287e-19
hsa-miR-146b-5p.iso_3p:ct	1331.94	-7.79417	2.36171e-21	3.03672e-19
hsa-miR-200b-3p.iso_5p:t.iso_3p:C.iso_add:T	1472.57	-8.52656	5.72006e-21	7.18778e-19
hsa-miR-141-3p.iso_3p:tgg	524.646	-9.94121	7.77489e-21	9.55274e-19
hsa-miR-146b-5p.iso_3p:t.iso_add:A	2149.45	-7.14475	8.22644e-21	9.88782e-19
hsa-miR-26a-5p.iso_3p:gct.iso_add:A	1005.32	-8.11758	1.04886e-20	1.23386e-18
hsa-miR-146b-5p.iso_3p:G.iso_add:A	819.765	-7.39227	2.12901e-20	2.45235e-18
hsa-miR-146b-5p.iso_3p:ct.iso_add:A	590.404	-7.67704	2.28312e-20	2.57619e-18
hsa-miR-200b-3p.iso_5p:t.iso_3p:C	409.591	-9.81544	3.80543e-20	4.20804e-18
hsa-miR-200c-3p.iso_3p:ga.iso_add:A	738.393	-9.27706	6.53393e-20	7.08354e-18
hsa-miR-584-5p.iso_3p:g	51.0709	5.65251	1.00002e-19	1.06329e-17
hsa-miR-146b-5p.iso_3p:GT.iso_add:T	534.116	-6.92217	1.62175e-19	1.69182e-17
hsa-miR-148a-3p.iso_3p:gt	9226.95	-6.31063	1.6617e-19	1.70139e-17
hsa-miR-200c-3p.iso_add:A	608.426	-8.92196	2.32622e-19	2.33849e-17
hsa-miR-148a-5p.iso_3p:ct	335.491	-6.82991	2.80176e-19	2.76623e-17
hsa-miR-200c-3p.iso_3p:gga.iso_add:A	1013.98	-8.18221	3.11105e-19	3.01772e-17
hsa-miR-27b-3p.iso_3p:A	1382.78	-5.82896	3.33318e-19	3.17744e-17
hsa-miR-200c-3p.iso_3p:gga	642.206	-8.93821	3.50286e-19	3.2826e-17
hsa-miR-146a-5p.iso_3p:t.iso_add:A	670.019	-5.86572	9.87576e-19	9.10051e-17
hsa-miR-30a-3p.iso_3p:c.iso_add:A	361.72	-7.98948	1.20991e-18	1.09665e-16
hsa-miR-23b-3p.iso_3p:acc.iso_add:T	566.217	-7.54992	1.5084e-18	1.3238e-16
hsa-miR-23a-3p.iso_3p:cc	566.217	-7.54992	1.5084e-18	1.3238e-16
hsa-miR-141-3p.iso_3p:g	6791.03	-8.32091	1.56941e-18	1.35582e-16
hsa-miR-146a-5p.iso_3p:t	5185.87	-4.47403	2.94643e-18	2.50628e-16
hsa-miR-200a-5p.iso_add:A	300.118	-9.21048	3.31532e-18	2.77733e-16
hsa-miR-27b-3p.iso_3p:c.iso_add:AA	252.053	-6.43959	3.43948e-18	2.83834e-16
hsa-miR-200b-3p.iso_3p:C.iso_add:A	1031.05	-8.37534	4.40201e-18	3.57923e-16
hsa-miR-486-5p.iso_3p:ag	16945.6	12.8191	4.5681e-18	3.66043e-16
hsa-miR-30e-3p.iso_3p:gc	382.046	-6.29617	6.15632e-18	4.86261e-16
hsa-miR-200b-3p.iso_5p:t.iso_3p:C.iso_add:A	802.007	-9.0519	6.68584e-18	5.20648e-16
hsa-let-7b-5p.iso_3p:t.iso_add:AT	438.082	-6.24392	8.37602e-18	6.43209e-16
hsa-miR-423-3p.iso_5p:A.iso_3p:gt	121.838	5.19627	9.15347e-18	6.93281e-16
hsa-miR-200b-3p.iso_add:A	304.83	-9.07533	9.28498e-18	6.93739e-16
hsa-miR-30b-5p.iso_3p:t	657.774	-7.3077	1.00315e-17	7.39521e-16
hsa-miR-200a-5p.iso_5p:c	156.437	-7.98144	1.83032e-17	1.33156e-15
hsa-miR-30a-5p.iso_3p:C	4287.11	-5.14011	1.87691e-17	1.34772e-15
hsa-miR-30a-3p.iso_5p:c.iso_3p:c.iso_add:T	318.022	-7.70353	2.35814e-17	1.67156e-15
hsa-miR-99a-5p.iso_3p:g.iso_add:A	403.38	-6.14672	3.20121e-17	2.24044e-15
hsa-miR-200a-3p.iso_3p:T.iso_add:T	291.554	-8.95662	3.91052e-17	2.70266e-15
hsa-miR-335-5p.iso_3p:t	1354.75	-8.35937	3.9687e-17	2.70901e-15
hsa-miR-30a-5p.iso_5p:t.iso_3p:CT	418.089	-5.12019	5.42416e-17	3.65734e-15
hsa-miR-30a-3p.iso_3p:agc	270.03	-6.14018	9.41021e-17	6.26856e-15
hsa-miR-99b-5p.iso_3p:cg	2900.55	-4.01887	9.83985e-17	6.47673e-15
hsa-miR-146b-5p.iso_add:T	602.51	-6.61872	1.22336e-16	7.95758e-15
hsa-miR-30e-3p.iso_3p:c	335.04	-4.74447	1.28234e-16	8.24424e-15
hsa-miR-148a-3p.iso_3p:tgt	2211.78	-5.86247	1.36061e-16	8.64692e-15
hsa-miR-30a-3p.iso_5p:c	218.743	-7.54296	1.4997e-16	9.42254e-15
hsa-miR-195-5p.iso_3p:A	261.978	-8.78155	2.31137e-16	1.4359e-14
hsa-miR-125b-5p.iso_3p:a	1033.28	-5.65642	3.36252e-16	2.06571e-14
hsa-miR-200b-3p.iso_3p:ga	310.207	-8.26156	3.45802e-16	2.10103e-14
hsa-miR-335-3p.iso_3p:c	173.127	-8.67802	3.52761e-16	2.12001e-14
hsa-miR-150-5p.iso_add:T	39.9255	5.35425	3.61295e-16	2.14796e-14
hsa-miR-146b-5p.iso_3p:GT.iso_add:A	193.453	-7.44032	4.2547e-16	2.50258e-14
hsa-miR-200a-5p.iso_5p:c.iso_3p:T	130.785	-7.55989	6.08627e-16	3.54221e-14
hsa-miR-30a-5p.iso_add:T	1217.72	-4.72833	6.27744e-16	3.61541e-14
hsa-miR-363-3p.iso_3p:a	57.1252	5.02531	8.2634e-16	4.71014e-14
hsa-miR-148a-3p.iso_3p:gt.iso_add:A	2035.16	-6.43768	8.50681e-16	4.79941e-14
hsa-miR-27b-3p.iso_add:T	664.469	-6.24128	8.87237e-16	4.95509e-14
hsa-miR-10b-5p.iso_3p:tg	96.3761	5.59595	9.59507e-16	5.30511e-14
hsa-miR-205-5p.iso_3p:T	229.208	-7.77672	1.1991e-15	6.56421e-14
hsa-miR-30a-3p.iso_3p:c.iso_add:T	1198.86	-8.05997	1.24999e-15	6.77571e-14
hsa-miR-200b-3p.iso_3p:CG	175.312	-8.39323	1.4571e-15	7.82164e-14
hsa-miR-361-3p.iso_3p:tt.iso_add:A	180.772	-5.823	1.47765e-15	7.85568e-14
hsa-miR-150-5p.iso_3p:g	58.8447	5.07517	1.52415e-15	8.02576e-14
hsa-miR-26a-5p.iso_3p:ct	7774.08	-7.86487	2.22678e-15	1.1615e-13
hsa-miR-205-5p.iso_3p:ctg	192.452	-8.38779	2.70526e-15	1.39788e-13
hsa-miR-30a-5p.iso_3p:g.iso_add:T	200.315	-7.45033	2.8082e-15	1.43764e-13
hsa-miR-30a-5p.iso_5p:t	211.085	-6.74259	3.09368e-15	1.56926e-13
hsa-miR-146a-5p.iso_3p:tt.iso_add:A	502.865	-5.48125	3.33751e-15	1.67756e-13
hsa-miR-429.iso_3p:gt	141.403	-8.28234	3.48204e-15	1.73443e-13
hsa-miR-30a-3p.iso_3p:c	657.644	-5.74526	3.74484e-15	1.83232e-13
hsa-miR-205-5p.iso_3p:g	547.453	-6.51181	3.73021e-15	1.83232e-13
hsa-miR-148a-3p.iso_3p:t.iso_add:A	23752.1	-5.89339	4.36822e-15	2.11859e-13
hsa-miR-148b-3p.iso_3p:C	172.238	-6.12949	4.43793e-15	2.13368e-13
hsa-miR-27b-3p.iso_3p:c	7513.86	-4.45648	6.14018e-15	2.92664e-13
hsa-miR-200a-5p.iso_3p:a	137.813	-8.1865	7.10998e-15	3.35992e-13
hsa-miR-200b-3p.iso_5p:ta.iso_3p:C.iso_add:T	121.762	-8.15617	9.8319e-15	4.60683e-13
hsa-miR-99a-5p.iso_add:A	2437.35	-4.80809	1.10598e-14	5.13861e-13
hsa-miR-200b-3p.iso_add:T	1032.58	-8.66197	1.14738e-14	5.28653e-13
hsa-miR-30a-5p.iso_3p:C.iso_add:A	1446.06	-6.70919	1.17485e-14	5.3684e-13
hsa-miR-374b-5p.iso_3p:g	490.87	-8.01923	1.22823e-14	5.56628e-13
hsa-miR-141-3p.iso_3p:tgg.iso_add:A	284.172	-8.14512	1.36354e-14	6.12928e-13
hsa-miR-146b-5p.iso_3p:gct.iso_add:A	169.648	-8.08565	1.53353e-14	6.83781e-13
hsa-miR-30e-3p.iso_3p:c.iso_add:TA	107.752	-6.39956	1.77068e-14	7.83207e-13
hsa-miR-30e-3p.iso_3p:c.iso_add:T	1504.6	-5.90306	1.90192e-14	8.28008e-13
hsa-miR-148a-3p.iso_3p:tgt.iso_add:A	170.524	-7.9692	1.88851e-14	8.28008e-13
hsa-miR-26a-5p.iso_3p:t	1976.24	-6.21828	2.16613e-14	9.35666e-13
hsa-miR-185-5p.iso_3p:a	752.784	6.03519	2.70821e-14	1.16075e-12
hsa-miR-26a-5p.iso_3p:gct	561.035	-8.37495	3.07497e-14	1.30781e-12
hsa-miR-374b-5p.iso_3p:tg	166.292	-7.66113	4.52718e-14	1.91075e-12
hsa-let-7c-5p.iso_3p:gtt	98.6169	-5.81719	5.22171e-14	2.18718e-12
hsa-miR-203a-3p.iso_3p:ag	118.703	-6.57036	5.8615e-14	2.43671e-12
hsa-miR-195-5p.iso_3p:c	135.488	-7.95801	5.97919e-14	2.46709e-12
hsa-miR-200b-3p.iso_5p:t	104.406	-7.82764	8.45588e-14	3.46315e-12
hsa-miR-224-5p.iso_3p:T	353.719	-4.82204	8.84779e-14	3.59702e-12
hsa-miR-23a-3p.iso_3p:tcc	648.955	-6.01489	1.03836e-13	4.1303e-12
hsa-miR-23b-3p.iso_3p:acc	648.955	-6.01489	1.03836e-13	4.1303e-12
hsa-miR-148a-5p.iso_3p:t	104.835	-6.38932	1.03116e-13	4.1303e-12
hsa-miR-200b-3p.iso_5p:t.iso_3p:CG	115.21	-7.88366	1.14654e-13	4.52801e-12
hsa-miR-30a-5p.iso_3p:aag.iso_add:T	143.709	-7.88438	1.24843e-13	4.89542e-12
hsa-miR-200b-3p.iso_5p:t.iso_3p:a	91.2486	-7.7267	1.60666e-13	6.25579e-12
hsa-miR-192-5p.iso_5p:c.iso_3p:AG	116.31	3.58714	2.39943e-13	9.27725e-12
hsa-miR-146b-3p.iso_5p:t.iso_3p:T	346.466	-7.53959	2.53117e-13	9.71863e-12
hsa-miR-26a-5p.iso_3p:gct.iso_add:T	226.187	-7.83071	2.69999e-13	1.02953e-11
hsa-miR-30a-3p.iso_5p:c.iso_3p:c.iso_add:TT	139.576	-7.61583	2.88869e-13	1.09394e-11
hsa-let-7c-5p.iso_3p:tt.iso_add:A	107.885	-7.58328	2.96599e-13	1.11558e-11
hsa-miR-30a-3p.iso_5p:c.iso_3p:c	97.3662	-6.68037	2.99858e-13	1.12021e-11
hsa-miR-99b-3p.iso_3p:ccg	93.4803	-5.80043	3.54816e-13	1.31663e-11
hsa-miR-148a-3p.iso_3p:gt.iso_add:AT	406.597	-6.16684	3.67648e-13	1.33732e-11
hsa-miR-23a-3p.iso_3p:tcc.iso_add:A	96.9147	-7.72839	3.6524e-13	1.33732e-11
hsa-miR-23b-3p.iso_3p:cc	96.9147	-7.72839	3.6524e-13	1.33732e-11
hsa-miR-27b-3p.iso_3p:c.iso_add:AAA	160.648	-6.06298	4.56602e-13	1.63932e-11
hsa-miR-200a-3p.iso_add:A	312.105	-7.97769	4.54311e-13	1.63932e-11
hsa-miR-148a-3p.iso_3p:gt.iso_add:T	132.037	-6.60121	5.62147e-13	2.00523e-11
hsa-miR-30e-3p.iso_3p:c.iso_add:A	194.868	-5.80565	5.97635e-13	2.10155e-11
hsa-miR-148a-5p.iso_3p:t.iso_add:A	109.703	-6.70733	5.95618e-13	2.10155e-11
hsa-miR-205-5p.iso_3p:tg	97.9858	-7.60801	6.00551e-13	2.10155e-11
hsa-miR-3158-3p.iso_3p:c	372.478	5.18688	6.47876e-13	2.2529e-11
hsa-miR-30b-5p.iso_3p:ct.iso_add:T	142.928	-6.91284	6.65281e-13	2.29896e-11
hsa-miR-99a-5p.iso_3p:tg	3278.13	-4.30004	6.69865e-13	2.30042e-11
hsa-miR-200b-3p.iso_3p:a.iso_add:T	150.367	-7.20925	7.26033e-13	2.47792e-11
hsa-miR-200a-5p.iso_3p:T	87.2972	-7.41969	9.00351e-13	3.05401e-11
hsa-let-7b-5p.iso_3p:gtt.iso_add:AA	104.107	-6.6464	1.04064e-12	3.50834e-11
hsa-miR-23b-3p.iso_3p:c.iso_add:T	123.73	-6.61149	1.1034e-12	3.67415e-11
hsa-miR-99b-3p.iso_3p:cg	77.9872	-6.74662	1.10975e-12	3.67415e-11
hsa-miR-193b-3p.iso_3p:ct	94.8525	-7.53657	1.09647e-12	3.67415e-11
hsa-miR-182-5p.iso_3p:G	265.273	-5.60885	1.15417e-12	3.79846e-11
hsa-miR-200a-3p.iso_3p:tgt	157.434	-7.40418	1.29418e-12	4.23405e-11
hsa-miR-1180-3p.iso_3p:t.iso_add:A	34.1467	4.26253	1.36817e-12	4.44979e-11
hsa-miR-148a-3p.iso_5p:tc	65.4683	-5.965	1.62019e-12	5.23862e-11
hsa-miR-30c-5p.iso_3p:c	210.571	-5.93577	2.69972e-12	8.67835e-11
hsa-miR-365a-3p.iso_3p:t	164.025	-7.15122	2.91227e-12	9.25398e-11
hsa-miR-365b-3p.iso_3p:t	164.025	-7.15122	2.91227e-12	9.25398e-11
hsa-miR-30a-3p.iso_5p:c.iso_3p:T	113.865	-7.28258	3.63994e-12	1.15001e-10
hsa-miR-200c-3p.iso_3p:gga.iso_add:T	88.6313	-7.31755	3.74e-12	1.17491e-10
hsa-miR-148b-3p.iso_3p:t.iso_add:A	192.609	-4.57492	3.88453e-12	1.21342e-10
hsa-miR-30d-5p.iso_add:A	584.269	-3.9215	4.24383e-12	1.31821e-10
hsa-miR-429.iso_3p:t	812.606	-6.90304	4.68896e-12	1.44834e-10
hsa-miR-361-5p.iso_3p:c	58.705	-7.25862	4.74866e-12	1.45863e-10
hsa-miR-141-3p.iso_3p:gg.iso_add:A	661.05	-7.30263	5.31079e-12	1.62229e-10
hsa-miR-141-3p.iso_3p:tgg.iso_add:AA	239.62	-7.56933	5.48436e-12	1.6661e-10
hsa-miR-30a-3p.iso_3p:c.iso_add:TT	100.211	-6.4813	5.70416e-12	1.72341e-10
hsa-miR-141-3p.iso_3p:gg.iso_add:T	87.552	-7.29731	5.87172e-12	1.76439e-10
hsa-miR-125b-5p.iso_3p:ga.iso_add:A	115.383	-6.47309	7.06992e-12	2.11295e-10
hsa-miR-200c-3p.iso_3p:ga.iso_add:T	282.2	-7.12669	8.02467e-12	2.3854e-10
hsa-miR-365a-3p.iso_3p:at	100.975	-6.6722	8.99168e-12	2.64441e-10
hsa-miR-365b-3p.iso_3p:at	100.975	-6.6722	8.99168e-12	2.64441e-10
hsa-miR-135a-5p.iso_3p:a	134.342	-7.06023	1.04541e-11	3.05823e-10
hsa-let-7b-5p.iso_3p:t.iso_add:AA	184.934	-4.29473	1.15744e-11	3.36814e-10
hsa-miR-335-3p.iso_3p:c.iso_add:A	109.33	-6.77868	1.20132e-11	3.47753e-10
hsa-miR-423-5p.iso_3p:t	4999.17	4.06324	1.275e-11	3.6716e-10
hsa-miR-195-5p.iso_3p:c.iso_add:T	58.8155	-7.14545	1.36066e-11	3.89796e-10
hsa-miR-99b-5p.iso_3p:gcg	254.781	-4.46028	1.39071e-11	3.96352e-10
hsa-miR-423-3p.iso_5p:A.iso_3p:agt	73.0714	4.04987	1.48458e-11	4.20708e-10
hsa-miR-486-5p.iso_3p:g.iso_add:AA	69.8978	8.90802	1.49139e-11	4.20708e-10
hsa-miR-30d-5p.iso_3p:g.iso_add:A	963.731	-3.66453	1.5426e-11	4.32946e-10
hsa-miR-499a-5p.iso_3p:t	449.056	-7.04182	1.80406e-11	5.03771e-10
hsa-miR-429.iso_3p:t.iso_add:A	69.2974	-7.12994	2.1443e-11	5.9577e-10
hsa-miR-99a-5p.iso_3p:gtg	238.876	-3.74631	2.17752e-11	6.01975e-10
hsa-miR-21-5p.iso_add:AA	134.986	-4.75063	2.24283e-11	6.16946e-10
hsa-let-7f-5p.iso_3p:t.iso_add:A	768.558	-5.82962	2.41761e-11	6.61732e-10
hsa-miR-99a-5p.iso_3p:tg.iso_add:AA	53.0584	-6.20144	2.62991e-11	7.16294e-10
hsa-miR-200b-5p.iso_3p:a	47.5842	-5.6812	2.72819e-11	7.39419e-10
hsa-miR-26a-5p.iso_3p:ct.iso_add:A	188.289	-6.07846	3.20398e-11	8.59941e-10
hsa-miR-23b-3p.iso_3p:A.iso_add:TT	50.59	-6.89621	3.19259e-11	8.59941e-10
hsa-miR-6510-3p.iso_add:T	51.011	-6.97599	3.23453e-11	8.63948e-10
hsa-let-7c-5p.iso_3p:t	1034.62	-5.35491	3.49332e-11	9.28585e-10
hsa-miR-30b-5p.iso_3p:t.iso_add:A	133.209	-6.07454	3.66573e-11	9.69752e-10
hsa-miR-99a-5p.iso_3p:gtg.iso_add:A	290.628	-4.71575	4.03033e-11	1.06113e-09
hsa-miR-3615.iso_3p:GC	18.3677	4.82256	5.52667e-11	1.4482e-09
hsa-let-7c-5p.iso_3p:tt	216.844	-4.65514	7.53474e-11	1.95701e-09
hsa-miR-200b-3p.iso_5p:ta.iso_3p:C.iso_add:A	49.0724	-6.89527	7.53923e-11	1.95701e-09
hsa-miR-146b-5p.iso_3p:gct	75.3182	-6.85993	8.24032e-11	2.12901e-09
hsa-miR-200b-3p.iso_5p:ta.iso_3p:CG	45.6242	-6.84949	8.4005e-11	2.1603e-09
hsa-miR-26b-5p.iso_3p:T	1695.37	-4.37437	8.53274e-11	2.18415e-09
hsa-miR-99a-5p.iso_3p:tg.iso_add:A	914.27	-4.12229	9.19111e-11	2.34183e-09
hsa-miR-125b-2-3p.iso_5p:tc.iso_3p:C	92.895	-4.68424	9.38569e-11	2.38044e-09
hsa-miR-30a-3p.iso_3p:c.iso_add:TA	93.5002	-6.29851	9.46503e-11	2.3896e-09
hsa-miR-200b-3p.iso_5p:t.iso_add:T	64.9193	-6.70873	9.74497e-11	2.44909e-09
hsa-miR-181b-5p.iso_3p:ggt	381.987	-5.13982	1.01662e-10	2.54339e-09
hsa-miR-30a-3p.iso_5p:c.iso_3p:gc	48.1303	-6.71727	1.03409e-10	2.57543e-09
hsa-miR-200a-5p.iso_3p:a.iso_add:T	62.4754	-6.71492	1.05841e-10	2.62419e-09
hsa-miR-200c-3p.iso_3p:ga.iso_add:AA	54.5804	-6.83622	1.14023e-10	2.81442e-09
hsa-miR-195-5p.iso_3p:c.iso_add:A	53.541	-6.87297	1.15507e-10	2.83838e-09
hsa-miR-181b-5p.iso_3p:T	98.3533	-5.28107	1.17377e-10	2.87159e-09
hsa-miR-26a-5p.iso_3p:t.iso_add:A	2296.54	-4.87072	1.20345e-10	2.9196e-09
hsa-miR-30d-5p.iso_3p:aag.iso_add:T	71.8324	-6.0736	1.20396e-10	2.9196e-09
hsa-let-7e-5p.iso_3p:tt	65.4013	-6.90097	1.24463e-10	3.00504e-09
hsa-miR-203a-3p.iso_5p:g.iso_add:T	67.597	-5.04398	1.25897e-10	3.02646e-09
hsa-miR-193b-3p.iso_3p:t	55.9854	-6.18744	1.3227e-10	3.16589e-09
hsa-miR-30a-5p.iso_3p:CT.iso_add:T	157.48	-5.39905	1.35333e-10	3.22525e-09
hsa-miR-30a-3p.iso_3p:gc.iso_add:A	101.041	-6.12317	1.36011e-10	3.22748e-09
hsa-miR-125b-2-3p.iso_5p:tc.iso_add:A	80.444	-4.75329	1.43383e-10	3.38789e-09
hsa-miR-203a-3p.iso_5p:g.iso_3p:A	44.4933	-6.68944	1.53536e-10	3.61234e-09
hsa-miR-934.iso_3p:g	83.5268	-6.78124	1.54273e-10	3.61431e-09
hsa-miR-29a-3p.iso_3p:a	1363.49	-5.25599	1.55448e-10	3.62646e-09
hsa-miR-125b-2-3p.iso_5p:tc	87.0383	-5.2819	1.93738e-10	4.50074e-09
hsa-miR-148b-3p.iso_add:T	876.596	-4.04341	2.19973e-10	5.08882e-09
hsa-miR-141-3p.iso_3p:g.iso_add:A	61.5691	-6.76447	2.24054e-10	5.16165e-09
hsa-miR-378a-3p.iso_3p:gc	1429.63	-3.98342	2.45737e-10	5.63767e-09
hsa-miR-23b-3p.iso_3p:c.iso_add:A	53.1545	-6.72726	2.50854e-10	5.73128e-09
hsa-miR-423-3p.iso_3p:gt	469.255	3.82766	3.03534e-10	6.90633e-09
hsa-miR-550a-5p.iso_3p:cc	27.4769	5.09638	3.30677e-10	7.49309e-09
hsa-miR-574-5p.iso_3p:t	85.3371	-5.22031	3.44701e-10	7.77899e-09
hsa-miR-378a-3p.iso_3p:gc.iso_add:T	169.032	-4.70306	3.66951e-10	8.24746e-09
hsa-miR-30c-5p.iso_3p:gc	609.402	-5.79761	3.68939e-10	8.25856e-09
hsa-miR-200a-5p.iso_5p:c.iso_add:A	43.7392	-6.0493	4.10014e-10	9.10429e-09
hsa-miR-499a-5p.iso_3p:A	54.9341	-6.6775	4.0852e-10	9.10429e-09
hsa-let-7b-5p.iso_3p:gtt.iso_add:AAA	54.558	-5.89946	4.16115e-10	9.20281e-09
hsa-miR-374b-5p.iso_3p:g.iso_add:A	50.697	-6.59627	4.24412e-10	9.3489e-09
hsa-miR-30a-3p.iso_5p:c.iso_3p:c.iso_add:A	55.585	-6.55224	4.36468e-10	9.57631e-09
hsa-miR-24-3p.iso_3p:cag	130.265	-4.01279	4.88466e-10	1.06748e-08
hsa-miR-19b-3p.iso_3p:ga.iso_add:A	149.687	-5.20447	5.16514e-10	1.12433e-08
hsa-miR-23a-3p.iso_3p:c	324.138	-4.68886	5.37302e-10	1.16406e-08
hsa-miR-205-5p.iso_add:A	172.13	-5.63052	5.38975e-10	1.16406e-08
hsa-miR-200a-3p.iso_5p:C.iso_3p:t	39.221	-6.58833	5.43309e-10	1.16885e-08
hsa-miR-27b-3p.iso_3p:c.iso_add:TT	91.1969	-6.15236	6.16072e-10	1.32026e-08
hsa-miR-140-3p.iso_5p:t	208.207	3.60658	6.43177e-10	1.37138e-08
hsa-miR-26b-5p.iso_add:A	152.675	-5.34853	6.44888e-10	1.37138e-08
hsa-let-7c-5p.iso_add:A	66.6173	-5.81415	6.50802e-10	1.37865e-08
hsa-miR-200a-3p.iso_5p:t.iso_3p:t	93.3211	-6.3315	6.68002e-10	1.40969e-08
hsa-miR-148a-3p.iso_3p:C.iso_add:A	50.8603	-6.43744	6.71022e-10	1.41068e-08
hsa-miR-23b-3p.iso_3p:c	50.569	-5.32416	6.81256e-10	1.42677e-08
hsa-miR-335-3p.iso_3p:cc	40.6322	-6.54014	7.76579e-10	1.62027e-08
hsa-miR-146b-5p.iso_3p:ct.iso_add:TT	42.2872	-6.55358	8.49307e-10	1.76535e-08
hsa-miR-1180-3p.iso_3p:t	55.9832	4.32142	8.52554e-10	1.76546e-08
hsa-miR-200c-3p.iso_3p:G	51.9454	-6.53331	8.61275e-10	1.77686e-08
hsa-miR-425-5p.iso_3p:tga	32.0907	3.7265	8.69876e-10	1.78475e-08
hsa-miR-200a-3p.iso_3p:t.iso_add:AA	43.7052	-6.51962	8.71555e-10	1.78475e-08
hsa-miR-200c-3p.iso_5p:C.iso_3p:ga	39.5552	-6.53959	9.47692e-10	1.9335e-08
hsa-miR-30c-5p.iso_3p:agc	109.098	-4.56443	9.59192e-10	1.94977e-08
hsa-miR-148b-3p.iso_3p:gt	234.66	-5.22204	9.93867e-10	2.01285e-08
hsa-miR-196a-5p.iso_3p:gg	49.8817	-6.59579	1.04478e-09	2.10824e-08
hsa-miR-497-5p.iso_3p:A	40.157	-6.49576	1.05391e-09	2.11893e-08
hsa-miR-23b-3p.iso_3p:AC.iso_add:T	165.409	-4.9019	1.11204e-09	2.22772e-08
hsa-miR-378a-3p.iso_3p:ggc.iso_add:A	94.81	-5.76237	1.14621e-09	2.28787e-08
hsa-miR-29c-3p.iso_3p:a	62.3801	-6.65835	1.16712e-09	2.32122e-08
hsa-miR-184.iso_3p:gt	94.7323	-5.09137	1.33322e-09	2.64207e-08
hsa-miR-146a-5p.iso_3p:t.iso_add:AA	43.0427	-5.65994	1.3782e-09	2.72146e-08
hsa-miR-200b-3p.iso_3p:ga.iso_add:T	46.0797	-6.42612	1.38718e-09	2.72945e-08
hsa-miR-361-3p.iso_3p:tt	905.393	-5.47618	1.40023e-09	2.74534e-08
hsa-miR-141-3p.iso_3p:C	48.5626	-6.45245	1.45835e-09	2.84919e-08
hsa-miR-26a-5p.iso_3p:ct.iso_add:T	562.9	-5.41452	1.48369e-09	2.88849e-08
hsa-miR-203a-3p.iso_5p:g.iso_3p:ag	32.4209	-6.33748	1.54014e-09	2.98786e-08
hsa-miR-200a-3p.iso_3p:tgt.iso_add:A	37.8321	-6.43104	1.56842e-09	3.0321e-08
hsa-miR-200a-5p.iso_3p:ga	40.3147	-6.32218	1.59133e-09	3.06566e-08
hsa-miR-27b-3p.iso_3p:c.iso_add:TA	63.4622	-5.69969	1.66978e-09	3.19563e-08
hsa-miR-146b-5p.iso_add:TT	49.0589	-6.43629	1.67035e-09	3.19563e-08
hsa-miR-99a-5p.iso_add:T	190.704	-4.94894	1.75241e-09	3.34107e-08
hsa-miR-151a-3p.iso_3p:g.iso_add:TA	97.8491	-4.26903	1.83167e-09	3.48017e-08
hsa-miR-23a-3p.iso_3p:cc.iso_add:T	47.9696	-5.78863	1.8679e-09	3.53686e-08
hsa-miR-30e-3p.iso_3p:c.iso_add:TT	389.52	-5.34953	1.90083e-09	3.58692e-08
hsa-miR-30a-3p.iso_add:A	71.6369	-5.75353	1.92273e-09	3.61591e-08
hsa-miR-27b-3p.iso_3p:gc.iso_add:A	651.511	-4.97659	2.0168e-09	3.77997e-08
hsa-miR-200a-3p.iso_3p:gt.iso_add:T	315.671	-6.91476	2.27269e-09	4.24516e-08
hsa-miR-181a-5p.iso_3p:agt	1175.7	-3.79804	2.3099e-09	4.30014e-08
hsa-miR-205-5p.iso_3p:tg.iso_add:A	70.9228	-6.39004	2.36921e-09	4.37352e-08
hsa-miR-27b-3p.iso_3p:c.iso_add:AT	46.9458	-6.42785	2.37304e-09	4.37352e-08
hsa-miR-148a-5p.iso_5p:C.iso_3p:ct	34.5074	-6.23279	2.36559e-09	4.37352e-08
hsa-let-7b-5p.iso_3p:tt.iso_add:AAA	41.9859	-5.67224	2.38813e-09	4.3867e-08
hsa-let-7c-5p.iso_3p:t.iso_add:A	213.619	-5.43135	2.43276e-09	4.45389e-08
hsa-miR-16-2-3p.iso_5p:A.iso_3p:ta	67.9471	3.42116	2.59826e-09	4.74118e-08
hsa-miR-30e-5p.iso_3p:g.iso_add:A	145.305	-4.38606	2.95619e-09	5.37658e-08
hsa-miR-452-5p.iso_5p:aac.iso_3p:GA	155.295	-5.33634	3.10048e-09	5.60215e-08
hsa-miR-30b-5p.iso_3p:ct.iso_add:A	38.2413	-6.34064	3.09226e-09	5.60215e-08
hsa-miR-101-3p.iso_add:T	540.02	-3.10343	3.18256e-09	5.73172e-08
hsa-miR-375.iso_add:T	97.469	-6.39796	3.49277e-09	6.26997e-08
hsa-miR-29a-3p.iso_5p:C.iso_3p:ta	68.5772	-4.89398	3.50711e-09	6.27535e-08
hsa-miR-335-3p.iso_3p:c.iso_add:T	197.877	-6.55188	3.51895e-09	6.27622e-08
hsa-miR-744-5p.iso_3p:ca.iso_add:T	61.256	3.57692	3.58534e-09	6.37406e-08
hsa-miR-29c-5p.iso_3p:c	39.9561	-4.84819	3.61597e-09	6.40792e-08
hsa-miR-30a-3p.iso_5p:c.iso_3p:c.iso_add:TA	43.2013	-6.17893	3.90896e-09	6.905e-08
hsa-miR-221-3p.iso_add:T	84.3951	5.58895	3.96584e-09	6.98315e-08
hsa-miR-3615.iso_3p:G	1231.4	4.00679	4.20496e-09	7.3807e-08
hsa-miR-146a-5p.iso_3p:tt.iso_add:AA	43.78	-5.70368	4.22317e-09	7.3892e-08
hsa-miR-30e-3p.iso_3p:gc.iso_add:A	42.5842	-6.1206	4.6815e-09	8.16531e-08
hsa-miR-190b.iso_3p:G	33.9743	-6.23802	5.19455e-09	9.03166e-08
hsa-miR-183-5p.iso_5p:t.iso_3p:ct	36.3245	-6.1887	5.29321e-09	9.17434e-08
hsa-miR-203a-3p.iso_3p:A	49.9616	-5.76893	5.69992e-09	9.8177e-08
hsa-miR-200a-3p.iso_3p:TC	46.6959	-6.26399	5.6824e-09	9.8177e-08
hsa-miR-148a-3p.iso_5p:t	169.583	-5.36355	5.74052e-09	9.85694e-08
hsa-miR-19b-3p.iso_3p:a	1748.3	-4.92812	6.10398e-09	1.04486e-07
hsa-miR-148a-3p.iso_5p:G	153.293	-5.88075	6.15704e-09	1.04971e-07
hsa-miR-335-3p.iso_5p:G.iso_3p:c.iso_add:T	31.7107	-6.11155	6.17028e-09	1.04971e-07
hsa-miR-122-5p.iso_3p:tg.iso_add:A	1207.99	10.7669	6.20998e-09	1.05322e-07
hsa-miR-200c-3p.iso_add:AT	49.1661	-6.08194	6.30855e-09	1.06667e-07
hsa-miR-361-3p.iso_3p:t	1187.45	-3.74	6.48872e-09	1.09378e-07
hsa-miR-335-5p.iso_3p:gt	124.796	-6.22988	6.69575e-09	1.12525e-07
hsa-miR-30c-5p.iso_3p:c.iso_add:A	108.22	-5.98312	7.06599e-09	1.18388e-07
hsa-let-7b-5p.iso_3p:t.iso_add:ATT	33.9902	-6.09795	7.42503e-09	1.24027e-07
hsa-miR-335-3p.iso_5p:G.iso_3p:c	29.9956	-6.21051	7.74329e-09	1.28954e-07
hsa-miR-27b-3p.iso_3p:c.iso_add:T	974.549	-4.77555	7.87121e-09	1.30691e-07
hsa-miR-23b-3p.iso_3p:A.iso_add:T	34.7767	-6.19072	8.01234e-09	1.32635e-07
hsa-miR-122-5p.iso_add:A	8091.89	12.5374	8.35915e-09	1.37963e-07
hsa-miR-375.iso_add:A	71.8795	-6.22872	8.5562e-09	1.40795e-07
hsa-miR-23b-3p.iso_3p:cc.iso_add:A	34.8389	-6.28429	8.83347e-09	1.44927e-07
hsa-miR-429.iso_3p:cgt	32.8344	-6.18179	8.86969e-09	1.4509e-07
hsa-miR-452-5p.iso_3p:G	69.1825	-6.08166	9.91587e-09	1.61725e-07
hsa-miR-203a-3p.iso_5p:g	94.7554	-5.03116	1.00638e-08	1.63655e-07
hsa-miR-23a-3p.iso_3p:A	221.479	-2.96239	1.08882e-08	1.76405e-07
hsa-miR-99a-5p.iso_add:AA	160.227	-4.28722	1.09116e-08	1.76405e-07
hsa-miR-151a-3p.iso_3p:g	1113.84	-3.05844	1.13839e-08	1.82969e-07
hsa-miR-34a-5p.iso_3p:T	41.7221	-6.21133	1.13576e-08	1.82969e-07
hsa-miR-182-5p.iso_3p:ct	2268.46	-3.18395	1.22027e-08	1.94996e-07
hsa-miR-146b-5p.iso_3p:ct.iso_add:AA	39.5878	-6.07213	1.21712e-08	1.94996e-07
hsa-miR-598-3p.iso_3p:a	33.6553	-5.58636	1.25979e-08	2.00732e-07
hsa-miR-146b-5p.iso_add:AT	69.0311	-4.72223	1.34523e-08	2.13729e-07
hsa-miR-195-3p.iso_3p:cc	25.4968	-6.12232	1.35462e-08	2.14605e-07
hsa-miR-30a-5p.iso_3p:ag.iso_add:T	35.7747	-6.0691	1.40334e-08	2.21688e-07
hsa-miR-200b-3p.iso_5p:ta.iso_3p:C	28.2816	-6.08603	1.46901e-08	2.314e-07
hsa-miR-484.iso_3p:at	87.3928	3.7282	1.55401e-08	2.44095e-07
hsa-miR-16-2-3p.iso_5p:A.iso_3p:a	53.6666	3.27238	1.60157e-08	2.50757e-07
hsa-let-7f-5p.iso_add:A	403.7	-4.49892	1.6055e-08	2.50757e-07
hsa-miR-21-3p.iso_3p:C	32.3608	-5.35608	1.6255e-08	2.53166e-07
hsa-miR-125b-5p.iso_add:A	71.7254	-4.57346	1.72455e-08	2.67838e-07
hsa-miR-148a-5p.iso_3p:act	56.1829	-4.47744	1.76019e-08	2.72608e-07
hsa-miR-99a-5p.iso_5p:A.iso_3p:tg	83.769	-3.60985	1.79928e-08	2.77883e-07
hsa-miR-148a-5p.iso_5p:C	31.7997	-5.92257	1.82765e-08	2.81478e-07
hsa-let-7f-5p.iso_3p:tt.iso_add:A	387.91	-5.30521	1.96635e-08	3.01999e-07
hsa-miR-122-5p.iso_3p:tg	2291.19	11.5342	2.00887e-08	3.07674e-07
hsa-miR-378a-3p.iso_3p:c.iso_add:A	4586.77	-3.44231	2.06006e-08	3.14642e-07
hsa-miR-200c-3p.iso_3p:a.iso_add:TT	27.7122	-6.02308	2.13798e-08	3.25645e-07
hsa-miR-182-5p.iso_3p:act	136.898	-3.68695	2.16537e-08	3.28911e-07
hsa-miR-200b-3p.iso_3p:tga	30.8473	-6.01028	2.25394e-08	3.41426e-07
hsa-miR-141-3p.iso_add:A	37.6986	-6.06049	2.27875e-08	3.4424e-07
hsa-miR-140-3p.iso_5p:t.iso_3p:A	991.396	2.87274	2.40759e-08	3.62713e-07
hsa-miR-30a-5p.iso_5p:t.iso_3p:C.iso_add:A	37.0265	-5.85947	2.47126e-08	3.71293e-07
hsa-miR-335-5p.iso_3p:gt.iso_add:A	73.718	-5.81674	2.47919e-08	3.71476e-07
hsa-miR-30a-3p.iso_5p:c.iso_add:A	41.8048	-5.88987	2.498e-08	3.73282e-07
hsa-miR-181a-5p.iso_3p:t.iso_add:A	854.478	-3.37852	2.52349e-08	3.76075e-07
hsa-miR-3615.iso_3p:G.iso_add:T	65.4158	4.20358	2.61429e-08	3.88559e-07
hsa-miR-429.iso_3p:cgt.iso_add:T	25.8706	-5.96317	2.7067e-08	4.01215e-07
hsa-miR-423-5p.iso_3p:tt	33605.1	3.72831	2.87034e-08	4.24335e-07
hsa-miR-30c-2-3p.iso_3p:ct	37.3188	-5.14557	2.89643e-08	4.2705e-07
hsa-miR-146a-5p.iso_add:A	224.104	-3.72253	2.91388e-08	4.2848e-07
hsa-miR-23b-3p.iso_3p:A	72.7516	-5.445	3.00498e-08	4.40703e-07
hsa-miR-21-5p.iso_3p:a	19464.7	-4.18091	3.03372e-08	4.42572e-07
hsa-miR-181a-5p.iso_3p:agt.iso_add:T	114.177	-3.96002	3.03256e-08	4.42572e-07
hsa-miR-455-5p.iso_3p:T	23.7632	-5.97035	3.09196e-08	4.4988e-07
hsa-miR-148a-3p.iso_3p:gt.iso_add:TT	33.1544	-5.95034	3.33745e-08	4.84325e-07
hsa-let-7f-5p.iso_3p:t	7607.6	-3.60498	3.44606e-08	4.98776e-07
hsa-miR-193b-3p.iso_3p:t.iso_add:A	51.028	-5.46422	3.56861e-08	5.15166e-07
hsa-miR-744-5p.iso_3p:gca	48.65	4.07093	3.71308e-08	5.34626e-07
hsa-miR-21-5p.iso_3p:ga	884.266	-4.65692	4.10108e-08	5.88958e-07
hsa-miR-30d-5p.iso_3p:ag	2362.09	-3.52015	4.36762e-08	6.25611e-07
hsa-miR-26a-5p.iso_3p:t.iso_add:AT	38.7614	-5.33591	4.4126e-08	6.30421e-07
hsa-let-7a-5p.iso_3p:tt.iso_add:A	585.76	-4.86576	4.43481e-08	6.3196e-07
hsa-miR-378a-3p.iso_3p:c	7167.01	-3.44638	4.71122e-08	6.69622e-07
hsa-miR-27a-3p.iso_3p:gc	351.667	-4.41734	4.81052e-08	6.81984e-07
hsa-miR-146b-3p.iso_5p:t.iso_add:A	27.0738	-5.81787	4.86473e-08	6.87905e-07
hsa-miR-374b-5p.iso_3p:tg.iso_add:A	26.2082	-5.88004	4.8836e-08	6.88811e-07
hsa-miR-378e.iso_3p:ga.iso_add:A	459.56	-4.32238	5.1395e-08	7.21226e-07
hsa-miR-378d.iso_3p:aa	459.56	-4.32238	5.1395e-08	7.21226e-07
hsa-miR-328-3p.iso_3p:t	28.0231	3.98097	5.17029e-08	7.2371e-07
hsa-miR-99b-5p.iso_3p:gcg.iso_add:A	357.829	-4.41304	5.40236e-08	7.54284e-07
hsa-miR-652-3p.iso_add:T	192.233	-3.32749	6.14268e-08	8.55488e-07
hsa-miR-429.iso_3p:gt.iso_add:A	108.885	-6.36094	6.18211e-08	8.58817e-07
hsa-let-7i-5p.iso_3p:t.iso_add:AA	59.6533	-5.37738	6.33134e-08	8.77342e-07
hsa-miR-23a-3p.iso_3p:cc.iso_add:A	27.6278	-5.86236	6.39365e-08	8.83762e-07
hsa-miR-501-3p.iso_3p:ct	100.001	3.07646	6.41619e-08	8.84667e-07
hsa-miR-27a-3p.iso_3p:c.iso_add:TT	138.03	-5.08285	7.4894e-08	1.03007e-06
hsa-miR-21-5p.iso_3p:ga.iso_add:A	1493.15	-4.28596	7.62825e-08	1.04397e-06
hsa-miR-141-3p.iso_3p:tgg.iso_add:AT	27.3249	-5.87381	7.61404e-08	1.04397e-06
hsa-miR-196a-5p.iso_3p:g	48.7954	-5.55254	7.84108e-08	1.07045e-06
hsa-miR-664a-5p.iso_3p:gat	23.0359	-5.7673	7.93189e-08	1.08018e-06
hsa-let-7e-5p.iso_3p:t	147.405	-4.52397	8.02325e-08	1.08994e-06
hsa-miR-181b-5p.iso_3p:ggt.iso_add:A	58.1393	-4.27913	8.04438e-08	1.09013e-06
hsa-miR-146b-5p.iso_add:AA	33.4266	-5.81547	8.08895e-08	1.09349e-06
hsa-miR-32-5p.iso_3p:ca	86.291	-5.73254	8.24888e-08	1.11239e-06
hsa-miR-146b-3p.iso_5p:t	67.8991	-3.97845	8.31311e-08	1.11833e-06
hsa-miR-191-5p.iso_add:A	88.8028	2.60676	8.34606e-08	1.12003e-06
hsa-miR-29a-3p.iso_5p:C.iso_3p:a	296.162	-3.99455	8.47198e-08	1.13418e-06
hsa-miR-150-5p.iso_3p:g.iso_add:A	22.6682	4.90179	8.9033e-08	1.18904e-06
hsa-miR-378a-3p.iso_3p:c.iso_add:AT	47.6385	-4.41124	9.0096e-08	1.20034e-06
hsa-miR-378a-3p.iso_3p:c.iso_add:AA	185.199	-4.03112	9.45385e-08	1.2565e-06
hsa-miR-3615.iso_3p:GC.iso_add:T	19.319	5.10055	9.62217e-08	1.2758e-06
hsa-miR-26a-5p.iso_3p:ct.iso_add:AA	30.2742	-5.8327	1.01633e-07	1.34432e-06
hsa-miR-30a-5p.iso_add:TT	26.3966	-5.73966	1.02013e-07	1.34613e-06
hsa-miR-191-5p.iso_5p:c.iso_add:A	26.4627	3.0024	1.08653e-07	1.43034e-06
hsa-miR-26a-5p.iso_add:A	95.6017	-4.38772	1.11966e-07	1.47045e-06
hsa-let-7b-5p.iso_3p:tt.iso_add:AAT	46.3289	-5.82162	1.12571e-07	1.4749e-06
hsa-miR-146b-3p.iso_5p:t.iso_3p:T.iso_add:A	30.8916	-4.14488	1.17872e-07	1.5407e-06
hsa-miR-185-3p.iso_3p:tc	52.2334	4.97894	1.18686e-07	1.54768e-06
hsa-miR-99a-5p.iso_3p:g.iso_add:T	28.4354	-5.65404	1.24935e-07	1.62533e-06
hsa-miR-205-5p.iso_3p:g.iso_add:A	32.8435	-5.73182	1.28043e-07	1.66185e-06
hsa-miR-3615.iso_3p:G.iso_add:A	30.517	4.70122	1.29138e-07	1.67214e-06
hsa-miR-30a-3p.iso_3p:T	38.5895	-5.54214	1.42381e-07	1.83931e-06
hsa-miR-423-5p.iso_3p:T.iso_add:T	16.9188	3.68192	1.4736e-07	1.89919e-06
hsa-let-7a-5p.iso_add:A	259.629	-4.4944	1.50215e-07	1.93148e-06
hsa-miR-99a-5p.iso_3p:g.iso_add:AA	58.9018	-3.94337	1.59765e-07	2.04951e-06
hsa-miR-146b-3p.iso_3p:T	154.013	-5.0436	1.60753e-07	2.05741e-06
hsa-miR-196a-5p.iso_3p:g.iso_add:A	22.4924	-5.80385	1.61643e-07	2.06402e-06
hsa-miR-361-3p.iso_3p:tt.iso_add:AA	22.7905	-5.0776	1.69878e-07	2.15989e-06
hsa-miR-200b-3p.iso_5p:t.iso_add:A	25.2156	-5.66945	1.69932e-07	2.15989e-06
hsa-miR-320a.iso_3p:cga	345.327	3.37552	1.73686e-07	2.16774e-06
hsa-miR-320b.iso_3p:caa	345.327	3.37552	1.73686e-07	2.16774e-06
hsa-miR-320c.iso_3p:t	345.327	3.37552	1.73686e-07	2.16774e-06
hsa-miR-181a-2-3p.iso_3p:cc	195.912	-3.28758	1.723e-07	2.16774e-06
hsa-miR-27a-3p.iso_3p:cgc.iso_add:T	1475.78	-3.94265	1.71424e-07	2.16774e-06
hsa-miR-27b-3p.iso_3p:gc	1475.78	-3.94265	1.71424e-07	2.16774e-06
hsa-miR-182-5p.iso_add:A	41.0266	-5.48047	1.72177e-07	2.16774e-06
hsa-miR-335-3p.iso_5p:G	22.454	-5.68267	1.72961e-07	2.16774e-06
hsa-miR-21-5p.iso_3p:a.iso_add:T	519.606	-4.19852	1.78392e-07	2.22146e-06
hsa-miR-146b-5p.iso_3p:GTG	37.4364	-4.76802	1.79828e-07	2.23431e-06
hsa-miR-206.iso_3p:gg	28.587	5.32771	1.85246e-07	2.29646e-06
hsa-miR-30a-5p.iso_5p:C	22.7378	-5.63363	2.05745e-07	2.54488e-06
hsa-miR-101-3p.iso_add:A	960.756	-3.19901	2.07716e-07	2.56353e-06
hsa-miR-193b-3p.iso_5p:a	25.1031	-5.64586	2.08238e-07	2.56425e-06
hsa-miR-140-3p.iso_5p:t.iso_3p:ACA	145.775	3.07996	2.147e-07	2.63794e-06
hsa-miR-146a-5p.iso_3p:gtt	41.1122	-4.73589	2.15931e-07	2.64719e-06
hsa-miR-181b-5p.iso_3p:gt.iso_add:A	21.3354	-5.64855	2.19277e-07	2.68226e-06
hsa-miR-148a-3p.iso_3p:t.iso_add:AA	23.0339	-5.57848	2.32375e-07	2.83621e-06
hsa-miR-181a-2-3p.iso_3p:c.iso_add:T	50.9782	-4.27439	2.32954e-07	2.83701e-06
hsa-miR-92a-3p.iso_5p:t	488.215	3.105	2.43066e-07	2.95365e-06
hsa-miR-193a-3p.iso_3p:gt	28.0726	-5.58517	2.6793e-07	3.24865e-06
hsa-miR-29a-3p.iso_3p:ta	321.701	-4.65742	2.71499e-07	3.28472e-06
hsa-miR-30a-5p.iso_5p:t.iso_3p:g	21.6964	-5.60151	2.79512e-07	3.37429e-06
hsa-miR-125a-5p.iso_3p:a	586.806	-2.76908	2.93647e-07	3.5372e-06
hsa-miR-148a-3p.iso_3p:gt.iso_add:AA	28.0527	-5.49276	2.94531e-07	3.54013e-06
hsa-miR-140-3p.iso_3p:ACA	90.6367	2.77317	2.9707e-07	3.55594e-06
hsa-miR-185-3p.iso_3p:c	40.3952	3.42273	2.97775e-07	3.55594e-06
hsa-miR-335-3p.iso_3p:cc.iso_add:T	25.4975	-5.48087	2.97297e-07	3.55594e-06
hsa-miR-200b-3p.iso_3p:tga.iso_add:A	24.783	-5.58892	3.00727e-07	3.58345e-06
hsa-miR-224-5p.iso_3p:TA	36.0732	-4.21869	3.09472e-07	3.67972e-06
hsa-let-7i-3p.iso_3p:ct	41.5674	-4.28352	3.17298e-07	3.76467e-06
hsa-miR-141-3p.iso_3p:tgg.iso_add:AAA	24.7592	-5.57915	3.22401e-07	3.81704e-06
hsa-miR-106b-3p.iso_add:A	14.3481	5.45229	3.26386e-07	3.85596e-06
hsa-miR-15a-5p.iso_3p:gtg	18.3959	-5.6117	3.36565e-07	3.96774e-06
hsa-miR-1287-5p.iso_3p:tc.iso_add:A	37.6605	-4.84702	3.50642e-07	4.12489e-06
hsa-miR-141-3p.iso_add:T	25.2149	-5.52038	3.57059e-07	4.19146e-06
hsa-miR-30a-5p.iso_3p:g.iso_add:AA	23.4518	-5.58012	3.58224e-07	4.19623e-06
hsa-miR-335-3p.iso_5p:G.iso_3p:cc	19.3907	-5.61625	3.64165e-07	4.25681e-06
hsa-miR-27a-3p.iso_3p:c	1860.44	-4.08944	3.6869e-07	4.3006e-06
hsa-miR-652-3p.iso_add:A	40.9016	-4.09596	3.75823e-07	4.37458e-06
hsa-miR-193b-3p.iso_3p:ct.iso_add:T	22.6601	-5.4799	3.83329e-07	4.45257e-06
hsa-miR-183-5p.iso_3p:G	136.332	-2.67542	4.00937e-07	4.64734e-06
hsa-miR-26b-5p.iso_3p:t	499.407	-4.07116	4.0442e-07	4.67791e-06
hsa-miR-181a-5p.iso_3p:T	85.5205	-4.07274	4.13895e-07	4.77751e-06
hsa-miR-122-5p.iso_3p:g.iso_add:A	1317.54	12.0697	4.17829e-07	4.81286e-06
hsa-miR-21-5p.iso_add:A	938.668	-3.33784	4.2942e-07	4.9361e-06
hsa-miR-200c-3p.iso_5p:C	21.3095	-5.56865	4.32816e-07	4.96481e-06
hsa-let-7g-5p.iso_5p:C	38.0175	-5.03617	4.36784e-07	4.99995e-06
hsa-miR-19b-3p.iso_3p:ga	68.4768	-4.5051	4.47419e-07	5.11111e-06
hsa-miR-26a-5p.iso_3p:t.iso_add:AA	21.4997	-5.53789	4.57954e-07	5.22068e-06
hsa-miR-125a-5p.iso_3p:ga.iso_add:A	63.9732	-4.36522	4.63074e-07	5.26818e-06
hsa-miR-141-5p.iso_3p:a	19.3782	-5.53154	4.7258e-07	5.36528e-06
hsa-miR-27b-3p.iso_3p:A.iso_add:A	48.7131	-4.92362	5.19706e-07	5.88822e-06
hsa-miR-141-3p.iso_5p:C.iso_3p:g	20.0525	-5.48731	5.21857e-07	5.90051e-06
hsa-miR-181b-5p.iso_3p:ggt.iso_add:T	31.4424	-4.32127	5.38353e-07	6.0746e-06
hsa-miR-30d-5p.iso_3p:g.iso_add:T	103.911	-3.5621	5.43164e-07	6.1164e-06
hsa-miR-151a-3p.iso_3p:g.iso_add:TAA	33.7905	-3.76168	5.52946e-07	6.2139e-06
hsa-miR-146b-5p.iso_3p:gct.iso_add:T	32.0807	-5.38822	5.5871e-07	6.26593e-06
hsa-miR-365a-3p.iso_3p:at.iso_add:T	23.9201	-5.46458	5.62825e-07	6.28658e-06
hsa-miR-365b-3p.iso_3p:at.iso_add:T	23.9201	-5.46458	5.62825e-07	6.28658e-06
hsa-miR-192-5p.iso_5p:c.iso_3p:AG.iso_add:A	95.327	3.13345	5.65974e-07	6.30902e-06
hsa-miR-200a-3p.iso_3p:t.iso_add:AT	19.9682	-5.45764	5.76714e-07	6.4158e-06
hsa-miR-423-3p.iso_3p:agt	200.919	2.53182	5.91289e-07	6.56474e-06
hsa-let-7b-5p.iso_3p:gtt.iso_add:A	1140.69	-3.20192	5.97129e-07	6.61628e-06
hsa-miR-92a-3p.iso_5p:t.iso_3p:G	9.34573	4.30743	6.00294e-07	6.63805e-06
hsa-miR-27a-3p.iso_3p:c.iso_add:A	718.168	-3.79332	6.12344e-07	6.75778e-06
hsa-miR-27a-3p.iso_3p:gc.iso_add:A	255.665	-4.2327	6.22125e-07	6.83842e-06
hsa-let-7c-5p.iso_3p:gtt.iso_add:A	53.5548	-5.56636	6.21262e-07	6.83842e-06
hsa-miR-3615.iso_3p:G.iso_add:TT	54.603	4.09975	6.38174e-07	7.00092e-06
hsa-miR-361-5p.iso_3p:ac	67.6393	-4.82737	6.48985e-07	7.10543e-06
hsa-miR-29a-3p.iso_3p:tta.iso_add:A	23.6541	-5.46018	6.92847e-07	7.57066e-06
hsa-miR-6510-3p.iso_3p:A	19.3066	-5.48849	6.99358e-07	7.62673e-06
hsa-miR-2110.iso_3p:A	60.8745	4.55393	7.04403e-07	7.66662e-06
hsa-miR-423-3p.iso_add:T	105.939	2.4907	7.10427e-07	7.717e-06
hsa-miR-146a-5p.iso_3p:gtt.iso_add:A	33.7353	-4.81828	7.16167e-07	7.76409e-06
hsa-miR-125b-2-3p.iso_5p:tc.iso_add:T	103.403	-3.45184	7.22091e-07	7.813e-06
hsa-miR-200b-5p.iso_5p:c	17.0827	-5.45879	7.72497e-07	8.34206e-06
hsa-miR-181b-5p.iso_3p:t	64.3624	-3.65494	8.05837e-07	8.68513e-06
hsa-miR-122-5p.iso_3p:T	2810.51	11.7025	8.40551e-07	9.04165e-06
hsa-miR-200b-3p.iso_add:AA	20.0937	-5.41645	8.47976e-07	9.10381e-06
hsa-let-7b-5p.iso_3p:tt.iso_add:AA	196.045	-4.13	8.96117e-07	9.59489e-06
hsa-miR-16-2-3p.iso_5p:A.iso_3p:tta	61.5181	2.58027	8.97189e-07	9.59489e-06
hsa-miR-146a-5p.iso_3p:t.iso_add:AT	23.9623	-4.9345	9.02455e-07	9.63258e-06
hsa-let-7c-5p.iso_3p:t.iso_add:AA	17.4337	-5.40076	9.4216e-07	1.0037e-05
hsa-miR-30e-3p.iso_3p:agc	91.3353	-4.37838	9.59636e-07	1.02035e-05
hsa-miR-132-3p.iso_3p:cg	16.6547	-5.42979	9.70355e-07	1.02977e-05
hsa-miR-30e-5p.iso_add:A	88.2539	-4.44873	1.04034e-06	1.10192e-05
hsa-miR-30e-5p.iso_3p:g	125.866	-4.75718	1.09116e-06	1.15354e-05
hsa-miR-23b-3p.iso_3p:AC	21.6603	-4.7025	1.10593e-06	1.16693e-05
hsa-miR-23b-3p.iso_3p:cc.iso_add:T	20.6674	-5.41551	1.13738e-06	1.19782e-05
hsa-miR-652-3p.iso_3p:g	204.093	-3.03114	1.16063e-06	1.21999e-05
hsa-miR-744-5p.iso_3p:a	523.018	3.64372	1.18512e-06	1.23867e-05
hsa-miR-1260b.iso_3p:t	17.0275	-5.40498	1.18152e-06	1.23867e-05
hsa-miR-141-3p.iso_5p:C.iso_3p:gg	17.4617	-5.38278	1.18292e-06	1.23867e-05
hsa-miR-146a-5p.iso_3p:tt	308.075	-4.14796	1.1937e-06	1.24528e-05
hsa-miR-148a-3p.iso_add:TT	25.4584	-4.64911	1.22287e-06	1.2733e-05
hsa-miR-185-5p.iso_3p:ga.iso_add:A	24.2069	4.57723	1.36372e-06	1.4173e-05
hsa-miR-452-5p.iso_5p:aac.iso_3p:G	23.36	-5.26536	1.3706e-06	1.42178e-05
hsa-miR-374a-5p.iso_3p:g	100.884	-4.93023	1.42584e-06	1.47626e-05
hsa-miR-200b-3p.iso_add:TT	18.4702	-5.33182	1.42847e-06	1.47626e-05
hsa-miR-429.iso_5p:C.iso_3p:t	19.8504	-5.33696	1.4473e-06	1.49294e-05
hsa-miR-205-5p.iso_add:AA	19.2693	-5.30134	1.47105e-06	1.51461e-05
hsa-let-7b-5p.iso_3p:T	2709.19	-3.11676	1.49281e-06	1.53415e-05
hsa-let-7a-5p.iso_3p:tt.iso_add:AA	25.1091	-4.63193	1.49792e-06	1.53655e-05
hsa-miR-193b-3p.iso_3p:T	19.3351	-5.33116	1.50463e-06	1.54058e-05
hsa-let-7g-5p.iso_3p:t.iso_add:A	412.693	-3.61342	1.50895e-06	1.54214e-05
hsa-miR-744-5p.iso_3p:ca	37.063	2.9598	1.51508e-06	1.54555e-05
hsa-miR-190b.iso_3p:GT	17.7363	-4.78435	1.54069e-06	1.56878e-05
hsa-miR-423-3p.iso_add:TT	9.03761	5.3007	1.56292e-06	1.58849e-05
hsa-miR-99a-5p.iso_3p:G	89.3669	-4.11035	1.57043e-06	1.5932e-05
hsa-miR-19b-3p.iso_3p:a.iso_add:T	182.355	-4.32834	1.58522e-06	1.60232e-05
hsa-miR-200a-3p.iso_5p:t.iso_3p:T	20.8053	-5.30797	1.5842e-06	1.60232e-05
hsa-miR-30a-5p.iso_5p:tg.iso_3p:CT	17.9462	-5.2559	1.60045e-06	1.61476e-05
hsa-miR-320a.iso_3p:a	7112.16	2.61634	1.72921e-06	1.7415e-05
hsa-miR-3615.iso_add:A	135.129	3.36937	1.74072e-06	1.74829e-05
hsa-miR-378a-3p.iso_3p:c.iso_add:T	1984.09	-3.76316	1.74228e-06	1.74829e-05
hsa-miR-29a-3p.iso_3p:ta.iso_add:A	46.1988	-4.99734	1.74562e-06	1.74846e-05
hsa-miR-151a-3p.iso_3p:g.iso_add:AAT	30.3312	-3.79694	1.77941e-06	1.77909e-05
hsa-let-7c-5p.iso_3p:T	124.164	-3.72978	1.9331e-06	1.92926e-05
hsa-miR-148a-3p.iso_3p:CT	215.315	-4.56643	2.04321e-06	2.03548e-05
hsa-miR-99b-3p.iso_3p:ccg.iso_add:T	19.1992	-5.17725	2.09562e-06	2.08394e-05
hsa-miR-375.iso_5p:T.iso_3p:a	189.132	-3.62318	2.12647e-06	2.10703e-05
hsa-miR-374a-5p.iso_add:A	18.2102	-5.26878	2.12377e-06	2.10703e-05
hsa-miR-30c-5p.iso_3p:T	1013.65	-3.75008	2.13849e-06	2.11516e-05
hsa-miR-361-3p.iso_3p:ttt.iso_add:A	32.0643	-4.5917	2.19589e-06	2.16805e-05
hsa-miR-455-5p.iso_5p:ta.iso_3p:TG	19.3188	-4.51548	2.20127e-06	2.16948e-05
hsa-let-7a-5p.iso_3p:t.iso_add:A	494.898	-4.70503	2.215e-06	2.17913e-05
hsa-miR-151a-3p.iso_3p:g.iso_add:AT	29.8444	-4.67953	2.28355e-06	2.24258e-05
hsa-miR-652-3p.iso_3p:g.iso_add:T	22.7811	-4.53031	2.30737e-06	2.26196e-05
hsa-miR-99b-3p.iso_3p:cg.iso_add:T	27.922	-3.65052	2.37115e-06	2.32037e-05
hsa-miR-200a-5p.iso_3p:ga.iso_add:A	18.8825	-5.16698	2.39154e-06	2.33619e-05
hsa-miR-27a-3p.iso_3p:c.iso_add:T	215.255	-3.6348	2.48675e-06	2.42491e-05
hsa-miR-363-3p.iso_5p:a.iso_3p:a	10.1303	5.59435	2.56316e-06	2.49502e-05
hsa-miR-146b-5p.iso_5p:C.iso_3p:G	16.7871	-5.23796	2.56821e-06	2.49555e-05
hsa-miR-3158-3p.iso_5p:a.iso_3p:c	17.9458	4.70012	2.57332e-06	2.49612e-05
hsa-miR-200b-3p.iso_3p:tga.iso_add:AA	17.9976	-5.21161	2.60535e-06	2.52276e-05
hsa-miR-152-3p.iso_3p:G.iso_add:T	96.7231	-3.16918	2.67383e-06	2.58014e-05
hsa-miR-122-5p.iso_3p:tg.iso_add:AA	364.794	11.2042	2.67394e-06	2.58014e-05
hsa-miR-193b-3p.iso_3p:ct.iso_add:A	17.5564	-5.21459	2.69648e-06	2.59736e-05
hsa-miR-33b-3p.iso_3p:c	18.6223	-5.19206	2.73326e-06	2.62821e-05
hsa-miR-192-5p.iso_5p:c	85.7961	2.60689	2.76801e-06	2.657e-05
hsa-miR-135a-5p.iso_3p:a.iso_add:T	19.2584	-5.21731	2.78692e-06	2.67051e-05
hsa-miR-345-5p.iso_3p:c	86.3948	-3.88425	2.80778e-06	2.68585e-05
hsa-miR-148a-3p.iso_5p:tca	41.5862	-3.60395	2.8279e-06	2.70043e-05
hsa-miR-183-5p.iso_3p:ct	295.676	-4.58635	3.00375e-06	2.8634e-05
hsa-miR-374b-5p.iso_3p:T	35.6031	-4.8377	3.02352e-06	2.87729e-05
hsa-miR-200a-3p.iso_3p:tgt.iso_add:AA	15.8988	-5.26343	3.03556e-06	2.88378e-05
hsa-miR-195-5p.iso_3p:gc.iso_add:A	17.8905	-5.196	3.07944e-06	2.92045e-05
hsa-let-7g-5p.iso_3p:T	276.705	-2.76844	3.10791e-06	2.9424e-05
hsa-miR-30c-5p.iso_3p:c.iso_add:T	239.592	-3.37061	3.13532e-06	2.95997e-05
hsa-let-7i-5p.iso_3p:tt.iso_add:AA	17.8692	-5.12191	3.13718e-06	2.95997e-05
hsa-let-7b-5p.iso_add:A	765.015	-3.40558	3.21245e-06	3.02583e-05
hsa-miR-365a-3p.iso_3p:tat	18.0882	-5.19785	3.28176e-06	3.07129e-05
hsa-miR-365b-3p.iso_3p:tat	18.0882	-5.19785	3.28176e-06	3.07129e-05
hsa-miR-30e-3p.iso_5p:c.iso_3p:c.iso_add:TT	19.0383	-5.07005	3.28293e-06	3.07129e-05
hsa-miR-30a-3p.iso_5p:c.iso_3p:agc	17.5126	-5.12278	3.27962e-06	3.07129e-05
hsa-miR-30a-5p.iso_5p:t.iso_3p:g.iso_add:A	16.7624	-5.17394	3.36389e-06	3.14172e-05
hsa-miR-7706.iso_3p:a	47.8116	3.61741	3.55822e-06	3.3176e-05
hsa-miR-182-5p.iso_3p:act.iso_add:T	33.6975	-4.3901	3.56664e-06	3.31986e-05
hsa-miR-200c-3p.iso_add:TT	16.9624	-5.13062	3.67393e-06	3.41398e-05
hsa-miR-146a-5p.iso_5p:T	25.3993	-4.28589	3.76627e-06	3.49391e-05
hsa-miR-27a-3p.iso_3p:cgc	103.148	-3.70386	3.8162e-06	3.52839e-05
hsa-miR-27b-3p.iso_3p:tgc	103.148	-3.70386	3.8162e-06	3.52839e-05
hsa-miR-486-5p.iso_add:TT	234.626	11.013	3.99062e-06	3.6835e-05
hsa-miR-146a-5p.iso_5p:t	17.1751	-5.11828	4.13066e-06	3.8064e-05
hsa-miR-200c-3p.iso_add:AA	17.7924	-5.09059	4.23123e-06	3.89259e-05
hsa-miR-375.iso_3p:ga.iso_add:A	761.804	-3.96455	4.31561e-06	3.96362e-05
hsa-miR-151a-5p.iso_3p:t	19.7847	-4.02484	4.41572e-06	4.03534e-05
hsa-miR-151b.iso_3p:AG	19.7847	-4.02484	4.41572e-06	4.03534e-05
hsa-miR-146b-5p.iso_5p:C.iso_3p:GT	14.7322	-5.17654	4.41775e-06	4.03534e-05
hsa-miR-486-5p.iso_add:AT	279.647	10.9625	4.42289e-06	4.03534e-05
hsa-miR-378a-3p.iso_5p:a.iso_add:T	457.336	-3.07558	4.58078e-06	4.17251e-05
hsa-miR-182-5p.iso_3p:t.iso_add:A	187.52	-4.82212	4.8728e-06	4.4312e-05
hsa-miR-378a-3p.iso_5p:a.iso_3p:C	104.88	-3.37757	4.98812e-06	4.52863e-05
hsa-miR-196a-5p.iso_3p:A	17.1942	-5.15757	4.99998e-06	4.53195e-05
hsa-miR-320a.iso_5p:G	54.6754	2.73667	5.07089e-06	4.58467e-05
hsa-miR-574-5p.iso_3p:G	29.3644	-3.63815	5.07473e-06	4.58467e-05
hsa-let-7c-5p.iso_3p:t.iso_add:AT	16.2582	-5.07969	5.10085e-06	4.60075e-05
hsa-miR-146a-5p.iso_add:T	535.225	-3.35658	5.20838e-06	4.69008e-05
hsa-miR-486-5p.iso_3p:gag.iso_add:A	1950.1	10.0993	5.26485e-06	4.73323e-05
hsa-miR-320a.iso_5p:G.iso_3p:a.iso_add:T	27.1507	3.25556	5.3865e-06	4.83474e-05
hsa-miR-335-5p.iso_3p:t.iso_add:A	15.5662	-5.11662	5.5219e-06	4.94823e-05
hsa-miR-423-5p.iso_3p:tt.iso_add:A	40.1014	2.76759	5.5635e-06	4.97744e-05
hsa-miR-200c-3p.iso_5p:t	15.7403	-5.08402	5.57644e-06	4.98096e-05
hsa-miR-30c-5p.iso_3p:gc.iso_add:A	18.8335	-5.20142	5.77871e-06	5.1533e-05
hsa-miR-101-3p.iso_add:AA	21.855	-4.4625	5.85112e-06	5.20948e-05
hsa-miR-148b-3p.iso_add:A	52.9245	-3.49356	6.01192e-06	5.34403e-05
hsa-miR-186-5p.iso_3p:t.iso_add:A	188.919	-3.5466	6.14178e-06	5.44905e-05
hsa-miR-23b-3p.iso_3p:AC.iso_add:A	19.7951	-4.41561	6.14977e-06	5.44905e-05
hsa-miR-99a-5p.iso_3p:g	9171.11	-2.81403	6.17891e-06	5.46611e-05
hsa-miR-122-5p.iso_3p:g.iso_add:T	290.521	10.7845	6.25649e-06	5.5259e-05
hsa-miR-125b-2-3p.iso_5p:tc.iso_3p:c.iso_add:T	20.9004	-4.43496	6.37208e-06	5.61901e-05
hsa-miR-19b-3p.iso_3p:tga	16.7757	-5.06531	6.53283e-06	5.74727e-05
hsa-miR-146a-5p.iso_add:AA	13.9128	-5.11037	6.53831e-06	5.74727e-05
hsa-miR-26a-5p.iso_3p:ct.iso_add:AT	21.9466	-4.47361	6.57254e-06	5.76819e-05
hsa-miR-1180-3p.iso_3p:gt	118.703	2.74513	6.59914e-06	5.77321e-05
hsa-miR-184.iso_3p:ggt	21.0614	-4.95311	6.59885e-06	5.77321e-05
hsa-let-7d-5p.iso_3p:tt.iso_add:A	48.4401	-4.12258	6.7455e-06	5.89192e-05
hsa-miR-30e-5p.iso_3p:ag	95.0822	-4.11639	6.94729e-06	6.04907e-05
hsa-miR-98-5p.iso_3p:tt.iso_add:A	14.0279	-5.0907	6.93659e-06	6.04907e-05
hsa-miR-92a-3p.iso_5p:t.iso_add:A	103.214	3.00817	6.9721e-06	6.06112e-05
hsa-miR-28-3p.iso_add:T	157.833	-3.19376	7.02267e-06	6.0955e-05
hsa-miR-574-5p.iso_3p:gt.iso_add:A	14.0939	-4.57073	7.10848e-06	6.16031e-05
hsa-miR-181a-5p.iso_3p:gt	1986.11	-2.44406	7.21184e-06	6.2401e-05
hsa-miR-16-5p.iso_3p:g.iso_add:A	258.326	-3.81603	7.23789e-06	6.25286e-05
hsa-miR-1287-5p.iso_3p:c	44.5989	-3.32918	7.3368e-06	6.32842e-05
hsa-miR-486-3p.iso_3p:t	194.65	10.7051	7.36136e-06	6.33971e-05
hsa-let-7a-5p.iso_3p:t.iso_add:AA	14.8483	-5.05153	7.62165e-06	6.55367e-05
hsa-miR-203a-3p.iso_add:T	15.1375	-5.03141	7.6405e-06	6.55968e-05
hsa-miR-146b-3p.iso_5p:tg.iso_3p:T.iso_add:T	32.8788	-5.22072	7.69724e-06	6.59815e-05
hsa-miR-4286.iso_3p:A	16.7654	-4.52112	7.73729e-06	6.62221e-05
hsa-miR-152-3p.iso_add:A	90.1909	-3.0496	7.77848e-06	6.64718e-05
hsa-miR-146b-5p.iso_3p:ct.iso_add:AT	20.5556	-4.96308	7.80801e-06	6.66211e-05
hsa-miR-27a-3p.iso_add:T	49.7151	-4.96982	7.93841e-06	6.76294e-05
hsa-miR-181a-3p.iso_3p:cc	24.4876	-4.20057	8.18672e-06	6.96375e-05
hsa-miR-365a-3p.iso_3p:T	17.5133	-4.97747	8.40958e-06	7.13138e-05
hsa-miR-365b-3p.iso_3p:T	17.5133	-4.97747	8.40958e-06	7.13138e-05
hsa-miR-452-5p.iso_5p:aac.iso_3p:GAC	40.7363	-4.367	8.5547e-06	7.23225e-05
hsa-miR-200a-5p.iso_3p:gga	19.2869	-4.93973	8.5498e-06	7.23225e-05
hsa-miR-16-2-3p.iso_3p:a	8.4874	4.82675	8.61493e-06	7.27205e-05
hsa-miR-423-3p.iso_5p:A.iso_3p:t	25.6776	2.97632	8.73978e-06	7.35888e-05
hsa-miR-340-5p.iso_3p:t.iso_add:A	25.5906	-4.77984	8.74441e-06	7.35888e-05
hsa-miR-574-3p.iso_3p:ca	21.595	-4.3269	8.80159e-06	7.39574e-05
hsa-miR-183-5p.iso_3p:t.iso_add:A	90.067	-3.38718	8.82149e-06	7.40122e-05
hsa-miR-27a-3p.iso_3p:c.iso_add:AT	74.7477	-5.02076	8.99388e-06	7.52258e-05
hsa-miR-335-3p.iso_5p:G.iso_3p:c.iso_add:A	19.0934	-4.60683	9.00623e-06	7.52258e-05
hsa-miR-30e-5p.iso_5p:t	27.9124	-4.75248	9.00696e-06	7.52258e-05
hsa-miR-3615.iso_add:T	54.7748	3.54055	9.22882e-06	7.69625e-05
hsa-miR-378a-3p.iso_3p:ggc	228.245	-3.74537	9.36154e-06	7.78345e-05
hsa-miR-378d.iso_3p:a	228.245	-3.74537	9.36154e-06	7.78345e-05
hsa-miR-375.iso_5p:T	92.5583	-3.4424	9.38551e-06	7.79167e-05
hsa-miR-30a-5p.iso_add:AT	15.2523	-4.95294	9.40041e-06	7.79234e-05
hsa-miR-20a-5p.iso_add:A	81.9657	-3.8274	9.62279e-06	7.96473e-05
hsa-miR-151a-3p.iso_3p:g.iso_add:TT	118.59	-3.43745	9.9645e-06	8.23524e-05
hsa-let-7i-5p.iso_3p:t.iso_add:A	801.715	-2.86328	9.998e-06	8.25059e-05
hsa-miR-146a-5p.iso_5p:T.iso_3p:t	31.4938	-4.24326	1.00988e-05	8.32136e-05
hsa-miR-30a-5p.iso_3p:CT.iso_add:A	16.1146	-4.94055	1.0138e-05	8.34123e-05
hsa-miR-30e-5p.iso_3p:aag	86.0339	-4.31894	1.01988e-05	8.37876e-05
hsa-let-7f-5p.iso_3p:tt.iso_add:AA	14.8754	-4.93678	1.02195e-05	8.3833e-05
hsa-let-7i-5p.iso_add:T	1449.94	-2.73304	1.04206e-05	8.53559e-05
hsa-miR-378a-3p.iso_5p:a.iso_3p:c.iso_add:AA	33.0856	-3.70508	1.04533e-05	8.54974e-05
hsa-miR-146b-5p.iso_3p:t.iso_add:AA	14.9325	-4.97004	1.08398e-05	8.85278e-05
hsa-miR-183-5p.iso_3p:GT	56.6012	-3.20232	1.08858e-05	8.87726e-05
hsa-miR-7706.iso_3p:aga	10.4554	4.47796	1.12815e-05	9.18358e-05
hsa-miR-30e-3p.iso_add:T	18.9636	-4.81296	1.12947e-05	9.18358e-05
hsa-miR-30d-5p.iso_3p:ag.iso_add:T	25.6714	-4.66551	1.14803e-05	9.32082e-05
hsa-miR-181b-5p.iso_3p:t.iso_add:A	103.313	-2.83778	1.16759e-05	9.46566e-05
hsa-miR-99b-5p.iso_3p:g.iso_add:A	439.904	-3.27227	1.18401e-05	9.58475e-05
hsa-let-7f-5p.iso_3p:gtt.iso_add:ATT	14.1363	-4.96569	1.19771e-05	9.68153e-05
hsa-miR-26a-5p.iso_3p:G	99.1543	-3.95657	1.20907e-05	9.75904e-05
hsa-miR-486-5p.iso_3p:g.iso_add:T	1009.96	10.3997	1.21696e-05	9.80839e-05
hsa-miR-486-5p.iso_5p:A.iso_3p:g	138.093	10.4287	1.26723e-05	0.000101987
hsa-miR-186-5p.iso_3p:ct.iso_add:A	94.7361	-3.40917	1.27439e-05	0.000102126
hsa-let-7c-5p.iso_3p:tt.iso_add:AA	14.5814	-4.90253	1.2745e-05	0.000102126
hsa-miR-99b-3p.iso_3p:ccg.iso_add:A	13.2801	-4.94924	1.27301e-05	0.000102126
hsa-miR-205-5p.iso_3p:ctg.iso_add:T	17.0361	-4.85554	1.30511e-05	0.000104428
hsa-miR-101-3p.iso_3p:a.iso_add:T	125.156	-2.98115	1.33365e-05	0.000106557
hsa-miR-4433b-3p.iso_5p:A	120.896	10.3707	1.419e-05	0.000113213
hsa-miR-132-3p.iso_3p:g	12.5965	-4.97783	1.42703e-05	0.000113689
hsa-miR-497-5p.iso_3p:t.iso_add:A	15.9122	-4.90828	1.44291e-05	0.000114789
hsa-let-7b-5p.iso_3p:T.iso_add:A	22.8461	-4.06987	1.44683e-05	0.000114936
hsa-miR-21-5p.iso_3p:C.iso_add:A	1542.22	-2.86636	1.45114e-05	0.000115113
hsa-miR-148a-5p.iso_3p:ct.iso_add:T	23.4698	-4.71547	1.48801e-05	0.000117868
hsa-miR-146b-3p.iso_3p:T.iso_add:T	16.2976	-4.85141	1.50364e-05	0.000118936
hsa-miR-378a-5p.iso_3p:gt	13.1403	-4.92706	1.51877e-05	0.000119961
hsa-let-7a-5p.iso_3p:T	454.738	-3.85109	1.56776e-05	0.000123654
hsa-miR-125b-2-3p.iso_5p:tc.iso_3p:c	23.365	-4.55491	1.61209e-05	0.000126969
hsa-miR-361-3p.iso_3p:ttt.iso_add:AA	32.8043	-4.24363	1.61953e-05	0.000127343
hsa-miR-486-3p.iso_add:T	146.258	10.2978	1.62144e-05	0.000127343
hsa-miR-651-5p.iso_3p:g	35.1482	-4.632	1.63255e-05	0.000128033
hsa-miR-183-5p.iso_3p:t	22.1943	-4.2307	1.64908e-05	0.000129147
hsa-miR-191-5p.iso_5p:c	232.283	2.52124	1.65858e-05	0.000129707
hsa-miR-101-3p.iso_5p:G.iso_add:A	93.6396	-2.79846	1.67161e-05	0.000130542
hsa-miR-29a-3p.iso_3p:a.iso_add:T	45.1658	-3.94644	1.68205e-05	0.000131172
hsa-miR-26b-5p.iso_3p:gt.iso_add:A	52.5406	-4.83193	1.71165e-05	0.000133292
hsa-miR-146b-3p.iso_5p:tg.iso_3p:T	17.8472	-4.87428	1.80352e-05	0.000140248
hsa-miR-151a-3p.iso_3p:gg.iso_add:A	134.892	-3.17361	1.81054e-05	0.000140596
hsa-miR-486-5p.iso_3p:g.iso_add:A	6909.05	9.85991	1.81335e-05	0.000140618
hsa-miR-99a-5p.iso_5p:A	14.8278	-4.3995	1.83464e-05	0.000142069
hsa-miR-92a-3p.iso_5p:t.iso_3p:t	75.3965	2.98779	1.84111e-05	0.000142172
hsa-miR-374a-5p.iso_3p:g.iso_add:A	22.7135	-4.6788	1.8403e-05	0.000142172
hsa-miR-330-3p.iso_5p:g.iso_3p:G.iso_add:T	12.569	4.19026	1.85214e-05	0.000142824
hsa-miR-455-5p.iso_3p:tcg	13.8021	-4.87642	1.89321e-05	0.000145788
hsa-miR-182-5p.iso_3p:t	66.0406	-2.93219	1.91441e-05	0.000147011
hsa-miR-184.iso_add:T	21.504	-4.83715	1.91291e-05	0.000147011
hsa-miR-99a-5p.iso_3p:gtg.iso_add:T	21.7436	-4.27505	1.92385e-05	0.000147531
hsa-miR-215-5p.iso_3p:c	10.777	3.49986	1.96096e-05	0.000150168
hsa-miR-30d-5p.iso_3p:g	2174.38	-2.63194	2.00596e-05	0.000153402
hsa-miR-191-5p.iso_3p:ctg	545.937	-3.07685	2.02699e-05	0.000154796
hsa-miR-30a-5p.iso_5p:t.iso_3p:ag	17.3902	-4.18051	2.05111e-05	0.000156422
hsa-miR-181c-5p.iso_3p:t.iso_add:A	14.5433	-5.00099	2.10808e-05	0.000160545
hsa-miR-24-3p.iso_add:T	506.54	-2.87854	2.16048e-05	0.000164309
hsa-miR-455-3p.iso_3p:T	18.7068	-4.15668	2.26308e-05	0.00017164
hsa-miR-361-3p.iso_5p:t.iso_3p:t	26.7668	-4.10334	2.26128e-05	0.00017164
hsa-let-7e-5p.iso_3p:t.iso_add:A	14.0193	-4.80808	2.29081e-05	0.000173505
hsa-miR-486-5p.iso_3p:C	3596.1	10.0061	2.31227e-05	0.000174891
hsa-miR-200b-3p.iso_5p:t.iso_add:TT	14.8645	-4.86004	2.31589e-05	0.000174926
hsa-miR-181a-2-3p.iso_3p:cc.iso_add:TT	16.6756	-4.6773	2.33988e-05	0.000176496
hsa-miR-98-5p.iso_3p:gtt	11.9047	-4.88536	2.36709e-05	0.000178305
hsa-miR-148a-3p.iso_3p:t.iso_add:AT	15.2872	-4.74275	2.45404e-05	0.000184604
hsa-miR-484.iso_3p:gat.iso_add:A	19.7722	3.76023	2.47023e-05	0.000185569
hsa-miR-122-5p.iso_3p:g.iso_add:AA	103.709	10.0598	2.54609e-05	0.000191009
hsa-miR-375.iso_3p:a.iso_add:T	1809.5	-3.23848	2.56084e-05	0.000191855
hsa-miR-200b-3p.iso_add:AT	16.9402	-4.70668	2.57233e-05	0.000192455
hsa-let-7a-3p.iso_3p:c	55.4567	-4.68231	2.65304e-05	0.000198225
hsa-miR-30d-5p.iso_3p:aag	569.235	-2.70535	2.6719e-05	0.000199365
hsa-miR-660-5p.iso_3p:T	136.178	-3.08983	2.77096e-05	0.000206478
hsa-miR-378a-3p.iso_3p:c.iso_add:TA	17.7843	-4.13728	2.80835e-05	0.000208982
hsa-let-7b-5p.iso_3p:gtt	1134.86	-2.46572	2.8479e-05	0.00021164
hsa-let-7b-5p.iso_3p:tt.iso_add:AT	43.4208	-3.16788	2.8741e-05	0.0002133
hsa-miR-1307-3p.iso_5p:a.iso_3p:G	369.651	2.81753	2.89364e-05	0.000214463
hsa-miR-340-5p.iso_3p:t	132.042	-3.56528	2.93031e-05	0.00021689
hsa-miR-152-3p.iso_add:T	83.3171	-2.66595	2.97462e-05	0.000219875
hsa-miR-6510-3p.iso_3p:g	13.2215	-4.77185	2.99455e-05	0.000221053
hsa-miR-486-5p.iso_add:TA	79.0514	9.97147	3.00257e-05	0.000221349
hsa-miR-26a-5p.iso_add:AA	35.2662	-4.68966	3.02485e-05	0.000222695
hsa-miR-148b-3p.iso_3p:t	793.852	-1.7571	3.03437e-05	0.000223099
hsa-let-7b-5p.iso_3p:TC	29.5092	-3.79457	3.17582e-05	0.000233189
hsa-miR-486-5p.iso_add:AA	189.383	9.92204	3.20208e-05	0.000234805
hsa-miR-652-3p.iso_3p:C	49.7585	-3.85499	3.21871e-05	0.000235712
hsa-let-7i-5p.iso_3p:t.iso_add:AT	16.2565	-4.20688	3.26955e-05	0.000239118
hsa-miR-375.iso_5p:T.iso_3p:ga.iso_add:A	39.4981	-4.41442	3.28018e-05	0.000239579
hsa-miR-125b-2-3p.iso_5p:tc.iso_3p:c.iso_add:A	12.9657	-4.76515	3.32834e-05	0.000242776
hsa-miR-193a-3p.iso_3p:agt	12.3571	-4.77819	3.36553e-05	0.000245165
hsa-miR-941.iso_3p:gc	116.117	2.83445	3.37303e-05	0.000245388
hsa-miR-200a-3p.iso_3p:T.iso_add:A	13.9466	-4.7553	3.42551e-05	0.000248552
hsa-miR-486-5p.iso_3p:gag.iso_add:AA	107.61	9.89968	3.4249e-05	0.000248552
hsa-miR-92a-3p.iso_add:AAT	33.6916	2.35218	3.44671e-05	0.000249763
hsa-miR-186-5p.iso_3p:gct	95.8581	-3.5139	3.46478e-05	0.000250743
hsa-miR-33a-3p.iso_3p:c	12.3423	-4.7619	3.62213e-05	0.000261787
hsa-miR-375.iso_3p:a	4218.43	-2.87314	3.72976e-05	0.000269215
hsa-miR-200c-3p.iso_3p:gga.iso_add:AA	11.7184	-4.7832	3.7376e-05	0.000269429
hsa-miR-98-5p.iso_3p:t	172.222	-3.6016	3.75753e-05	0.000270513
hsa-miR-342-3p.iso_3p:C	59.937	-3.39175	3.77748e-05	0.000271596
hsa-miR-345-5p.iso_3p:ctc	12.7662	-4.72828	3.887e-05	0.000279107
hsa-miR-155-5p.iso_3p:gt	13.5487	-4.77804	3.90801e-05	0.000280251
hsa-miR-328-3p.iso_add:T	29.036	2.62817	3.98553e-05	0.000285441
hsa-miR-24-3p.iso_3p:cag.iso_add:A	93.5442	-3.68815	3.99731e-05	0.000285914
hsa-let-7a-5p.iso_3p:t	6362.74	-2.5963	4.04237e-05	0.000288763
hsa-let-7f-5p.iso_3p:gtt	304.983	-3.18463	4.05259e-05	0.000289119
hsa-miR-30a-5p.iso_5p:t.iso_add:A	11.5495	-4.74562	4.15667e-05	0.000296163
hsa-miR-125b-5p.iso_3p:tga	179.53	-2.43416	4.25478e-05	0.000302763
hsa-miR-30d-3p.iso_3p:gc	10.2737	-4.81804	4.43891e-05	0.000315459
hsa-miR-429.iso_3p:gt.iso_add:T	14.4858	-4.6566	4.55237e-05	0.000323107
hsa-miR-452-5p.iso_3p:GA	33.6772	-4.67852	4.5893e-05	0.000325311
hsa-miR-99b-5p.iso_3p:cg.iso_add:A	91.724	-2.69965	4.61685e-05	0.000326844
hsa-miR-486-5p.iso_3p:gag	401.295	9.68179	4.71252e-05	0.000333191
hsa-miR-320a.iso_3p:cga.iso_add:AAA	25.7277	3.13965	4.74025e-05	0.00033387
hsa-miR-320b.iso_3p:caa.iso_add:AAA	25.7277	3.13965	4.74025e-05	0.00033387
hsa-miR-320c.iso_3p:t.iso_add:AAA	25.7277	3.13965	4.74025e-05	0.00033387
hsa-miR-146b-3p.iso_add:A	16.0778	-3.95975	4.77275e-05	0.000335732
hsa-miR-374a-5p.iso_3p:tg.iso_add:A	14.1279	-4.81836	4.78273e-05	0.000336006
hsa-miR-200c-3p.iso_3p:ga.iso_add:TA	12.4384	-4.69863	4.79688e-05	0.000336573
hsa-miR-101-3p.iso_3p:aa.iso_add:T	73.0278	-3.61079	4.83104e-05	0.00033854
hsa-miR-185-5p.iso_3p:a.iso_add:T	23.8682	2.71491	4.94791e-05	0.000346101
hsa-let-7c-5p.iso_5p:T.iso_3p:t	13.7345	-4.59623	4.95145e-05	0.000346101
hsa-miR-146b-3p.iso_3p:g	13.8757	-4.12014	4.96212e-05	0.000346409
hsa-miR-26a-5p.iso_3p:ct.iso_add:TT	43.2063	-3.85675	4.98139e-05	0.000347316
hsa-miR-181a-2-3p.iso_3p:cc.iso_add:A	16.24	-4.05192	5.02285e-05	0.000349765
hsa-miR-23b-3p.iso_5p:a.iso_3p:A.iso_add:TT	11.2922	-4.69603	5.03999e-05	0.000350517
hsa-miR-29c-5p.iso_5p:tg.iso_3p:AGA	15.2378	-3.59824	5.08414e-05	0.000353143
hsa-miR-30a-5p.iso_3p:aag.iso_add:TA	13.2325	-4.70693	5.16291e-05	0.000358165
hsa-miR-181a-5p.iso_3p:gt.iso_add:A	96.5381	-3.46766	5.21394e-05	0.000361251
hsa-miR-125b-5p.iso_3p:a.iso_add:T	55.9386	-3.4039	5.2335e-05	0.000362153
hsa-miR-335-5p.iso_3p:tgt	15.5545	-4.61096	5.26099e-05	0.0003636
hsa-miR-122-5p.iso_3p:ttg	478.895	9.62312	5.27979e-05	0.000364444
hsa-miR-92a-3p.iso_5p:t.iso_add:T	94.0729	2.99971	5.37024e-05	0.000370225
hsa-miR-193b-3p.iso_3p:gct.iso_add:A	12.5543	-4.65439	5.38906e-05	0.00037106
hsa-miR-222-3p.iso_add:A	11.5863	-4.69433	5.42886e-05	0.00037305
hsa-miR-3615.iso_3p:GCG	8.59042	4.62418	5.43145e-05	0.00037305
hsa-miR-744-5p.iso_3p:a.iso_add:T	10.4196	3.75208	5.50108e-05	0.000377363
hsa-miR-152-3p.iso_3p:g	37.4286	-3.38846	5.53566e-05	0.000379265
hsa-miR-28-3p.iso_3p:ga.iso_add:T	25.9038	-3.24855	5.66477e-05	0.00038763
hsa-miR-30a-3p.iso_5p:c.iso_3p:gc.iso_add:A	13.2409	-4.55978	5.67435e-05	0.000387806
hsa-miR-328-3p.iso_3p:t.iso_add:A	10.7345	3.88297	5.73492e-05	0.000391461
hsa-miR-361-5p.iso_3p:c.iso_add:A	11.8832	-4.66311	5.81797e-05	0.00039664
hsa-miR-486-5p.iso_3p:g.iso_add:AT	67.7588	9.60497	5.84389e-05	0.000397917
hsa-miR-2110.iso_3p:g	161.153	2.66257	5.87263e-05	0.000399382
hsa-miR-486-5p.iso_5p:A	59.1537	9.59761	5.9243e-05	0.000402401
hsa-miR-361-5p.iso_3p:T	11.1667	-4.68309	6.09901e-05	0.00041376
hsa-miR-3615.iso_3p:tc.iso_add:A	18.0162	3.77954	6.15551e-05	0.000417081
hsa-miR-23b-3p.iso_3p:cc.iso_add:AA	11.9609	-4.66082	6.23468e-05	0.000421928
hsa-miR-101-3p.iso_3p:a.iso_add:TT	108.814	-2.84347	6.25975e-05	0.000423107
hsa-miR-320a.iso_3p:A	2577.53	2.26675	6.29582e-05	0.000424634
hsa-miR-27a-3p.iso_3p:gc.iso_add:T	33.4095	-4.30199	6.29771e-05	0.000424634
hsa-miR-10a-5p.iso_5p:t.iso_3p:g.iso_add:A	28.2505	-3.56262	6.35408e-05	0.000427914
hsa-miR-140-3p.iso_3p:AC.iso_add:T	90.479	2.74104	6.37719e-05	0.000428948
hsa-miR-146a-5p.iso_3p:gtt.iso_add:ATT	13.8732	-4.12766	6.45406e-05	0.00043359
hsa-let-7b-5p.iso_3p:tt.iso_add:A	585.464	-2.59888	6.55502e-05	0.000439305
hsa-miR-21-5p.iso_5p:G.iso_3p:a	43.999	-4.02636	6.54748e-05	0.000439305
hsa-miR-320a.iso_3p:AA	415.275	2.76362	6.57424e-05	0.00044006
hsa-miR-16-5p.iso_3p:gcg.iso_add:A	32.4538	-4.3647	6.58905e-05	0.000440518
hsa-miR-24-3p.iso_3p:cag.iso_add:T	274.243	-3.19461	6.64001e-05	0.000443389
hsa-let-7b-5p.iso_3p:gtt.iso_add:T	377.661	-2.92222	6.65355e-05	0.000443757
hsa-miR-22-3p.iso_3p:gt.iso_add:TT	23.6154	-3.6505	6.71463e-05	0.000447292
hsa-miR-93-5p.iso_add:A	61.2909	-2.70021	6.73263e-05	0.000447951
hsa-miR-30b-5p.iso_3p:ct	13.7331	-4.73853	6.7897e-05	0.000451205
hsa-miR-423-5p.iso_5p:C.iso_3p:tt	13.5962	5.30504	7.03097e-05	0.000466677
hsa-miR-486-5p.iso_3p:ag.iso_add:T	1356.73	9.408	7.07159e-05	0.000468811
hsa-miR-28-3p.iso_add:A	204.325	-2.85116	7.15387e-05	0.000472002
hsa-miR-10a-5p.iso_3p:tg	291.376	-3.05529	7.14977e-05	0.000472002
hsa-miR-375.iso_5p:T.iso_3p:a.iso_add:T	150.643	-3.0214	7.1457e-05	0.000472002
hsa-miR-221-5p.iso_3p:t	29.5037	-4.32541	7.15265e-05	0.000472002
hsa-let-7b-5p.iso_3p:t.iso_add:A	1286.9	-2.55272	7.16394e-05	0.000472103
hsa-miR-452-5p.iso_5p:aa.iso_3p:GA	11.7297	-4.62536	7.29631e-05	0.000479683
hsa-miR-4508.iso_5p:A	146.337	9.46279	7.28832e-05	0.000479683
hsa-miR-126-3p.iso_3p:g.iso_add:A	50.0376	9.48021	7.3462e-05	0.000482389
hsa-miR-151a-3p.iso_add:TT	151.065	-2.33875	7.40686e-05	0.000485795
hsa-miR-203a-3p.iso_3p:g.iso_add:A	12.4706	-4.10799	7.42618e-05	0.000486485
hsa-miR-378e.iso_3p:a	19.5609	-3.9609	7.46569e-05	0.000488495
hsa-miR-320a.iso_3p:a.iso_add:TA	115.58	2.25961	7.57753e-05	0.000495226
hsa-miR-222-3p.iso_3p:C	42.6654	-3.03646	7.7135e-05	0.000503518
hsa-miR-26a-5p.iso_5p:t	52.6396	-3.05265	7.88764e-05	0.000514278
hsa-miR-409-3p.iso_5p:C	60.7679	9.42672	8.03832e-05	0.000523485
hsa-miR-30e-3p.iso_3p:c.iso_add:AA	12.6821	-4.05017	8.07976e-05	0.000525565
hsa-miR-486-5p.iso_add:AAT	44.369	9.42133	8.1003e-05	0.000526281
hsa-miR-486-5p.iso_3p:g.iso_add:TT	42.6621	9.41881	8.13817e-05	0.000528121
hsa-miR-486-5p.iso_add:ATT	44.59	9.41779	8.15159e-05	0.000528372
hsa-miR-361-5p.iso_3p:c.iso_add:T	15.4372	-4.1461	8.52232e-05	0.000551756
hsa-miR-184.iso_3p:ggt.iso_add:A	17.2384	-4.38982	8.75885e-05	0.000566406
hsa-let-7c-5p.iso_5p:T	13.3954	-4.47456	8.83368e-05	0.000570577
hsa-miR-126-3p.iso_5p:C	40.891	9.37509	8.85039e-05	0.000570989
hsa-miR-27a-3p.iso_3p:c.iso_add:AAT	17.1289	-3.98448	9.07204e-05	0.000584607
hsa-miR-193a-5p.iso_3p:ga	204.266	-2.67887	9.18359e-05	0.000591107
hsa-miR-486-5p.iso_5p:A.iso_3p:ag	40.2686	9.34939	9.20204e-05	0.000591605
hsa-miR-34a-5p.iso_3p:t	16.3584	-4.45013	9.37611e-05	0.000602096
hsa-miR-486-5p.iso_add:AAA	42.2184	9.33173	9.49573e-05	0.000609071
hsa-miR-203a-3p.iso_3p:g	10.8881	-4.57895	9.66448e-05	0.000619176
hsa-let-7a-5p.iso_3p:tt	2769.61	-2.77389	9.7757e-05	0.000624854
hsa-miR-23a-3p.iso_3p:c.iso_add:A	27.2565	-3.32631	9.77284e-05	0.000624854
hsa-miR-486-5p.iso_add:TAT	38.7586	9.30394	9.95722e-05	0.000635721
hsa-miR-151a-3p.iso_3p:g.iso_add:A	1756.26	-2.92982	0.000100026	0.000637883
hsa-miR-30e-3p.iso_3p:gc.iso_add:TT	12.7224	-4.63731	0.000101524	0.000646691
hsa-miR-425-3p.iso_5p:C.iso_3p:cc.iso_add:T	25.5811	-3.10326	0.000102789	0.000653994
hsa-miR-1307-3p.iso_5p:a.iso_3p:G.iso_add:A	17.9697	2.45691	0.000103631	0.000658591
hsa-miR-27b-3p.iso_3p:A.iso_add:T	25.6597	-3.51359	0.000104406	0.000662754
hsa-miR-27a-5p.iso_3p:a	18.6901	-3.89915	0.00010486	0.000664875
hsa-miR-16-5p.iso_3p:cg.iso_add:A	70.7958	-4.04755	0.000105926	0.000670862
hsa-miR-28-5p.iso_3p:ag	30.899	-3.30506	0.000107028	0.000677066
hsa-miR-122-5p.iso_3p:tg.iso_add:AT	40.7197	9.24141	0.000111484	0.000704451
hsa-miR-26b-5p.iso_3p:t.iso_add:A	93.8695	-3.98674	0.000114104	0.000720183
hsa-miR-26b-5p.iso_add:AA	9.63935	-4.60548	0.00011508	0.000725514
hsa-miR-26b-5p.iso_3p:T.iso_add:A	21.3842	-4.32815	0.00011711	0.000737471
hsa-let-7i-5p.iso_3p:tt.iso_add:AAA	10.6122	-4.50112	0.000119698	0.000752914
hsa-miR-335-5p.iso_3p:T	10.8006	-4.53342	0.000119976	0.000753803
hsa-miR-574-5p.iso_3p:gt	192.875	-2.55356	0.000120432	0.000755809
hsa-miR-21-5p.iso_3p:tga	773.598	-3.53531	0.000120687	0.00075655
hsa-miR-181b-5p.iso_add:A	11.3841	-4.48748	0.000121945	0.000763573
hsa-miR-25-3p.iso_3p:a	1482.75	1.49938	0.000122575	0.000766648
hsa-miR-151a-3p.iso_3p:AC	81.195	-2.83689	0.000122962	0.000768198
hsa-miR-135a-5p.iso_3p:ga.iso_add:A	12.4163	-4.61834	0.000123858	0.000772922
hsa-miR-27a-3p.iso_3p:c.iso_add:AA	37.8662	-3.88986	0.000124705	0.000777331
hsa-miR-375.iso_3p:ga	344.079	-3.09136	0.000125336	0.000780385
hsa-miR-222-3p.iso_add:T	15.6269	-3.96544	0.00012662	0.000787491
hsa-miR-184.iso_3p:t.iso_add:A	28.244	-3.80223	0.000131437	0.000816536
hsa-let-7b-5p.iso_3p:t.iso_add:AAA	10.2684	-4.48983	0.000135166	0.00083876
hsa-miR-184.iso_3p:gt.iso_add:A	16.3881	-4.29852	0.000136042	0.000843246
hsa-miR-365a-3p.iso_3p:at.iso_add:TT	12.1998	-4.43559	0.000138511	0.000856629
hsa-miR-365b-3p.iso_3p:at.iso_add:TT	12.1998	-4.43559	0.000138511	0.000856629
hsa-miR-320a.iso_3p:ga.iso_add:A	388.818	1.77595	0.000139293	0.000857632
hsa-miR-140-3p.iso_3p:A	799.933	1.9919	0.000139209	0.000857632
hsa-miR-320b.iso_3p:a	388.818	1.77595	0.000139293	0.000857632
hsa-miR-128-3p.iso_add:T	33.4908	3.12275	0.000138843	0.000857632
hsa-miR-152-3p.iso_3p:g.iso_add:A	25.8668	-3.44388	0.000139685	0.000859087
hsa-miR-92a-3p.iso_3p:t	2777.91	2.65524	0.00014146	0.000869037
hsa-miR-429.iso_add:T	11.4211	-4.49605	0.000142235	0.000872825
hsa-miR-29a-3p.iso_5p:C.iso_3p:ta.iso_add:A	11.3696	-4.46236	0.000144695	0.000886937
hsa-miR-148a-3p.iso_5p:G.iso_3p:t	13.6164	-3.96858	0.000147508	0.000903178
hsa-miR-26a-5p.iso_3p:ct.iso_add:TA	12.3326	-4.44371	0.000150207	0.000918689
hsa-let-7f-5p.iso_3p:gtt.iso_add:A	141.462	-3.50136	0.000151254	0.00092407
hsa-miR-26b-5p.iso_3p:T.iso_add:T	25.4446	-3.44336	0.000154921	0.00094543
hsa-miR-122-5p.iso_add:AA	39.4139	9.04745	0.000155355	0.000947035
hsa-miR-7-5p.iso_3p:t	147.605	3.24375	0.000155987	0.000949469
hsa-miR-486-5p.iso_add:TTT	27.6651	9.04367	0.000156098	0.000949469
hsa-miR-181b-5p.iso_3p:TT	10.7354	-4.53634	0.000157442	0.000954492
hsa-miR-598-3p.iso_3p:tca	10.7791	-4.64808	0.000157161	0.000954492
hsa-miR-486-3p.iso_add:A	29.8208	9.04121	0.000157308	0.000954492
hsa-miR-100-5p.iso_3p:g.iso_add:T	7.67964	-5.2678	0.000159474	0.000965755
hsa-miR-485-5p.iso_3p:G	33.9264	9.02613	0.000161199	0.000975131
hsa-miR-361-3p.iso_3p:t.iso_add:A	14.4807	-3.39022	0.000163306	0.000986798
hsa-miR-99b-3p.iso_3p:T.iso_add:T	12.7431	-4.31974	0.00016372	0.000988219
hsa-miR-140-3p.iso_5p:t.iso_3p:g.iso_add:A	13.0817	2.62719	0.000164078	0.000989297
hsa-miR-30a-5p.iso_add:AA	11.2674	-4.39655	0.000166983	0.00100572
hsa-miR-451a.iso_3p:gtt	27.7933	8.99315	0.000170362	0.00102495
hsa-miR-98-5p.iso_3p:t.iso_add:A	18.9883	-4.11187	0.000170654	0.00102559
hsa-miR-200b-3p.iso_3p:tga.iso_add:AT	9.18616	-4.50798	0.000172055	0.00103289
hsa-miR-151a-3p.iso_3p:g.iso_add:TTT	9.77466	-4.45783	0.000172614	0.00103512
hsa-miR-139-3p.iso_3p:t	44.9689	8.97296	0.000176671	0.0010583
hsa-miR-128-3p.iso_3p:tt	50.7316	2.18934	0.000176902	0.00105854
hsa-let-7e-5p.iso_3p:tt.iso_add:A	19.9939	-3.9679	0.000181237	0.00108331
hsa-miR-122-5p.iso_3p:ttg.iso_add:AA	35.8544	8.95089	0.000183305	0.00109448
hsa-let-7a-5p.iso_3p:gtt	371.013	-2.3884	0.000186032	0.00110957
hsa-miR-146b-3p.iso_5p:t.iso_3p:g.iso_add:A	9.52073	-4.45424	0.000186469	0.00111098
hsa-miR-140-3p.iso_5p:t.iso_3p:A.iso_add:A	84.7749	2.02041	0.000188019	0.001119
hsa-miR-146b-5p.iso_5p:C	12.641	-4.37769	0.000188598	0.00112004
hsa-miR-486-5p.iso_3p:gag.iso_add:TA	43.9124	8.931	0.000188554	0.00112004
hsa-miR-27a-3p.iso_3p:cgc.iso_add:A	96.5795	-3.8477	0.000190058	0.00112629
hsa-miR-27b-3p.iso_3p:tgc.iso_add:A	96.5795	-3.8477	0.000190058	0.00112629
hsa-miR-99b-5p.iso_3p:g	795.79	-1.98908	0.000191831	0.00113195
hsa-miR-378a-3p.iso_5p:a.iso_3p:c.iso_add:A	320.356	-2.7945	0.000191695	0.00113195
hsa-miR-181b-5p.iso_3p:gt	158.843	-2.39604	0.000191527	0.00113195
hsa-miR-122-5p.iso_3p:ttg.iso_add:A	47.339	8.92494	0.000191274	0.00113195
hsa-miR-30a-3p.iso_3p:agc.iso_add:T	16.7794	-4.33134	0.00019204	0.00113197
hsa-miR-101-3p.iso_3p:gaa	100.832	-2.87752	0.000194511	0.00114531
hsa-miR-148a-5p.iso_3p:act.iso_add:T	11.434	-4.32124	0.000194859	0.00114614
hsa-let-7f-5p.iso_3p:t.iso_add:AA	18.0567	-3.96352	0.000203815	0.00119627
hsa-miR-1306-5p.iso_3p:cca	22.2507	4.42858	0.00020375	0.00119627
hsa-miR-320a.iso_5p:G.iso_3p:a	128.504	3.01653	0.000204477	0.00119866
hsa-miR-486-5p.iso_5p:tc	26.0103	8.88231	0.000204654	0.00119866
hsa-miR-486-5p.iso_3p:ag.iso_add:TA	29.55	8.87215	0.000208245	0.00121764
hsa-miR-486-5p.iso_3p:G.iso_add:T	23.8039	8.87571	0.000208336	0.00121764
hsa-miR-320a.iso_3p:ga	1307.14	2.04378	0.00020939	0.00122122
hsa-miR-320b.iso_3p:aa	1307.14	2.04378	0.00020939	0.00122122
hsa-miR-181a-2-3p.iso_5p:A.iso_3p:cc	9.39296	-4.42658	0.000211686	0.00123331
hsa-miR-2110.iso_3p:tg	61.9154	3.15591	0.000213415	0.00124207
hsa-miR-24-3p.iso_3p:g.iso_add:A	138.005	-3.08404	0.000214604	0.00124768
hsa-miR-429.iso_5p:C.iso_3p:gt	9.25977	-4.45647	0.000214842	0.00124775
hsa-miR-340-5p.iso_3p:tt	51.5616	-4.00316	0.000215772	0.00125112
hsa-miR-181a-2-3p.iso_3p:cc.iso_add:T	23.1255	-3.95763	0.000216327	0.00125112
hsa-miR-141-3p.iso_3p:g.iso_add:T	13.4902	-4.44645	0.000216051	0.00125112
hsa-miR-486-5p.iso_3p:gag.iso_add:T	466.053	8.77522	0.000216106	0.00125112
hsa-miR-30c-5p.iso_add:A	100.908	-3.88808	0.000218463	0.00126184
hsa-miR-486-5p.iso_5p:A.iso_add:A	24.6701	8.84295	0.000218638	0.00126184
hsa-miR-27a-3p.iso_3p:gc.iso_add:TTT	18.0745	-4.07155	0.000218965	0.00126241
hsa-miR-125b-2-3p.iso_5p:tc.iso_3p:CT	22.6028	-2.86332	0.000219241	0.00126269
hsa-miR-127-3p.iso_add:TTT	26.7579	8.83482	0.000222769	0.00128167
hsa-let-7g-5p.iso_add:A	334.137	-2.99102	0.000223908	0.00128689
hsa-miR-183-5p.iso_3p:act	42.1908	-2.89706	0.000227596	0.00130673
hsa-miR-126-3p.iso_3p:cg.iso_add:T	27.5212	8.82048	0.000229036	0.00131363
hsa-miR-23a-3p.iso_5p:A.iso_3p:tcc	10.3485	-4.42018	0.00022982	0.00131404
hsa-miR-23b-3p.iso_5p:A.iso_3p:acc	10.3485	-4.42018	0.00022982	0.00131404
hsa-miR-486-3p.iso_3p:at	23.4358	8.81774	0.00022947	0.00131404
hsa-miR-2110.iso_3p:AG	10.2303	3.11317	0.000231766	0.00132243
hsa-miR-30a-3p.iso_3p:gc.iso_add:AA	9.94428	-4.34644	0.000231536	0.00132243
hsa-miR-652-3p.iso_3p:tg	61.62	-2.98219	0.000233094	0.00132864
hsa-miR-200c-3p.iso_5p:C.iso_3p:gga	10.164	-4.36494	0.00023479	0.00133693
hsa-miR-151a-3p.iso_5p:c	14.7362	-3.76275	0.000243483	0.001385
hsa-miR-320a.iso_3p:AA.iso_add:T	39.3726	2.57192	0.000244657	0.00139025
hsa-miR-99a-5p.iso_5p:A.iso_3p:g	245.814	-2.3705	0.000249609	0.00141693
hsa-miR-148b-3p.iso_3p:gt.iso_add:A	38.1289	-2.86124	0.000250596	0.00142107
hsa-miR-499a-5p.iso_3p:tt.iso_add:A	10.6705	-4.3546	0.000251059	0.00142224
hsa-miR-96-5p.iso_3p:ct.iso_add:A	11.4228	-4.30288	0.000254159	0.00143833
hsa-miR-27a-3p.iso_3p:c.iso_add:TTT	18.9207	-3.34426	0.000255319	0.00144342
hsa-let-7b-5p.iso_3p:T.iso_add:T	173.777	-2.74228	0.000260654	0.00147207
hsa-miR-200a-3p.iso_5p:t.iso_3p:T.iso_add:T	10.5396	-4.33612	0.00026403	0.00148961
hsa-miR-181b-5p.iso_3p:gt.iso_add:T	11.3833	-3.84726	0.000270138	0.00152097
hsa-miR-30d-3p.iso_3p:T	8.39584	-4.44958	0.000269916	0.00152097
hsa-miR-151a-3p.iso_3p:g.iso_add:AA	76.5081	-2.774	0.000271961	0.00152968
hsa-miR-17-5p.iso_add:A	87.6215	-2.59737	0.000275076	0.00154429
hsa-miR-99a-5p.iso_5p:A.iso_3p:tg.iso_add:A	28.1076	-3.0311	0.000275117	0.00154429
hsa-miR-345-5p.iso_3p:tc.iso_add:A	11.0035	-4.27304	0.000281682	0.00157953
hsa-miR-100-5p.iso_3p:g.iso_add:A	107.192	-2.72162	0.000282447	0.00158222
hsa-miR-28-5p.iso_3p:g	40.2122	-2.81421	0.000284321	0.00159111
hsa-miR-16-5p.iso_3p:cg	266.679	-3.26546	0.000285058	0.00159362
hsa-miR-34a-5p.iso_3p:gt	11.7474	-4.24094	0.000285795	0.00159612
hsa-let-7b-5p.iso_add:AAT	11.6866	-3.75328	0.000288634	0.00161035
hsa-miR-486-5p.iso_5p:tc.iso_add:T	21.1355	8.67497	0.000288985	0.00161068
hsa-miR-146b-3p.iso_5p:t.iso_3p:T.iso_add:T	46.8016	-4.06666	0.000290144	0.00161551
hsa-miR-342-3p.iso_add:T	13.8048	-3.86286	0.000296133	0.0016472
hsa-miR-99b-5p.iso_3p:gcg.iso_add:T	54.5425	-4.37371	0.00029722	0.00165159
hsa-miR-99b-5p.iso_3p:cg.iso_add:T	320.048	-2.72581	0.000299557	0.0016629
hsa-miR-148b-5p.iso_5p:G.iso_3p:c	45.6275	-3.38772	0.000306814	0.00170148
hsa-miR-146b-5p.iso_3p:ct.iso_add:TA	10.961	-4.28954	0.000309268	0.00171337
hsa-miR-126-3p.iso_5p:t	59.3656	8.60095	0.000316442	0.00175136
hsa-miR-151a-3p.iso_5p:c.iso_add:T	14.1276	-3.19845	0.000317218	0.0017539
hsa-miR-200b-5p.iso_3p:ga.iso_add:A	9.53224	-4.31319	0.000319149	0.00176191
hsa-miR-451a.iso_3p:gtt.iso_add:A	18.3268	8.61885	0.000319304	0.00176191
hsa-miR-28-3p.iso_3p:a.iso_add:TT	12.6525	-4.15877	0.000320743	0.00176808
hsa-miR-4732-3p.iso_3p:g	28.5126	8.60995	0.000321414	0.00177002
hsa-miR-423-5p.iso_add:A	46.3879	2.59011	0.000323852	0.00178167
hsa-miR-122-5p.iso_3p:g.iso_add:AT	21.529	8.60474	0.000326287	0.00179328
hsa-miR-200a-3p.iso_5p:t	10.7853	-4.42738	0.000327429	0.00179777
hsa-miR-18a-3p.iso_3p:g.iso_add:A	18.0034	5.54812	0.000330657	0.00181369
hsa-miR-24-1-5p.iso_5p:G.iso_3p:agt	14.2387	-3.95895	0.000331572	0.00181691
hsa-miR-375.iso_3p:tga.iso_add:A	46.0469	-2.8732	0.000334103	0.00182897
hsa-let-7d-3p.iso_5p:c.iso_3p:ct	18.9396	-3.85029	0.000338443	0.00185089
hsa-let-7c-5p.iso_3p:gtt.iso_add:T	10.5439	-4.25846	0.000348282	0.00190282
hsa-miR-22-5p.iso_3p:tta	8.67169	-4.35045	0.000349858	0.00190954
hsa-miR-452-5p.iso_add:A	9.63905	-4.279	0.00035172	0.00191592
hsa-miR-126-3p.iso_5p:t.iso_3p:g	18.5652	8.56422	0.000351607	0.00191592
hsa-miR-497-5p.iso_3p:gt	9.99996	-4.26526	0.000358271	0.00194968
hsa-miR-425-3p.iso_5p:C.iso_3p:cc	14.3635	-3.63281	0.000362331	0.00196984
hsa-miR-27b-3p.iso_3p:c.iso_add:AAT	10.7663	-4.26892	0.000370484	0.00201219
hsa-miR-10a-5p.iso_5p:t	245.196	-2.4832	0.000382249	0.00207405
hsa-miR-423-5p.iso_5p:tg.iso_3p:tt	51.3661	3.00346	0.000386255	0.00209294
hsa-miR-455-5p.iso_add:A	10.0084	-3.84916	0.000386488	0.00209294
hsa-miR-375.iso_3p:ga.iso_add:T	154.69	-4.19203	0.000388593	0.00210023
hsa-miR-486-5p.iso_5p:A.iso_add:T	17.3714	8.49368	0.000388581	0.00210023
hsa-let-7g-5p.iso_3p:tt.iso_add:A	266.322	-2.76617	0.000390838	0.0021103
hsa-miR-101-3p.iso_3p:GA	448.052	-2.64558	0.000391997	0.00211449
hsa-miR-7706.iso_3p:ga	13.5349	2.74588	0.000392963	0.00211763
hsa-miR-423-3p.iso_add:A	42.8983	2.36658	0.000394448	0.00212357
hsa-let-7b-3p.iso_3p:cc.iso_add:T	42.5833	-3.3552	0.000397413	0.00213745
hsa-miR-146a-5p.iso_add:AT	14.8649	-3.13985	0.0004029	0.00216485
hsa-miR-103a-3p.iso_add:T	97.5006	-2.12545	0.000409696	0.00219923
hsa-miR-1287-5p.iso_3p:gtc	11.8281	-3.77436	0.000413739	0.00221878
hsa-miR-101-3p.iso_5p:G	959.733	-2.43651	0.000423388	0.00226832
hsa-miR-127-3p.iso_add:T	122.198	7.48826	0.000424854	0.00227398
hsa-miR-146a-5p.iso_3p:tt.iso_add:AT	18.8304	-3.55553	0.000427906	0.0022881
hsa-miR-664a-5p.iso_5p:ac.iso_3p:t	8.45339	-4.29428	0.000438525	0.00234261
hsa-let-7f-5p.iso_3p:T	506.489	-3.11715	0.000442261	0.00236029
hsa-miR-28-5p.iso_3p:g.iso_add:A	12.0951	-3.23453	0.000445408	0.00237479
hsa-miR-30a-5p.iso_5p:t.iso_3p:C	31.3844	-2.86756	0.000450396	0.00239677
hsa-miR-27a-3p.iso_3p:gc.iso_add:TT	9.53505	-4.23275	0.000450146	0.00239677
hsa-miR-24-3p.iso_3p:g	1041.71	-2.32675	0.000456408	0.00242642
hsa-miR-429.iso_3p:cgt.iso_add:A	8.41049	-4.29745	0.000456884	0.00242662
hsa-miR-27b-3p.iso_add:TT	20.6799	-2.98375	0.000457434	0.00242721
hsa-miR-652-3p.iso_3p:gtg	14.2186	-3.61653	0.000459737	0.00243544
hsa-miR-486-5p.iso_5p:tcc	22.0031	8.38866	0.000459866	0.00243544
hsa-miR-486-5p.iso_5p:tc.iso_3p:g	19.991	8.38633	0.000461675	0.00244268
hsa-let-7f-5p.iso_3p:tt	1670	-2.50494	0.000462783	0.0024462
hsa-miR-320a.iso_5p:a.iso_3p:a.iso_add:T	43.4815	1.8755	0.00047052	0.00248423
hsa-miR-99b-5p.iso_5p:c.iso_3p:cg	9.52485	-4.19386	0.000470875	0.00248423
hsa-miR-423-5p.iso_3p:t.iso_add:A	164.73	2.05151	0.00047311	0.00249364
hsa-miR-4685-3p.iso_3p:ag	9.34378	3.85831	0.000474568	0.00249894
hsa-miR-200a-3p.iso_3p:t.iso_add:AAA	8.60741	-4.24263	0.000476147	0.00250487
hsa-miR-196b-5p.iso_3p:g.iso_add:A	10.1602	-4.34288	0.000481471	0.00253047
hsa-miR-200c-3p.iso_3p:a.iso_add:TA	9.83462	-4.37538	0.000485112	0.00254718
hsa-miR-483-5p.iso_3p:ag	19.3375	8.35389	0.000486154	0.00255023
hsa-miR-196a-5p.iso_add:T	8.72809	-4.23999	0.000488151	0.00255828
hsa-miR-28-5p.iso_add:A	17.318	-3.56042	0.00049008	0.00256596
hsa-miR-146a-5p.iso_3p:gtt.iso_add:T	12.9201	-3.62693	0.000494126	0.0025847
hsa-miR-432-5p.iso_3p:g.iso_add:T	19.1404	8.33631	0.000504479	0.00263635
hsa-miR-25-5p.iso_3p:C	8.45402	3.67416	0.000508097	0.00265275
hsa-miR-222-3p.iso_3p:CTC	26.7114	2.67559	0.000514091	0.00268152
hsa-miR-4732-3p.iso_3p:tg	15.8978	8.31593	0.000516631	0.00269223
hsa-miR-125a-5p.iso_3p:tga	144.073	-2.14305	0.000519522	0.00270278
hsa-miR-152-3p.iso_3p:GC	26.2276	-2.99485	0.000519633	0.00270278
hsa-miR-152-3p.iso_3p:G.iso_add:A	57.1785	-2.83227	0.000520382	0.00270413
hsa-miR-451a.iso_3p:TAG	13.2705	8.3181	0.000521625	0.00270804
hsa-miR-484.iso_3p:t	205.046	2.45464	0.000528678	0.00274208
hsa-let-7a-3p.iso_3p:c.iso_add:T	8.48563	-4.23236	0.000530539	0.00274916
hsa-miR-221-3p.iso_3p:c	189.91	-2.83275	0.000533958	0.00276376
hsa-miR-200c-3p.iso_5p:C.iso_3p:a	9.25922	-4.26794	0.000534357	0.00276376
hsa-miR-151a-3p.iso_5p:TA.iso_3p:g.iso_add:T	79.3496	-2.68615	0.000541302	0.00279706
hsa-let-7b-5p.iso_3p:t.iso_add:AAT	23.652	-4.02196	0.00054676	0.00282263
hsa-miR-941.iso_3p:gc.iso_add:A	21.1404	-2.74243	0.00055128	0.00284331
hsa-miR-184.iso_3p:t	24.7385	-3.28766	0.000552676	0.00284785
hsa-miR-103a-3p.iso_3p:A	26.0375	-2.74386	0.000562522	0.00289589
hsa-miR-483-5p.iso_3p:g	53.057	8.22534	0.000577743	0.00297148
hsa-miR-20a-5p.iso_3p:g.iso_add:A	64.2104	-3.61319	0.000585955	0.00301091
hsa-miR-29a-3p.iso_5p:C.iso_3p:tta	18.8114	-3.00567	0.000588591	0.00302165
hsa-miR-423-3p.iso_3p:t	233.512	2.24533	0.000590206	0.00302713
hsa-miR-335-3p.iso_3p:cc.iso_add:A	8.7552	-4.39214	0.000591439	0.00303065
hsa-miR-29a-3p.iso_add:A	9.69286	-4.16301	0.000593951	0.0030407
hsa-miR-29c-5p.iso_3p:tc	9.55177	-4.1484	0.000595243	0.00304168
hsa-miR-4433b-3p.iso_5p:A.iso_3p:A	13.8952	8.23591	0.000594957	0.00304168
hsa-miR-122-5p.iso_3p:ttg.iso_add:AT	19.4334	8.23306	0.000595961	0.00304254
hsa-miR-378d.iso_3p:aaa.iso_add:T	9.35968	-4.14593	0.000598698	0.00305088
hsa-miR-378e.iso_3p:ga.iso_add:T	9.35968	-4.14593	0.000598698	0.00305088
hsa-miR-378a-3p.iso_3p:c.iso_add:TT	8.91096	-4.15121	0.000625138	0.00318268
hsa-miR-7-5p.iso_3p:T	497.534	-2.5289	0.000634418	0.00322695
hsa-miR-378a-5p.iso_3p:t	9.28831	-3.66818	0.000640117	0.00325295
hsa-miR-30b-5p.iso_add:A	7.92884	-4.21272	0.000645464	0.0032741
hsa-miR-4433b-3p.iso_3p:A	12.8334	8.18473	0.000645324	0.0032741
hsa-miR-16-5p.iso_3p:g	541.614	-3.03723	0.000650589	0.00329707
hsa-miR-484.iso_3p:t.iso_add:AT	10.6808	3.76491	0.000661601	0.00334981
hsa-miR-146b-3p.iso_5p:t.iso_3p:g	25.8588	-2.94583	0.000665412	0.00336546
hsa-miR-191-5p.iso_3p:ctg.iso_add:A	28.1856	-3.00674	0.000665909	0.00336546
hsa-miR-101-3p.iso_3p:a	2186.96	-2.2534	0.000666597	0.00336586
hsa-miR-10a-5p.iso_3p:gtg.iso_add:A	20.8253	-3.52895	0.000669406	0.00337696
hsa-miR-106b-5p.iso_3p:A	54.6203	-3.38792	0.000675485	0.00340452
hsa-miR-27b-5p.iso_3p:A	7.98675	-4.17919	0.000678506	0.00341663
hsa-miR-323b-3p.iso_3p:t	17.1579	8.14382	0.000684183	0.00344208
hsa-miR-27a-3p.iso_3p:c.iso_add:TA	14.0245	-3.74385	0.000687334	0.00345479
hsa-miR-101-3p.iso_5p:G.iso_3p:aa.iso_add:T	43.5091	-3.20185	0.000690017	0.00346512
hsa-let-7i-5p.iso_3p:tt.iso_add:A	318.049	-2.38802	0.000692598	0.00347493
hsa-miR-125b-2-3p.iso_5p:A	8.42736	-4.16035	0.00069729	0.0034953
hsa-miR-181a-2-3p.iso_3p:c	40.941	-2.59659	0.000704798	0.00352973
hsa-miR-30e-5p.iso_3p:g.iso_add:T	10.4751	-4.2009	0.000711505	0.00355688
hsa-miR-224-5p.iso_add:A	11.5074	-4.1639	0.000711253	0.00355688
hsa-miR-22-5p.iso_3p:a	172.746	-2.57232	0.000724291	0.00361753
hsa-miR-151a-3p.iso_5p:TA.iso_3p:agg	20.0749	-2.54998	0.000729127	0.0036384
hsa-miR-146b-5p.iso_3p:ct.iso_add:AAA	10.2732	-4.2177	0.000733897	0.0036589
hsa-miR-361-3p.iso_5p:t.iso_3p:tt	10.2007	-3.66137	0.000741925	0.00368894
hsa-miR-429.iso_5p:C	8.12749	-4.1665	0.000741795	0.00368894
hsa-miR-486-5p.iso_5p:t.iso_add:T	17.0223	8.08688	0.000740877	0.00368894
hsa-miR-375.iso_3p:G	11.5725	-3.92427	0.000743134	0.00369163
hsa-miR-27a-3p.iso_add:A	24.2452	-3.7852	0.000756159	0.00375296
hsa-miR-203a-3p.iso_5p:T.iso_3p:ag	9.88455	-4.25691	0.000757594	0.00375671
hsa-miR-483-5p.iso_3p:g.iso_add:A	16.0315	8.07481	0.000758361	0.00375715
hsa-miR-24-1-5p.iso_5p:G.iso_3p:gt	18.9624	-3.75423	0.000762874	0.00377612
hsa-miR-486-5p.iso_3p:g.iso_add:TA	13.0358	8.06738	0.000764319	0.00377989
hsa-miR-126-3p.iso_3p:g	90.8794	8.00303	0.000776586	0.00383712
hsa-miR-181a-2-3p.iso_3p:c.iso_add:A	13.6749	-3.85551	0.000778416	0.00384273
hsa-miR-181a-3p.iso_3p:acc	22.8475	-2.58647	0.000790515	0.0038895
hsa-let-7f-5p.iso_5p:A	11.7434	-3.63772	0.000790703	0.0038895
hsa-miR-499a-5p.iso_3p:ttt	9.5361	-4.24337	0.000788619	0.0038895
hsa-miR-873-3p.iso_5p:g	16.6734	8.05367	0.000790347	0.0038895
hsa-miR-93-5p.iso_3p:T	28.9315	-3.14648	0.000791556	0.00389023
hsa-miR-7-5p.iso_add:A	14.5656	-2.95067	0.000798938	0.00392303
hsa-miR-99b-3p.iso_3p:T	24.7459	-2.7523	0.000804932	0.00394895
hsa-miR-140-3p.iso_5p:t.iso_3p:A.iso_add:AA	33.7998	2.02373	0.000809042	0.00396559
hsa-let-7a-5p.iso_3p:gtt.iso_add:AA	7.91394	-4.14651	0.00081358	0.00398431
hsa-miR-24-3p.iso_add:A	223.8	-2.64527	0.000814973	0.0039876
hsa-miR-1180-3p.iso_3p:tgt	22.1775	2.66635	0.00081766	0.00399721
hsa-miR-26a-5p.iso_add:T	208.103	-2.00352	0.000823709	0.00402322
hsa-miR-200b-5p.iso_3p:ga	12.1826	-3.44612	0.000825803	0.00402989
hsa-miR-664a-3p.iso_3p:a	8.04734	-4.12211	0.000841453	0.00410264
hsa-miR-375.iso_3p:tga.iso_add:AAA	8.36413	-4.0983	0.000846641	0.0041243
hsa-miR-146b-3p.iso_3p:T.iso_add:A	12.7821	-3.01601	0.000850068	0.00413735
hsa-miR-134-5p.iso_add:T	42.2817	7.96614	0.000851395	0.00414016
hsa-miR-4746-5p.iso_3p:a	11.0849	8.00081	0.000857271	0.00416507
hsa-let-7a-5p.iso_3p:gtt.iso_add:ATT	7.95635	-4.10453	0.00086581	0.00420287
hsa-miR-486-5p.iso_5p:A.iso_3p:g.iso_add:T	11.9357	7.98256	0.000871174	0.00422519
hsa-miR-92b-3p.iso_3p:c.iso_add:A	39.8705	3.54241	0.00088483	0.00428391
hsa-miR-181b-5p.iso_3p:t.iso_add:AT	12.0815	-2.99547	0.000884061	0.00428391
hsa-miR-205-5p.iso_3p:T.iso_add:A	8.22399	-4.0868	0.000887552	0.00429333
hsa-miR-126-3p.iso_3p:cg	92.7511	7.90801	0.000893386	0.00431777
hsa-miR-486-5p.iso_3p:gag.iso_add:AAA	12.945	7.96111	0.000900838	0.00434999
hsa-miR-374b-5p.iso_add:A	7.85103	-4.10752	0.000906235	0.00437223
hsa-miR-486-5p.iso_5p:t.iso_add:A	9.42593	7.95446	0.000912393	0.0043981
hsa-miR-144-3p.iso_5p:C	10.1709	7.95972	0.000923572	0.00444811
hsa-miR-30d-3p.iso_5p:c.iso_3p:T	9.20686	-3.55021	0.000928278	0.00446688
hsa-miR-378a-3p.iso_3p:C	213.846	-2.67708	0.000943678	0.00453704
hsa-miR-99b-3p.iso_3p:cg.iso_add:A	8.59633	-4.04034	0.000948933	0.00455439
hsa-miR-32-5p.iso_3p:ca.iso_add:T	12.1761	-4.02233	0.000948531	0.00455439
hsa-miR-320a.iso_3p:a.iso_add:T	2173.94	1.7587	0.000952205	0.00456612
hsa-miR-29a-3p.iso_3p:tta	75.5643	-2.51194	0.000956089	0.00458077
hsa-miR-374b-5p.iso_3p:gtg.iso_add:A	8.39462	-4.06743	0.000969316	0.00464013
hsa-miR-320a.iso_5p:G.iso_3p:ga.iso_add:A	11.5122	2.5252	0.000988378	0.00471912
hsa-miR-320b.iso_5p:G.iso_3p:a	11.5122	2.5252	0.000988378	0.00471912
hsa-miR-342-3p.iso_3p:t	42.3761	-2.81744	0.000987179	0.00471912
hsa-miR-22-5p.iso_3p:ta	12.5672	-3.66389	0.00100541	0.00479631
hsa-miR-574-5p.iso_3p:tgt.iso_add:A	27.6586	-2.34037	0.00102461	0.00488366
hsa-miR-181a-5p.iso_3p:t	912.238	-2.89303	0.00102626	0.00488735
hsa-miR-205-5p.iso_3p:T.iso_add:T	8.24173	-4.02543	0.00102768	0.00488987
hsa-miR-146a-5p.iso_3p:G.iso_add:A	29.6323	-2.96537	0.00103474	0.00491923
hsa-miR-28-3p.iso_3p:a.iso_add:T	104.42	-2.53817	0.00103981	0.00493909
hsa-let-7d-5p.iso_3p:t.iso_add:A	23.2683	-3.29878	0.001046	0.00496426
hsa-miR-10a-5p.iso_3p:g.iso_add:A	50.7596	-2.77202	0.00106537	0.00505184
hsa-miR-1292-5p.iso_3p:ctg	10.724	2.99077	0.00107044	0.00507151
hsa-miR-22-3p.iso_3p:T	218.043	-2.6798	0.00107165	0.00507288
hsa-miR-22-3p.iso_add:A	176.11	-3.06773	0.00108003	0.00510822
hsa-let-7g-5p.iso_3p:gtt.iso_add:A	52.982	-2.50374	0.00108179	0.00511216
hsa-let-7e-5p.iso_3p:G	8.61583	-3.57982	0.00110186	0.00520254
hsa-miR-320a.iso_3p:A.iso_add:TT	22.751	2.18	0.00111296	0.00524602
hsa-miR-375.iso_5p:T.iso_3p:tga	26.3603	-3.48946	0.00111219	0.00524602
hsa-let-7i-5p.iso_add:A	1557.12	-1.66135	0.00111447	0.00524677
hsa-miR-92a-3p.iso_3p:t.iso_add:AAT	17.8269	-3.12345	0.00111502	0.00524677
hsa-miR-32-5p.iso_3p:a	43.0962	-3.59761	0.00113432	0.00532851
hsa-miR-200a-3p.iso_add:AA	7.96863	-4.0358	0.00113396	0.00532851
hsa-miR-409-3p.iso_5p:g	10.5793	7.81643	0.00113681	0.00533566
hsa-miR-16-5p.iso_3p:g.iso_add:T	31.4216	-3.6356	0.00113806	0.005337
hsa-miR-185-3p.iso_5p:C.iso_3p:c	6.79246	4.93521	0.00114316	0.00535639
hsa-miR-101-3p.iso_add:TT	20.537	-3.70483	0.00114502	0.00535653
hsa-miR-939-5p.iso_3p:tg	10.5388	7.80718	0.00114513	0.00535653
hsa-miR-186-5p.iso_3p:ct.iso_add:T	174.546	-1.64715	0.00114758	0.00536345
hsa-miR-151a-3p.iso_5p:TA.iso_3p:g.iso_add:A	112.678	-2.76045	0.00115539	0.00539542
hsa-miR-1180-3p.iso_3p:tgt.iso_add:A	19.8175	2.85368	0.00115695	0.0053981
hsa-miR-451a.iso_3p:gtt.iso_add:AT	8.02705	7.8092	0.00116116	0.00541279
hsa-miR-409-3p.iso_5p:C.iso_3p:TT	9.86497	7.79571	0.00116205	0.00541279
hsa-miR-548ah-3p.iso_3p:c	6.94462	-4.11735	0.00117253	0.00544324
hsa-miR-548am-3p.iso_3p:t	6.94462	-4.11735	0.00117253	0.00544324
hsa-miR-548p.iso_5p:tag.iso_3p:TG	6.94462	-4.11735	0.00117253	0.00544324
hsa-miR-486-5p.iso_add:ATA	9.5652	7.79014	0.00117107	0.00544324
hsa-miR-3615.iso_3p:c.iso_add:T	18.7877	4.61828	0.00117413	0.0054461
hsa-miR-139-3p.iso_3p:t.iso_add:A	10.9058	7.79476	0.00117552	0.00544799
hsa-miR-224-5p.iso_3p:TAG	139.797	-2.74465	0.00117874	0.00545025
hsa-miR-26a-5p.iso_add:AT	46.2011	-2.72045	0.00117745	0.00545025
hsa-miR-146a-5p.iso_3p:gtt.iso_add:AT	8.07219	-3.99462	0.00117896	0.00545025
hsa-miR-486-5p.iso_add:TAA	9.1592	7.78661	0.0011812	0.00545601
hsa-miR-30b-5p.iso_3p:gct	8.87264	-3.951	0.00118898	0.00548282
hsa-miR-30c-5p.iso_3p:agc.iso_add:T	10.1813	-4.04805	0.00118821	0.00548282
hsa-miR-29c-3p.iso_3p:ta	23.2991	-3.61553	0.00121341	0.0055908
hsa-miR-193a-5p.iso_3p:tga.iso_add:AT	8.40275	-3.97264	0.00121864	0.00561021
hsa-miR-375.iso_5p:T.iso_3p:ga.iso_add:T	8.53908	-5.00281	0.00122828	0.0056499
hsa-let-7a-5p.iso_3p:gtt.iso_add:A	261.456	-2.69193	0.00123853	0.00569229
hsa-miR-939-5p.iso_3p:g	15.6613	7.75999	0.00124022	0.00569531
hsa-miR-21-5p.iso_3p:ga.iso_add:AA	16.2176	-3.14208	0.00124441	0.00570527
hsa-miR-200a-3p.iso_5p:t.iso_3p:gt.iso_add:A	8.21525	-4.00271	0.00124445	0.00570527
hsa-miR-423-3p.iso_5p:a	7.77949	2.77067	0.00124768	0.00571451
hsa-miR-23b-3p.iso_5p:a.iso_3p:AC.iso_add:T	16.0469	-3.78019	0.00124853	0.00571451
hsa-miR-378a-3p.iso_5p:a.iso_3p:gc.iso_add:T	11.9204	-3.42706	0.00125444	0.00573681
hsa-miR-320a.iso_5p:G.iso_3p:ga	15.2944	3.12435	0.00126298	0.00576158
hsa-miR-320b.iso_5p:G.iso_3p:aa	15.2944	3.12435	0.00126298	0.00576158
hsa-miR-92b-5p.iso_3p:g	33.5952	5.45792	0.00126187	0.00576158
hsa-miR-151b.iso_3p:AG.iso_add:T	93.7684	-2.16987	0.00127433	0.00580856
hsa-miR-181d-5p.iso_3p:ggt	9.602	-3.73842	0.00128865	0.00586898
hsa-miR-27b-3p.iso_3p:c.iso_add:TAA	8.93398	-4.09779	0.00129067	0.00587337
hsa-miR-126-3p.iso_3p:g.iso_add:T	8.63843	7.73014	0.00130589	0.00593773
hsa-miR-4732-3p.iso_3p:C	8.60386	7.71634	0.00131266	0.00596359
hsa-miR-361-3p.iso_3p:ttt	171.759	-2.70704	0.00132019	0.00599289
hsa-miR-21-5p.iso_3p:tga.iso_add:A	25.7994	-3.61983	0.00132937	0.00602961
hsa-miR-16-5p.iso_3p:cg.iso_add:AA	8.61959	-3.92784	0.00133596	0.00605451
hsa-miR-455-5p.iso_3p:g.iso_add:A	9.1062	-4.09453	0.00133893	0.00606302
hsa-miR-185-5p.iso_add:AA	15.6704	2.98264	0.00134038	0.00606461
hsa-miR-378a-3p.iso_5p:a.iso_3p:c.iso_add:T	267.565	-2.517	0.00134267	0.00606999
hsa-miR-183-5p.iso_5p:t.iso_3p:GT	69.5361	-2.09609	0.00134537	0.00607725
hsa-miR-361-3p.iso_5p:t	15.0172	-3.32959	0.00135295	0.0061065
hsa-miR-151a-3p.iso_3p:gg.iso_add:T	15.6798	-3.31319	0.00137755	0.00621247
hsa-miR-452-5p.iso_3p:G.iso_add:T	7.95741	-3.96749	0.0013848	0.00624004
hsa-miR-148b-5p.iso_5p:G	26.7425	-2.67215	0.00138768	0.00624796
hsa-miR-345-5p.iso_3p:tc	31.7314	-2.54469	0.00139147	0.0062599
hsa-miR-151a-3p.iso_3p:gg.iso_add:AA	32.691	-2.67527	0.00142013	0.00638364
hsa-miR-1228-5p.iso_3p:G	7.78877	7.66508	0.00142901	0.00641836
hsa-miR-1224-5p.iso_3p:AG	10.1646	7.65814	0.00145114	0.00651245
hsa-miR-744-5p.iso_3p:ca.iso_add:A	33.731	2.27932	0.0014641	0.0065653
hsa-miR-17-5p.iso_3p:g.iso_add:A	33.9254	-3.09105	0.00148817	0.0066678
hsa-miR-200b-3p.iso_3p:a.iso_add:TT	7.43874	-3.97596	0.00149807	0.00670673
hsa-miR-27b-3p.iso_3p:gc.iso_add:T	49.8552	-2.87784	0.0015103	0.00675601
hsa-miR-7706.iso_3p:a.iso_add:T	9.92359	3.37249	0.00151263	0.00676096
hsa-miR-125b-5p.iso_add:AA	7.99289	-3.91639	0.00154911	0.00691846
hsa-let-7f-1-3p.iso_3p:cc.iso_add:T	8.25889	-3.96629	0.00155564	0.0069364
hsa-miR-150-3p.iso_3p:g	8.57417	7.60971	0.0015548	0.0069364
hsa-miR-423-5p.iso_3p:T	423.266	1.90984	0.00156211	0.00695402
hsa-miR-425-3p.iso_5p:C.iso_3p:cc.iso_add:A	6.96998	-4.01203	0.00156197	0.00695402
hsa-miR-125a-3p.iso_3p:c	43.2021	-2.24674	0.00157144	0.00698995
hsa-miR-26b-5p.iso_3p:gt.iso_add:T	10.2866	-3.95706	0.00159379	0.00708363
hsa-miR-192-5p.iso_3p:A.iso_add:T	48.7231	2.21927	0.00159955	0.00710354
hsa-let-7a-5p.iso_5p:G.iso_3p:t	7.52178	-3.93102	0.0016069	0.00713047
hsa-miR-574-5p.iso_3p:tgt	29.9076	-2.51944	0.00161643	0.00716697
hsa-miR-200b-3p.iso_5p:t.iso_add:AA	7.26505	-3.97447	0.00162486	0.00719861
hsa-miR-126-3p.iso_5p:t.iso_3p:cg.iso_add:T	6.91563	7.58142	0.00163015	0.00721627
hsa-miR-1307-3p.iso_5p:a.iso_add:T	208.655	1.98148	0.00163946	0.00725166
hsa-miR-127-3p.iso_add:TA	7.13424	7.57192	0.00164437	0.00726758
hsa-miR-21-3p.iso_add:A	7.76714	-3.944	0.00165236	0.00729704
hsa-miR-375.iso_3p:a.iso_add:TT	11.0209	-3.7509	0.00166198	0.00733369
hsa-miR-122-5p.iso_add:AT	6.81802	7.55888	0.00167226	0.00737315
hsa-miR-550a-3p.iso_3p:t	6.7986	5.21233	0.00167604	0.00738391
hsa-miR-378a-3p.iso_3p:c.iso_add:AAA	9.66371	-3.31545	0.00168705	0.00742061
hsa-miR-126-3p.iso_add:T	6.51033	7.56294	0.00168638	0.00742061
hsa-miR-200c-3p.iso_3p:ga.iso_add:AT	7.76585	-3.91591	0.00169423	0.00744625
hsa-miR-486-5p.iso_5p:tcc.iso_add:T	7.19262	7.54103	0.00170635	0.00749356
hsa-miR-125a-5p.iso_3p:ga	535.994	-1.77806	0.00173383	0.00760811
hsa-miR-486-5p.iso_5p:t	8.46729	7.53023	0.00173518	0.00760811
hsa-let-7e-5p.iso_3p:gtt	8.16814	-3.9079	0.00174378	0.00763975
hsa-let-7b-3p.iso_3p:cc	13.8439	-3.42631	0.00176662	0.00772755
hsa-miR-126-3p.iso_3p:gcg.iso_add:A	6.5671	7.52693	0.00176561	0.00772755
hsa-miR-21-5p.iso_3p:ga.iso_add:T	103.792	-3.4099	0.00177379	0.00775271
hsa-miR-126-5p.iso_add:T	6.67512	7.5232	0.00177517	0.00775271
hsa-let-7i-5p.iso_add:AA	28.8668	-2.55194	0.00179709	0.00784222
hsa-miR-6842-3p.iso_add:T	7.49147	3.95252	0.0018056	0.00787315
hsa-let-7g-5p.iso_3p:tt	578.742	-1.76185	0.00182444	0.00794906
hsa-miR-484.iso_add:TTT	8.36511	7.4933	0.00182922	0.00796358
hsa-miR-409-3p.iso_5p:C.iso_3p:T	7.43601	7.49464	0.00183094	0.00796482
hsa-miR-151a-3p.iso_3p:g.iso_add:AAA	109.822	-2.27894	0.00184497	0.00801954
hsa-miR-148a-3p.iso_5p:t.iso_3p:t	8.10215	-3.86349	0.00185297	0.00804797
hsa-miR-139-3p.iso_3p:agt	8.48315	7.47875	0.00188885	0.00819735
hsa-miR-654-5p.iso_3p:c.iso_add:T	6.16817	7.47449	0.00189161	0.00820293
hsa-miR-151a-3p.iso_3p:agg	152.356	-2.25513	0.00190382	0.00824937
hsa-let-7g-5p.iso_3p:gtt.iso_add:ATT	9.30109	-3.46049	0.00192713	0.00834385
hsa-miR-199b-5p.iso_3p:c	35.5568	-3.83507	0.00193812	0.00838489
hsa-miR-204-3p.iso_3p:t	6.5925	7.45993	0.00195133	0.00843543
hsa-miR-182-5p.iso_3p:ct.iso_add:A	8.57224	-3.80923	0.00196064	0.00846837
hsa-miR-203a-3p.iso_5p:g.iso_3p:g.iso_add:A	7.51868	-3.8935	0.00196202	0.00846837
hsa-let-7g-5p.iso_5p:C.iso_3p:t	27.8244	-2.3555	0.00199299	0.00859537
hsa-miR-151a-3p.iso_5p:TA.iso_3p:g	236.729	-1.90592	0.00200716	0.00864973
hsa-miR-3615.iso_3p:c	106.888	2.5114	0.00201611	0.00867475
hsa-miR-10b-5p.iso_add:A	7.36451	7.43294	0.00201469	0.00867475
hsa-miR-543.iso_3p:t	7.88843	7.43035	0.00202104	0.00868924
hsa-miR-574-5p.iso_3p:GT	7.32841	-4.085	0.00207061	0.00889544
hsa-miR-24-3p.iso_3p:ag	1977.36	-2.51858	0.00207731	0.00890344
hsa-let-7g-5p.iso_3p:gtt	294.746	-1.64471	0.00207651	0.00890344
hsa-miR-28-3p.iso_5p:c	27.9018	-2.62297	0.00207639	0.00890344
hsa-miR-192-5p.iso_5p:c.iso_3p:A	59.1586	2.43554	0.00208457	0.00892765
hsa-miR-502-3p.iso_3p:ca	25.4832	-2.95898	0.00210015	0.00897502
hsa-miR-500a-3p.iso_5p:A.iso_3p:ctg	25.4832	-2.95898	0.00210015	0.00897502
hsa-miR-429.iso_add:A	7.1917	-3.90309	0.0021005	0.00897502
hsa-miR-6510-3p.iso_3p:g.iso_add:A	7.20105	-3.90702	0.00210836	0.00900164
hsa-let-7f-5p.iso_3p:tt.iso_add:AT	10.5349	-3.25037	0.00211699	0.00903152
hsa-miR-146b-5p.iso_3p:G.iso_add:AT	8.066	-3.81002	0.0021396	0.00912093
hsa-miR-3158-3p.iso_3p:ac	6.85191	3.99336	0.00218393	0.00930275
hsa-miR-320a.iso_3p:AAA	29.2348	3.13572	0.00220867	0.00940087
hsa-miR-7-5p.iso_3p:tgt	14.1017	2.58551	0.00223003	0.00948448
hsa-miR-92a-3p.iso_3p:gt.iso_add:AT	38.0474	2.38825	0.00226335	0.00961882
hsa-miR-451a.iso_5p:a.iso_3p:t	5.9229	7.35039	0.00229138	0.00973046
hsa-miR-375.iso_add:AT	12.1366	-3.59919	0.00231855	0.00983826
hsa-let-7a-5p.iso_3p:tt.iso_add:AT	7.49236	-3.81832	0.00232599	0.00986228
hsa-miR-193b-3p.iso_add:A	6.63624	-3.91908	0.00233583	0.00989641
hsa-miR-486-5p.iso_5p:A.iso_3p:ag.iso_add:T	7.17516	7.32791	0.00234625	0.00993295
hsa-miR-769-5p.iso_3p:ct.iso_add:A	46.6485	-2.49421	0.00237472	0.0100458
hsa-miR-423-5p.iso_5p:tga.iso_3p:tt	7.19589	7.31552	0.0023878	0.0100934
hsa-miR-1287-5p.iso_3p:tc	61.6775	-2.31089	0.00241585	0.0101982
hsa-miR-101-3p.iso_3p:aa	197.265	-2.4198	0.00241629	0.0101982
hsa-miR-451a.iso_3p:TA	4.63782	7.30495	0.00243911	0.0102867
hsa-miR-27a-3p.iso_3p:c.iso_add:ATT	6.45643	-3.91575	0.00244175	0.01029
hsa-miR-652-3p.iso_3p:g.iso_add:A	35.6716	-2.07099	0.0024499	0.0103164
hsa-miR-584-5p.iso_3p:ag.iso_add:TA	5.65885	7.2878	0.0024712	0.0103982
hsa-miR-122-5p.iso_5p:G.iso_3p:g	6.79185	7.27803	0.0025119	0.0105614
hsa-let-7f-5p.iso_3p:gtt.iso_add:AT	7.41159	-3.79081	0.00251643	0.0105724
hsa-miR-23a-3p.iso_3p:c.iso_add:T	56.2705	-2.08877	0.00255334	0.0107194
hsa-miR-192-5p.iso_5p:c.iso_3p:A.iso_add:T	51.0387	2.02494	0.00257013	0.0107735
hsa-miR-224-5p.iso_3p:t.iso_add:A	9.33915	-3.66674	0.00256856	0.0107735
hsa-miR-423-5p.iso_5p:tg	13.5812	2.48499	0.00257652	0.0107903
hsa-miR-939-5p.iso_add:T	21.0997	7.21356	0.00257805	0.0107903
hsa-miR-99a-5p.iso_3p:tg.iso_add:AAA	8.04736	-3.95923	0.00259385	0.0108482
hsa-miR-146a-5p.iso_5p:T.iso_3p:tt.iso_add:A	7.57382	-3.34343	0.00263387	0.0110073
hsa-miR-192-5p.iso_5p:c.iso_3p:A.iso_add:TT	13.6105	2.41376	0.00265011	0.0110585
hsa-miR-2110.iso_5p:t	7.07392	7.24136	0.00264993	0.0110585
hsa-miR-126-3p.iso_3p:cg.iso_add:A	4.74702	7.24268	0.0026697	0.0111318
hsa-miR-139-3p.iso_add:T	5.03847	7.22885	0.00267992	0.011166
hsa-let-7g-5p.iso_3p:tt.iso_add:AT	6.974	-3.79713	0.00275865	0.0114854
hsa-miR-126-3p.iso_5p:C.iso_3p:g.iso_add:A	4.52331	7.21009	0.00277573	0.0115478
hsa-miR-30e-3p.iso_5p:c	7.72244	-3.3314	0.00279224	0.0116077
hsa-miR-486-5p.iso_3p:G.iso_add:AT	7.7082	7.19331	0.00282652	0.0117414
hsa-miR-455-3p.iso_3p:c	6.7413	-3.8168	0.00287067	0.0119159
hsa-miR-126-3p.iso_5p:t.iso_add:A	4.46668	7.18253	0.00289793	0.01202
hsa-miR-21-5p.iso_5p:G	24.0518	-2.54841	0.00290798	0.0120526
hsa-miR-4433b-5p.iso_3p:T	4.87193	7.17787	0.0029112	0.012057
hsa-miR-183-5p.iso_5p:t.iso_add:A	10.9747	-2.83797	0.00293804	0.012159
hsa-miR-485-5p.iso_3p:c	4.90282	7.15689	0.00295887	0.012236
hsa-miR-16-5p.iso_3p:T	126.032	-2.17752	0.00297472	0.0122924
hsa-miR-205-5p.iso_add:AT	8.04453	-3.69277	0.0029781	0.0122972
hsa-miR-423-5p.iso_3p:ttt.iso_add:A	638.285	1.92048	0.00299115	0.0123418
hsa-miR-483-5p.iso_add:A	7.7254	7.147	0.00301926	0.0124486
hsa-miR-183-5p.iso_add:A	19.3841	-2.97577	0.00302284	0.012454
hsa-miR-106b-3p.iso_3p:gc	651.288	1.79867	0.00303433	0.0124735
hsa-miR-378a-3p.iso_add:T	1037.29	-2.01121	0.00303289	0.0124735
hsa-miR-328-3p.iso_add:TTT	4.91334	7.14737	0.00303353	0.0124735
hsa-miR-26a-5p.iso_add:TT	81.5726	-2.04579	0.00303704	0.0124753
hsa-miR-146a-5p.iso_3p:G	605.923	-2.38749	0.00304257	0.0124888
hsa-miR-375.iso_5p:t.iso_3p:a	28.8111	-2.04114	0.00307638	0.0126182
hsa-miR-4433b-3p.iso_5p:A.iso_3p:t	4.06823	7.13379	0.00309273	0.0126758
hsa-miR-483-5p.iso_3p:T	6.59253	7.12944	0.00309702	0.012684
hsa-miR-122-5p.iso_add:AAA	5.58803	7.12051	0.00311464	0.0127467
hsa-miR-375.iso_3p:ga.iso_add:TA	5.45262	-4.81436	0.00311746	0.0127488
hsa-miR-361-3p.iso_5p:t.iso_3p:GC	16.5119	2.29179	0.00313695	0.0128191
hsa-miR-106b-3p.iso_5p:TA.iso_3p:tgc.iso_add:A	25.3371	-2.3511	0.00314302	0.0128249
hsa-miR-3615.iso_add:TTT	9.68091	7.12205	0.00314088	0.0128249
hsa-miR-483-5p.iso_5p:a.iso_3p:g	5.56188	7.11929	0.00315113	0.0128485
hsa-miR-30a-5p.iso_3p:ag.iso_add:TT	7.6855	-3.88087	0.00315748	0.0128649
hsa-miR-486-3p.iso_3p:t.iso_add:A	5.37437	7.11427	0.00316166	0.0128725
hsa-miR-19b-3p.iso_3p:ga.iso_add:T	10.4609	-3.69196	0.00316855	0.012891
hsa-miR-769-5p.iso_3p:ct.iso_add:T	30.9166	-2.67986	0.00319835	0.0130027
hsa-miR-186-5p.iso_3p:T	32.4766	-2.84866	0.00324539	0.0131746
hsa-miR-409-3p.iso_3p:T	6.01323	7.09498	0.00324405	0.0131746
hsa-miR-139-3p.iso_3p:gt	5.69923	7.09389	0.00325626	0.0131985
hsa-miR-370-3p.iso_add:A	4.28426	7.10072	0.00325844	0.0131985
hsa-miR-4669.iso_3p:g	10.1434	7.09137	0.00325452	0.0131985
hsa-miR-451a.iso_5p:aaa.iso_3p:t	4.15487	7.09406	0.00326255	0.013203
hsa-miR-636.iso_3p:ca.iso_add:A	7.36619	7.09719	0.00326432	0.013203
hsa-let-7g-5p.iso_3p:t.iso_add:AA	6.62752	-3.80205	0.0032756	0.0132389
hsa-miR-199a-5p.iso_3p:c.iso_add:T	4.03885	7.0914	0.0032835	0.0132611
hsa-miR-191-5p.iso_5p:c.iso_3p:g.iso_add:A	19.0737	2.40465	0.00328875	0.0132726
hsa-miR-27b-3p.iso_3p:c.iso_add:ATA	7.60131	-3.8807	0.00329765	0.0132988
hsa-miR-190b.iso_3p:G.iso_add:A	6.94476	-3.77294	0.00331372	0.0133539
hsa-miR-93-5p.iso_3p:g	62.5022	-2.32154	0.00335417	0.0134874
hsa-miR-125b-2-3p.iso_5p:tc.iso_3p:CT.iso_add:TT	7.87531	-3.671	0.00335335	0.0134874
hsa-miR-1-3p.iso_3p:at	4.48041	7.06846	0.00335294	0.0134874
hsa-miR-486-5p.iso_3p:g.iso_add:AAA	4.72383	7.06549	0.0033639	0.0135167
hsa-miR-148a-5p.iso_5p:C.iso_3p:t	7.4131	-3.68471	0.00337331	0.0135447
hsa-miR-26b-5p.iso_3p:TG	17.721	-3.3966	0.00338953	0.0135996
hsa-miR-183-5p.iso_3p:ct.iso_add:T	4.74298	-4.97113	0.0033919	0.0135996
hsa-miR-200b-3p.iso_5p:taa.iso_3p:C.iso_add:T	6.09011	-3.81353	0.00339788	0.0136137
hsa-let-7i-5p.iso_add:AT	32.7782	-1.98219	0.00344015	0.0137731
hsa-miR-25-3p.iso_3p:a.iso_add:TT	12.2195	-2.80529	0.0034568	0.0138297
hsa-miR-142-5p.iso_5p:CC.iso_3p:act	324.849	3.15378	0.00347291	0.0138841
hsa-miR-424-3p.iso_3p:t	17.9079	6.98436	0.00347781	0.0138937
hsa-miR-122-5p.iso_3p:g.iso_add:TA	4.54858	7.04261	0.00349661	0.0139587
hsa-miR-374a-3p.iso_3p:t	7.55305	-3.85244	0.00350245	0.0139719
hsa-miR-181b-5p.iso_5p:C.iso_3p:ggt	6.08477	-3.83134	0.00351519	0.0140126
hsa-miR-671-3p.iso_3p:T.iso_add:TTT	8.80082	7.03772	0.00354039	0.0140826
hsa-miR-4732-3p.iso_3p:ctg	8.80082	7.03772	0.00354039	0.0140826
hsa-miR-1976.iso_5p:T.iso_add:A	8.80082	7.03772	0.00354039	0.0140826
hsa-miR-195-5p.iso_3p:gc	8.54519	-4.05442	0.00355005	0.0141015
hsa-miR-145-3p.iso_3p:t	4.19694	7.04526	0.00355279	0.0141015
hsa-miR-6803-3p.iso_3p:g	7.26853	7.03704	0.00355205	0.0141015
hsa-miR-139-5p.iso_3p:gt	3.80634	7.03181	0.00355948	0.0141179
hsa-miR-664a-5p.iso_3p:t	19.2188	-2.53186	0.00357599	0.0141732
hsa-miR-134-5p.iso_add:TT	4.24297	7.0246	0.0035864	0.0142043
hsa-miR-1307-3p.iso_5p:a.iso_3p:GT	33.4151	2.09036	0.00359837	0.0142415
hsa-miR-375.iso_add:AA	9.55651	-3.52827	0.0036099	0.0142769
hsa-miR-122-5p.iso_5p:t.iso_3p:g	4.50912	7.01306	0.0036421	0.014394
hsa-miR-144-5p.iso_5p:g.iso_3p:TT	4.33419	7.01115	0.00368619	0.0145578
hsa-miR-1306-3p.iso_3p:ATG.iso_add:T	4.69224	7.01201	0.00370764	0.0146321
hsa-miR-24-3p.iso_3p:G	32.8589	-2.70063	0.00371963	0.014661
hsa-miR-122-5p.iso_5p:t.iso_add:A	3.69208	7.00161	0.00372028	0.014661
hsa-miR-409-3p.iso_3p:t.iso_add:A	5.85046	6.99371	0.00372842	0.0146826
hsa-let-7g-5p.iso_3p:t	7884.85	-1.72764	0.00373997	0.0147177
hsa-miR-20a-5p.iso_3p:T	15.8473	-2.90126	0.00380301	0.0149551
hsa-miR-584-5p.iso_3p:ag	62.4147	6.88155	0.00381041	0.0149735
hsa-let-7a-5p.iso_3p:gtt.iso_add:AT	6.72642	-3.69535	0.00381833	0.0149834
hsa-miR-125b-2-3p.iso_5p:tc.iso_3p:c.iso_add:AA	6.81587	-3.71664	0.00381779	0.0149834
hsa-miR-451a.iso_5p:G.iso_3p:t	4.44406	6.98712	0.00384344	0.0150712
hsa-miR-140-3p.iso_5p:t.iso_3p:AC	149.998	1.91604	0.00384975	0.0150852
hsa-miR-370-3p.iso_3p:t	4.23964	6.97037	0.00387407	0.0151698
hsa-miR-151a-3p.iso_5p:c.iso_3p:A.iso_add:T	7.57551	-3.62225	0.00393176	0.0153848
hsa-miR-671-3p.iso_3p:T.iso_add:TT	4.53092	6.94092	0.00397521	0.0155438
hsa-miR-29c-5p.iso_5p:t.iso_3p:c	6.7527	-3.28701	0.00401408	0.0156847
hsa-miR-339-5p.iso_3p:acg.iso_add:TAA	7.92074	6.94438	0.00402733	0.0157032
hsa-miR-486-5p.iso_3p:gag.iso_add:AT	7.92074	6.94438	0.00402733	0.0157032
hsa-miR-1976.iso_add:AA	7.92074	6.94438	0.00402733	0.0157032
hsa-miR-486-5p.iso_5p:t.iso_3p:g	4.97108	6.94393	0.0040549	0.0157995
hsa-miR-130b-3p.iso_3p:at	18.8566	-2.86827	0.00406993	0.0158469
hsa-miR-20a-5p.iso_3p:ag	21.9598	-2.92186	0.00408637	0.0158997
hsa-miR-134-5p.iso_3p:g.iso_add:A	14.2919	6.87116	0.00409702	0.01593
hsa-miR-30a-3p.iso_3p:gc.iso_add:T	9.13698	-3.50148	0.00411907	0.0160045
hsa-miR-30e-5p.iso_3p:C.iso_add:A	150.401	-2.5348	0.00414057	0.0160767
hsa-miR-195-5p.iso_3p:c.iso_add:AA	6.55201	-3.70273	0.00415808	0.0161334
hsa-miR-664a-5p.iso_5p:a.iso_3p:t	28.0262	-2.20262	0.00416362	0.0161435
hsa-miR-4433b-3p.iso_add:TT	3.91917	6.90397	0.00419495	0.0162536
hsa-miR-10a-5p.iso_5p:t.iso_3p:tg	42.4292	-2.17915	0.00420049	0.0162636
hsa-miR-5010-5p.iso_3p:tt	6.34035	6.88121	0.0043402	0.0167928
hsa-miR-5010-3p.iso_add:T	6.67506	3.47384	0.00435914	0.0168443
hsa-miR-5189-5p.iso_3p:agg	7.21491	6.87722	0.00435959	0.0168443
hsa-miR-127-3p.iso_5p:t.iso_add:TT	3.57703	6.8734	0.00437241	0.016882
hsa-miR-26a-5p.iso_3p:GT	18.6486	-2.30715	0.00438366	0.0169137
hsa-miR-4746-5p.iso_3p:aga	4.46659	6.87494	0.0043868	0.016914
hsa-miR-151a-3p.iso_3p:A.iso_add:TT	48.5056	-1.9435	0.00439624	0.0169386
hsa-miR-200b-3p.iso_add:TA	6.54035	-3.70394	0.00440606	0.0169646
hsa-miR-424-3p.iso_3p:at	15.3447	6.80648	0.00441819	0.0169994
hsa-miR-185-5p.iso_3p:ga.iso_add:T	3.36588	6.87254	0.0044231	0.0170065
hsa-miR-375.iso_add:TT	14.507	-3.44864	0.00447069	0.0171775
hsa-miR-184.iso_3p:gt.iso_add:T	9.92639	-3.45476	0.00447637	0.0171874
hsa-miR-151a-3p.iso_3p:g.iso_add:T	1078.8	-1.79353	0.00451645	0.0173293
hsa-miR-345-5p.iso_3p:ctc.iso_add:T	7.78928	-3.15903	0.00452477	0.0173491
hsa-miR-486-5p.iso_5p:A.iso_3p:g.iso_add:A	6.2977	6.85865	0.00453501	0.0173763
hsa-miR-92a-3p.iso_5p:tat	3.5745	6.84158	0.0045571	0.0174489
hsa-miR-629-5p.iso_3p:t	78.2909	2.18345	0.00457006	0.0174864
hsa-miR-23a-3p.iso_3p:cc.iso_add:AA	6.33111	-3.67176	0.00459065	0.0175531
hsa-miR-486-5p.iso_3p:ag.iso_add:TT	16.3342	6.77298	0.00461963	0.0176516
hsa-miR-328-3p.iso_add:TAT	7.04066	6.83991	0.00464565	0.0177266
hsa-miR-6857-3p.iso_add:A	7.04066	6.83991	0.00464565	0.0177266
hsa-miR-423-3p.iso_3p:C	15.6421	1.95271	0.00468426	0.0178616
hsa-miR-125a-5p.iso_3p:tga.iso_add:A	50.8929	-2.67881	0.00470218	0.0179175
hsa-miR-16-5p.iso_3p:T.iso_add:T	10.6666	-3.29	0.00472739	0.0180012
hsa-miR-365a-5p.iso_3p:tg	6.26569	-3.68499	0.00478396	0.0181927
hsa-miR-483-5p.iso_5p:a.iso_3p:T	8.01054	6.80622	0.00478425	0.0181927
hsa-miR-126-3p.iso_5p:t.iso_3p:g.iso_add:A	3.34019	6.81233	0.00485573	0.0184518
hsa-miR-7706.iso_3p:ga.iso_add:T	5.76691	3.25153	0.00488475	0.0185366
hsa-miR-148a-3p.iso_add:AA	7.07838	-3.78569	0.0048846	0.0185366
hsa-let-7b-5p.iso_add:AT	153.694	-2.17384	0.00493395	0.0187104
hsa-miR-185-3p.iso_3p:c.iso_add:T	6.4879	3.34476	0.00494063	0.0187229
hsa-let-7i-5p.iso_5p:C	8.82753	-2.68738	0.00501466	0.0189905
hsa-miR-425-3p.iso_5p:C.iso_3p:c	38.3974	-2.36576	0.00503192	0.0190428
hsa-miR-148b-3p.iso_add:TTT	7.54945	3.03312	0.00506662	0.019161
hsa-miR-99a-5p.iso_add:AT	6.20937	-3.67461	0.00508563	0.0192197
hsa-miR-483-5p.iso_3p:gag.iso_add:AA	3.73922	6.76896	0.00509954	0.0192591
hsa-miR-103a-3p.iso_3p:tga.iso_add:A	12.8285	-3.28709	0.00513648	0.0193722
hsa-miR-107.iso_3p:tca.iso_add:A	12.8285	-3.28709	0.00513648	0.0193722
hsa-miR-1224-5p.iso_3p:A	3.35592	6.75353	0.00515765	0.0194388
hsa-miR-484.iso_3p:t.iso_add:A	76.0217	2.60166	0.00519071	0.01955
hsa-miR-146a-5p.iso_3p:tt.iso_add:AAA	5.93065	-3.6608	0.00519798	0.0195641
hsa-miR-101-3p.iso_3p:G.iso_add:T	404.718	-2.18036	0.00522003	0.019629
hsa-miR-1908-5p.iso_3p:c	15.1164	6.68088	0.00522232	0.019629
hsa-miR-2110.iso_add:T	17.0507	2.27729	0.0052516	0.0197256
hsa-miR-128-3p.iso_3p:t	42.1382	1.65985	0.00532447	0.0199857
hsa-miR-432-5p.iso_3p:g	3.65848	6.732	0.00532964	0.0199916
hsa-miR-146a-5p.iso_5p:T.iso_3p:tt	5.87099	-3.65639	0.00535741	0.0200821
hsa-miR-486-5p.iso_3p:ag.iso_add:TAT	4.66774	6.73507	0.00537562	0.0201367
hsa-miR-4745-5p.iso_3p:gcg	3.64838	6.71362	0.00540611	0.0202372
hsa-miR-3615.iso_3p:c.iso_add:TA	6.16058	6.72124	0.00545426	0.0203899
hsa-miR-6882-3p.iso_3p:cag.iso_add:A	6.16058	6.72124	0.00545426	0.0203899
hsa-miR-101-3p.iso_5p:G.iso_3p:gaa	214.824	-1.63824	0.00551991	0.0206074
hsa-miR-942-5p.iso_5p:tc.iso_3p:TG	9.93103	3.59984	0.00551937	0.0206074
hsa-miR-16-5p.iso_3p:cg.iso_add:T	141.428	-2.66091	0.00553273	0.0206086
hsa-miR-365a-3p.iso_3p:t.iso_add:A	6.89933	-3.56102	0.00552976	0.0206086
hsa-miR-365b-3p.iso_3p:t.iso_add:A	6.89933	-3.56102	0.00552976	0.0206086
hsa-miR-499a-5p.iso_3p:AAC	7.17811	-3.62348	0.00553514	0.0206086
hsa-miR-412-5p.iso_3p:aat	3.15596	6.6967	0.0055404	0.0206143
hsa-miR-92b-5p.iso_3p:tg	65.9824	6.6042	0.00556251	0.0206827
hsa-miR-16-5p.iso_3p:gcg	9.66896	-3.33533	0.00558291	0.0207446
hsa-miR-200a-5p.iso_5p:c.iso_3p:a	5.68275	-3.6775	0.00564635	0.0209662
hsa-miR-664a-5p.iso_3p:gat.iso_add:A	8.16588	-3.1135	0.00568278	0.0210873
hsa-miR-2110.iso_5p:t.iso_3p:A	3.37107	6.67546	0.00569879	0.0211325
hsa-miR-92b-5p.iso_3p:T	10.5233	4.08596	0.00570454	0.0211397
hsa-miR-151a-3p.iso_5p:TA.iso_3p:gg.iso_add:A	30.7064	-2.37947	0.00571048	0.0211458
hsa-miR-483-5p.iso_3p:g.iso_add:AA	3.72012	6.67313	0.00571648	0.0211458
hsa-miR-4669.iso_3p:g.iso_add:T	3.75812	6.67196	0.00571766	0.0211458
hsa-miR-584-5p.iso_3p:gag.iso_add:A	2.92197	6.66492	0.00583924	0.021581
hsa-miR-200a-5p.iso_3p:ga.iso_add:T	7.67835	-3.46017	0.00586316	0.0216549
hsa-miR-873-3p.iso_5p:g.iso_3p:a	2.84768	6.65505	0.00587345	0.0216784
hsa-miR-27b-3p.iso_3p:gc.iso_add:TT	35.2997	-2.90702	0.00589881	0.0217521
hsa-miR-1224-5p.iso_3p:AG.iso_add:T	2.61848	6.65241	0.00590129	0.0217521
hsa-miR-1224-5p.iso_3p:AG.iso_add:A	3.36071	6.648	0.00590613	0.0217555
hsa-miR-30e-3p.iso_5p:c.iso_3p:c.iso_add:T	12.4694	-3.10997	0.00596092	0.0219427
hsa-miR-375.iso_3p:tga.iso_add:AA	6.79627	-3.50699	0.00597031	0.0219626
hsa-miR-30e-3p.iso_add:A	18.6961	-2.88649	0.00598324	0.0219955
hsa-miR-196a-5p.iso_3p:gg.iso_add:A	7.18242	-3.6749	0.00598719	0.0219955
hsa-miR-769-5p.iso_3p:ct	60.6457	-2.30649	0.00605551	0.0222317
hsa-miR-186-5p.iso_3p:gct.iso_add:A	61.2368	-1.99614	0.00608055	0.0223088
hsa-miR-744-5p.iso_add:T	5.92891	4.24434	0.0061124	0.0224108
hsa-miR-140-3p.iso_5p:t.iso_3p:AC.iso_add:T	48.4392	1.62516	0.00614851	0.0225133
hsa-miR-370-3p.iso_add:T	14.1224	6.55515	0.00614625	0.0225133
hsa-miR-3691-5p.iso_3p:ac	2.68837	6.61417	0.00618821	0.0226437
hsa-miR-10b-5p.iso_5p:t.iso_3p:g	40.1394	6.52197	0.00620522	0.0226909
hsa-miR-92b-3p.iso_3p:c.iso_add:T	27.4775	2.6861	0.00624383	0.022817
hsa-miR-15b-5p.iso_3p:a	12.8391	-3.11532	0.00627495	0.0229005
hsa-miR-92b-5p.iso_add:A	5.43802	6.59756	0.00627496	0.0229005
hsa-miR-203a-3p.iso_3p:tag.iso_add:A	7.01895	-3.69714	0.00630783	0.0230053
hsa-miR-96-5p.iso_3p:t.iso_add:A	7.21207	-3.70116	0.00634057	0.0231094
hsa-miR-30a-5p.iso_5p:tg	5.83168	-3.6027	0.00636718	0.0231911
hsa-miR-122-5p.iso_3p:g.iso_add:TT	3.84769	6.58627	0.0064466	0.0234649
hsa-miR-181a-3p.iso_3p:c.iso_add:T	12.1776	-2.45288	0.00650516	0.0236625
hsa-miR-182-5p.iso_3p:ct.iso_add:T	14.9667	-2.82036	0.00651713	0.02368
hsa-miR-200b-3p.iso_5p:ta.iso_3p:CGG	6.5222	-3.75861	0.00653365	0.02368
hsa-miR-636.iso_3p:ca.iso_add:AT	5.28049	6.58373	0.00653995	0.02368
hsa-miR-6750-5p.iso_3p:gct	5.28049	6.58373	0.00653995	0.02368
hsa-miR-1976.iso_5p:T.iso_add:T	5.28049	6.58373	0.00653995	0.02368
hsa-miR-486-5p.iso_5p:tc.iso_add:AA	5.28049	6.58373	0.00653995	0.02368
hsa-miR-6833-3p.iso_5p:tt.iso_add:AA	5.28049	6.58373	0.00653995	0.02368
hsa-miR-27a-3p.iso_3p:c.iso_add:AAA	20.6445	-2.92032	0.00656757	0.023721
hsa-miR-132-3p.iso_3p:g.iso_add:A	6.18934	-3.54287	0.00656486	0.023721
hsa-miR-30a-5p.iso_3p:g.iso_add:AT	7.32489	-3.64803	0.00655611	0.023721
hsa-miR-122-5p.iso_3p:T.iso_add:TT	3.46661	6.57187	0.00656844	0.023721
hsa-miR-452-5p.iso_3p:a	16.7644	-2.72176	0.00657628	0.0237338
hsa-miR-146b-3p.iso_5p:tg	6.27631	-3.56067	0.00660191	0.0238108
hsa-miR-370-3p.iso_3p:ggt	3.08513	6.56102	0.00660984	0.0238239
hsa-miR-365b-5p.iso_3p:G	6.48261	-3.52875	0.00666066	0.0239914
hsa-miR-151a-3p.iso_3p:A.iso_add:T	374.334	-1.94788	0.00670095	0.0241136
hsa-miR-30e-5p.iso_add:T	25.0741	-2.89619	0.00670331	0.0241136
hsa-miR-30e-5p.iso_3p:C	115.616	-2.45042	0.00672128	0.0241625
hsa-miR-222-3p.iso_3p:t.iso_add:A	27.8897	-2.63318	0.00673547	0.0241978
hsa-miR-126-3p.iso_5p:C.iso_3p:cg	2.38726	6.54915	0.00682497	0.0245034
hsa-miR-192-5p.iso_5p:c.iso_3p:AGT	195.105	1.70135	0.00685862	0.0246083
hsa-miR-19a-3p.iso_3p:a.iso_add:T	46.516	-2.43586	0.00687452	0.0246493
hsa-miR-548ag.iso_3p:C	8.9819	-3.58907	0.00688069	0.0246554
hsa-miR-584-5p.iso_5p:A.iso_3p:ag	2.4516	6.53532	0.00691805	0.0247733
hsa-miR-30a-5p.iso_5p:t.iso_3p:CT.iso_add:T	7.22946	-3.10669	0.0069377	0.0248275
hsa-let-7f-5p.iso_3p:gtt.iso_add:AA	5.55393	-3.60581	0.00703811	0.0251706
hsa-miR-574-5p.iso_3p:tgt.iso_add:AA	5.15247	-3.66114	0.00706657	0.0252397
hsa-miR-150-3p.iso_3p:ag.iso_add:T	2.43831	6.50965	0.0070639	0.0252397
hsa-miR-193a-5p.iso_3p:ga.iso_add:T	46.2306	-2.01684	0.00707888	0.0252674
hsa-miR-186-5p.iso_5p:c	17.0188	-2.32259	0.00708954	0.0252891
hsa-miR-23a-3p.iso_3p:AA.iso_add:T	17.2988	-2.67285	0.00711059	0.025313
hsa-miR-221-3p.iso_3p:tc.iso_add:A	9.45849	-3.22793	0.00710958	0.025313
hsa-miR-146b-3p.iso_3p:g.iso_add:A	7.11498	-3.43911	0.00711914	0.025313
hsa-miR-27b-3p.iso_3p:c.iso_add:TTT	6.92013	-3.62471	0.00710908	0.025313
hsa-miR-4511.iso_3p:G	3.93192	6.50018	0.00711539	0.025313
hsa-miR-26a-5p.iso_5p:A	26.3867	-2.63297	0.00712544	0.0253191
hsa-miR-625-3p.iso_5p:g.iso_3p:T	3.08208	6.50743	0.00713497	0.0253367
hsa-miR-671-5p.iso_3p:G	27.3584	-2.47131	0.00719652	0.0255389
hsa-miR-144-3p.iso_3p:t	11.8907	6.43344	0.00720351	0.0255473
hsa-miR-128-3p.iso_add:AT	12.8463	2.42267	0.00722349	0.0256017
hsa-miR-26b-5p.iso_3p:ggt	10.9997	-2.68657	0.00733441	0.0259782
hsa-miR-409-3p.iso_3p:t	2.83507	6.4742	0.00737027	0.0260885
hsa-miR-144-3p.iso_3p:t.iso_add:A	2.40453	6.48607	0.00738198	0.0261059
hsa-miR-1224-5p.iso_3p:g	2.92237	6.47331	0.00738462	0.0261059
hsa-miR-340-5p.iso_3p:att.iso_add:T	6.72287	-3.63417	0.00739109	0.026112
hsa-miR-17-5p.iso_3p:g	52.4154	-2.46804	0.00743542	0.0262373
hsa-miR-92b-5p.iso_3p:gtg.iso_add:A	4.16804	6.46468	0.00743603	0.0262373
hsa-miR-1307-3p.iso_5p:a.iso_add:A	43.1303	1.75442	0.00745844	0.0262996
hsa-miR-486-5p.iso_5p:tc.iso_add:A	12.2852	6.39758	0.00750155	0.0264347
hsa-miR-584-5p.iso_5p:A.iso_3p:ag.iso_add:T	2.3283	6.46288	0.00757713	0.0266841
hsa-miR-378a-3p.iso_5p:a.iso_3p:c	825.746	-1.75471	0.00759904	0.0267442
hsa-miR-6855-5p.iso_3p:c	8.47698	6.41794	0.007622	0.0268079
hsa-miR-125a-5p.iso_3p:ga.iso_add:T	7.52423	-3.54249	0.00766965	0.0269351
hsa-miR-3180-3p.iso_3p:c.iso_add:A	3.86682	6.44012	0.00767277	0.0269351
hsa-miR-3180.iso_3p:GC.iso_add:A	3.86682	6.44012	0.00767277	0.0269351
hsa-let-7b-5p.iso_3p:tt.iso_add:ATT	7.09367	-3.616	0.00768699	0.0269679
hsa-miR-423-5p.iso_3p:ttt	1329.06	1.95944	0.00770074	0.026999
hsa-miR-625-3p.iso_3p:T	17.0464	3.08683	0.00771388	0.0270279
hsa-let-7b-5p.iso_add:AA	67.1296	-2.07492	0.00773957	0.0271007
hsa-miR-146a-5p.iso_add:TT	32.613	-2.23729	0.00779536	0.0272788
hsa-miR-126-3p.iso_5p:t.iso_3p:cg.iso_add:A	2.33521	6.43918	0.00780358	0.0272903
hsa-miR-877-5p.iso_5p:gt.iso_3p:GAC	5.00659	6.42333	0.00782044	0.027332
hsa-miR-148a-5p.iso_5p:C.iso_3p:act	5.81342	-3.52289	0.00783995	0.0273829
hsa-miR-26a-5p.iso_3p:G.iso_add:A	9.78966	-2.73428	0.00789542	0.0275592
hsa-let-7f-5p.iso_3p:gtt.iso_add:T	9.5165	-3.02666	0.00793748	0.0276885
hsa-miR-5189-5p.iso_3p:gg	3.08154	6.41211	0.00795457	0.0277306
hsa-miR-3158-3p.iso_add:A	2.45014	6.41481	0.0079688	0.0277628
hsa-miR-222-3p.iso_3p:t	25.596	-2.20158	0.00805328	0.0279395
hsa-miR-361-3p.iso_5p:AG.iso_3p:tt	5.61412	-3.5488	0.00805265	0.0279395
hsa-miR-4723-5p.iso_3p:ca	3.65745	6.42226	0.00803614	0.0279395
hsa-miR-4685-3p.iso_3p:ag.iso_add:TT	4.40041	6.42044	0.00805995	0.0279395
hsa-miR-6729-3p.iso_3p:g.iso_add:TA	4.40041	6.42044	0.00805995	0.0279395
hsa-miR-7706.iso_3p:a.iso_add:TT	4.40041	6.42044	0.00805995	0.0279395
hsa-miR-486-5p.iso_5p:CA.iso_3p:gag	4.40041	6.42044	0.00805995	0.0279395
hsa-miR-6802-3p.iso_5p:TC.iso_3p:cag	4.40041	6.42044	0.00805995	0.0279395
hsa-miR-200b-3p.iso_5p:taa.iso_3p:CG	5.44408	-3.55036	0.00812455	0.0281458
hsa-miR-873-3p.iso_3p:a	3.02827	6.39041	0.00818268	0.0283294
hsa-miR-1287-5p.iso_3p:c.iso_add:T	5.21976	-3.5668	0.00819584	0.0283572
hsa-miR-320b.iso_3p:AA	2.49784	6.38845	0.00821622	0.0284099
hsa-miR-148a-5p.iso_3p:ct.iso_add:A	6.00074	-3.45851	0.00823318	0.0284508
hsa-miR-375.iso_5p:t.iso_3p:a.iso_add:T	10.8961	-2.98988	0.0082903	0.0286216
hsa-miR-335-3p.iso_5p:G.iso_3p:cc.iso_add:A	5.3502	-3.57818	0.00829296	0.0286216
hsa-miR-486-3p.iso_3p:at.iso_add:T	2.26665	6.38994	0.00829987	0.0286276
hsa-miR-122-5p.iso_3p:T.iso_add:T	2.4722	6.37287	0.00837315	0.0288623
hsa-miR-320a.iso_3p:a.iso_add:TT	414.844	1.41286	0.00843501	0.0290549
hsa-miR-146b-3p.iso_5p:t.iso_3p:gg	10.5085	-3.04366	0.00843952	0.0290549
hsa-miR-125b-5p.iso_3p:ga	205.139	-1.46366	0.0085764	0.0295077
hsa-miR-485-5p.iso_3p:tc	15.8434	6.27065	0.00875212	0.0300936
hsa-miR-345-5p.iso_3p:ctc.iso_add:A	8.26915	-3.14773	0.00876249	0.0301105
hsa-miR-409-3p.iso_add:AT	3.65237	6.33827	0.0088034	0.0302323
hsa-miR-654-5p.iso_3p:T	2.66885	6.32924	0.00883045	0.0303064
hsa-miR-652-3p.iso_3p:gtg.iso_add:A	6.82437	-3.57794	0.00884505	0.0303376
hsa-miR-370-3p.iso_3p:t.iso_add:A	10.1116	6.26539	0.00886319	0.030381
hsa-miR-423-3p.iso_3p:t.iso_add:AA	7.97648	2.74783	0.00891903	0.0305535
hsa-miR-1299.iso_3p:gga.iso_add:A	8.97583	-3.19426	0.00893307	0.0305826
hsa-miR-1254.iso_3p:t	2.69449	6.31523	0.00899088	0.0307615
hsa-miR-3180-3p.iso_3p:gcc.iso_add:A	3.19927	6.31163	0.00901274	0.0307982
hsa-miR-3180.iso_add:A	3.19927	6.31163	0.00901274	0.0307982
hsa-miR-5189-5p.iso_5p:tc.iso_3p:gg	3.46794	6.30532	0.00907592	0.0309949
hsa-miR-625-3p.iso_3p:a.iso_add:TAT	2.23755	6.31614	0.00909432	0.0310194
hsa-miR-483-3p.iso_5p:t.iso_3p:CT	2.23755	6.31614	0.00909432	0.0310194
hsa-miR-7976.iso_3p:T	15.1262	6.22693	0.00914082	0.0311588
hsa-miR-30a-5p.iso_5p:t.iso_add:T	7.36481	-3.10751	0.00915049	0.0311726
hsa-miR-99b-5p.iso_3p:g.iso_add:T	71.5277	-2.06694	0.00917976	0.031253
hsa-let-7g-3p.iso_3p:c.iso_add:T	6.50569	-3.35547	0.00927874	0.0315706
hsa-miR-92a-3p.iso_3p:gt.iso_add:A	363.97	2.23038	0.00929517	0.0315838
hsa-miR-1307-3p.iso_3p:G.iso_add:A	11.1846	2.09775	0.00931121	0.0315838
hsa-miR-16-5p.iso_add:A	11.4095	-3.10011	0.00930387	0.0315838
hsa-miR-146a-5p.iso_5p:t.iso_3p:G	6.00838	-3.67354	0.00930846	0.0315838
hsa-miR-197-5p.iso_3p:g	3.73661	6.28433	0.0093069	0.0315838
hsa-miR-146b-5p.iso_3p:G.iso_add:AA	7.82826	-3.61443	0.00939183	0.0318378
hsa-miR-32-3p.iso_3p:t	7.91012	-3.19264	0.00945671	0.0320381
hsa-miR-146a-5p.iso_5p:t.iso_3p:t	7.45927	-2.61152	0.0095549	0.0323509
hsa-miR-30a-3p.iso_3p:c.iso_add:AA	7.2183	-3.53543	0.0096458	0.0326387
hsa-miR-423-3p.iso_5p:A.iso_3p:t.iso_add:A	17.9869	2.52701	0.00966845	0.0326953
hsa-miR-155-5p.iso_3p:t	13.5178	-2.56869	0.00968493	0.032731
hsa-miR-155-5p.iso_3p:T	32.576	-2.04799	0.00974661	0.0329194
hsa-miR-3158-3p.iso_3p:c.iso_add:T	2.09896	6.24898	0.00977382	0.0329911
hsa-miR-200b-3p.iso_5p:ta.iso_3p:CG.iso_add:T	5.13907	-3.52656	0.00980111	0.0330631
hsa-miR-499a-5p.iso_3p:AA	6.91422	-3.60922	0.00980862	0.0330682
hsa-miR-146b-5p.iso_3p:t.iso_add:AT	6.28006	-3.39057	0.00984976	0.0331867
hsa-miR-195-5p.iso_add:T	6.26542	-3.56256	0.00992939	0.0334346
hsa-miR-200b-5p.iso_3p:T	5.08208	-3.50307	0.0100146	0.0336806
hsa-miR-21-3p.iso_3p:CT	6.63537	-3.13964	0.0100086	0.0336806
hsa-miR-127-3p.iso_3p:ct	10.3874	2.54018	0.0100394	0.0337434
hsa-miR-409-3p.iso_5p:C.iso_3p:t.iso_add:A	2.11917	6.23618	0.010051	0.033762
hsa-miR-382-3p.iso_3p:T	3.19583	6.22745	0.0101007	0.0339082
hsa-miR-375.iso_5p:T.iso_3p:ga	20.9253	-3.23996	0.0101353	0.0340038
hsa-miR-378a-3p.iso_add:A	1134.69	-1.51776	0.0101851	0.03415
hsa-miR-181a-5p.iso_3p:gt.iso_add:T	10.0318	-2.93829	0.0102232	0.034257
hsa-miR-939-5p.iso_3p:gtg	2.83295	6.19917	0.0103517	0.0346667
hsa-miR-4433b-5p.iso_3p:TT	1.84956	6.20677	0.0104224	0.0348822
hsa-miR-452-5p.iso_3p:GAC	5.86979	-3.455	0.0104897	0.0350607
hsa-miR-486-5p.iso_3p:G.iso_add:A	9.03624	6.13228	0.0104851	0.0350607
hsa-miR-382-5p.iso_add:T	2.06097	6.19998	0.0104947	0.0350607
hsa-miR-10b-5p.iso_3p:tg.iso_add:A	34.6159	6.09607	0.0105171	0.0351143
hsa-miR-4454.iso_5p:gga.iso_3p:AA	5.5503	-3.45076	0.010533	0.0351459
hsa-miR-101-3p.iso_5p:G.iso_add:T	20.3753	-2.22037	0.0105469	0.0351712
hsa-miR-200b-3p.iso_5p:t.iso_3p:ga.iso_add:A	6.22199	-3.5813	0.0105782	0.0352332
hsa-miR-486-3p.iso_3p:gat.iso_add:A	2.41295	6.1923	0.010578	0.0352332
hsa-miR-455-5p.iso_5p:ta.iso_3p:T	14.5506	-2.71684	0.0106006	0.0352864
hsa-miR-103a-3p.iso_3p:ga	187.327	-1.87572	0.0107698	0.0358064
hsa-miR-107.iso_3p:ca	187.327	-1.87572	0.0107698	0.0358064
hsa-miR-30d-5p.iso_3p:g.iso_add:AA	14.6735	-2.04604	0.0107815	0.0358239
hsa-miR-324-5p.iso_3p:t	21.1607	-2.29777	0.0109014	0.0362004
hsa-miR-140-3p.iso_3p:A.iso_add:A	73.3707	1.24322	0.0109179	0.0362334
hsa-miR-4669.iso_3p:g.iso_add:A	2.8073	6.15339	0.0109338	0.0362644
hsa-miR-126-3p.iso_add:A	1.51325	6.16275	0.0109426	0.036272
hsa-let-7e-5p.iso_add:A	8.85743	-3.0443	0.0109877	0.0363872
hsa-miR-6842-3p.iso_3p:ag.iso_add:T	10.5839	6.11809	0.0109905	0.0363872
hsa-miR-192-5p.iso_3p:c.iso_add:T	140.106	1.82661	0.0110218	0.0364349
hsa-miR-196b-5p.iso_3p:gg	9.28848	-2.85476	0.0110163	0.0364349
hsa-miR-660-5p.iso_add:A	7.52893	-3.00086	0.0110247	0.0364349
hsa-miR-654-5p.iso_5p:A.iso_3p:c	1.76028	6.16038	0.0110416	0.0364689
hsa-miR-4738-3p.iso_5p:t	3.06906	6.13957	0.0111158	0.0366922
hsa-miR-22-3p.iso_3p:t.iso_add:A	742.485	-2.0162	0.0111745	0.0368638
hsa-miR-484.iso_3p:t.iso_add:AA	31.1912	2.20689	0.0111824	0.0368679
hsa-miR-425-5p.iso_5p:a.iso_3p:GT	12.4028	-2.1232	0.0111949	0.0368827
hsa-miR-99b-5p.iso_5p:c	11.9406	-2.22808	0.0112136	0.0368827
hsa-miR-485-5p.iso_add:A	2.38039	6.14441	0.0112107	0.0368827
hsa-miR-122-5p.iso_3p:tg.iso_add:AAA	2.38039	6.14441	0.0112107	0.0368827
hsa-miR-144-3p.iso_5p:C.iso_3p:t	1.48069	6.14005	0.0112421	0.0369547
hsa-miR-425-5p.iso_3p:a	82.1402	1.47224	0.0112567	0.0369805
hsa-miR-27a-3p.iso_3p:C	11.3783	-2.90285	0.011266	0.036989
hsa-miR-1228-5p.iso_3p:g	9.16669	6.06521	0.011324	0.0371574
hsa-miR-186-5p.iso_3p:gct.iso_add:T	16.2713	-2.52035	0.0114367	0.0374829
hsa-miR-200b-5p.iso_3p:a.iso_add:T	5.43838	-3.38964	0.0114338	0.0374829
hsa-miR-224-3p.iso_5p:a	5.49973	-3.3984	0.0115065	0.0376892
hsa-miR-27b-3p.iso_3p:AC	5.79027	-3.35041	0.0115221	0.0377179
hsa-miR-425-5p.iso_5p:a.iso_3p:G	44.3889	-1.68579	0.0115714	0.0378344
hsa-miR-497-5p.iso_3p:tgt	6.43881	-3.4897	0.0115669	0.0378344
hsa-miR-221-3p.iso_3p:tc	144.139	-2.35332	0.0115986	0.0379012
hsa-miR-378a-3p.iso_5p:a.iso_3p:gc	73.7543	-1.84285	0.0116323	0.0379886
hsa-miR-181a-5p.iso_3p:t.iso_add:AA	5.2311	-3.41579	0.0116726	0.0380978
hsa-miR-139-3p.iso_5p:t	1.99439	6.1014	0.0116991	0.0381617
hsa-miR-4508.iso_5p:A.iso_3p:g.iso_add:A	8.77184	6.04019	0.0117418	0.0382784
hsa-miR-134-5p.iso_3p:g	11.7497	6.02776	0.0118087	0.0384707
hsa-miR-486-5p.iso_3p:G.iso_add:AA	2.73928	6.09937	0.0118147	0.0384707
hsa-miR-26a-5p.iso_5p:t.iso_3p:ct	9.1244	-3.63574	0.0118932	0.0387037
hsa-miR-134-5p.iso_add:A	13.5057	6.0145	0.011902	0.0387094
hsa-miR-409-3p.iso_3p:TTT	1.98895	6.08843	0.0120234	0.0390812
hsa-miR-152-3p.iso_3p:G	123.297	-1.57515	0.0120455	0.0391124
hsa-miR-199a-5p.iso_add:T	1.37958	6.08167	0.0120471	0.0391124
hsa-miR-205-5p.iso_3p:ctg.iso_add:A	5.82347	-3.3165	0.0120862	0.0392164
hsa-miR-96-5p.iso_3p:ct	49.7389	-2.23561	0.0120959	0.0392247
hsa-miR-483-5p.iso_3p:g.iso_add:T	2.46662	6.06989	0.0121112	0.0392513
hsa-miR-28-3p.iso_add:AA	18.4871	-2.56994	0.0121582	0.0393687
hsa-miR-139-3p.iso_3p:gt.iso_add:AT	2.47353	6.06568	0.0121616	0.0393687
hsa-miR-3605-5p.iso_5p:GA.iso_3p:cc	1.96184	6.06853	0.0121692	0.0393701
hsa-miR-96-5p.iso_3p:t	6.02009	-3.51625	0.0122011	0.0394501
hsa-miR-34a-5p.iso_3p:t.iso_add:A	5.69451	-3.3414	0.0122499	0.0395849
hsa-miR-629-5p.iso_3p:t.iso_add:A	13.4003	1.96049	0.0124373	0.0401671
hsa-miR-486-5p.iso_3p:G.iso_add:TA	1.67098	6.0438	0.0125446	0.0404899
hsa-miR-192-5p.iso_5p:c.iso_3p:c.iso_add:T	28.0726	1.94518	0.012559	0.0405127
hsa-miR-15a-5p.iso_3p:g	21.5653	-2.58301	0.0126376	0.0407242
hsa-miR-148a-3p.iso_add:TA	7.34698	-2.92391	0.0126393	0.0407242
hsa-miR-134-5p.iso_3p:C	5.18392	6.00215	0.0126733	0.0408099
hsa-miR-3615.iso_3p:tc	24.7917	2.343	0.0126937	0.0408518
hsa-miR-148a-3p.iso_5p:t.iso_3p:t.iso_add:A	7.84809	-3.34432	0.0127053	0.0408654
hsa-miR-28-3p.iso_5p:c.iso_3p:G.iso_add:T	75.8271	-1.76408	0.0127774	0.0410327
hsa-miR-103a-3p.iso_3p:ga.iso_add:A	85.6664	-2.05087	0.0127796	0.0410327
hsa-miR-107.iso_3p:ca.iso_add:A	85.6664	-2.05087	0.0127796	0.0410327
hsa-miR-28-5p.iso_3p:gag	5.81139	-3.51048	0.0128013	0.0410784
hsa-miR-181a-2-3p.iso_5p:A.iso_3p:acc	5.32182	-3.37268	0.0128125	0.0410906
hsa-miR-485-5p.iso_add:T	1.63007	6.03168	0.0128656	0.0412369
hsa-miR-125a-3p.iso_3p:cc	7.48055	-2.77683	0.0129067	0.0413448
hsa-miR-323a-3p.iso_5p:G	6.02291	5.98037	0.0129236	0.041375
hsa-miR-126-5p.iso_3p:g	1.64388	6.02313	0.0129727	0.0415082
hsa-miR-629-5p.iso_3p:T.iso_add:A	9.32542	2.63336	0.0130216	0.0416406
hsa-miR-101-3p.iso_5p:G.iso_3p:a.iso_add:T	67.8005	-1.81693	0.0131533	0.0420375
hsa-miR-30a-5p.iso_3p:CTG	7.57786	-2.83055	0.0132044	0.0421762
hsa-miR-103a-3p.iso_5p:ag	11.8406	-2.15224	0.0132484	0.0422924
hsa-miR-150-3p.iso_3p:cag	1.66062	5.98348	0.013497	0.0430611
hsa-miR-185-3p.iso_3p:tc.iso_add:AAA	2.13285	5.97133	0.0136358	0.0434788
hsa-miR-10b-5p.iso_5p:t.iso_add:A	7.96227	5.91387	0.0136494	0.0434972
hsa-miR-99b-3p.iso_3p:g	15.7761	-2.0725	0.013681	0.0435476
hsa-miR-200c-3p.iso_5p:C.iso_3p:gga.iso_add:A	5.29202	-3.38163	0.0136744	0.0435476
hsa-miR-200b-5p.iso_add:A	5.17438	-3.3656	0.0137448	0.0437255
hsa-miR-93-5p.iso_3p:g.iso_add:T	12.1354	-2.8341	0.0138256	0.0439573
hsa-miR-103a-3p.iso_3p:a.iso_add:TT	16.6979	-2.22312	0.0139069	0.0441905
hsa-miR-17-3p.iso_3p:g	10.6065	-2.69512	0.0139372	0.0442613
hsa-miR-122-5p.iso_3p:ttg.iso_add:AAA	7.99046	5.89299	0.0139608	0.0443107
hsa-miR-574-5p.iso_3p:t.iso_add:A	66.1304	-1.84524	0.0139714	0.044319
hsa-miR-205-5p.iso_3p:g.iso_add:T	6.98487	-3.1564	0.0140061	0.0444034
hsa-miR-21-5p.iso_3p:C	14306.3	-1.75503	0.0141052	0.0446922
hsa-miR-1285-3p.iso_3p:ct	11.6614	2.01257	0.0141585	0.0448354
hsa-miR-375.iso_3p:ga.iso_add:AA	7.37258	-3.11603	0.0141692	0.0448433
hsa-miR-122-5p.iso_5p:TG.iso_3p:g	2.28273	5.94727	0.0141894	0.0448816
hsa-miR-28-3p.iso_3p:ga.iso_add:A	46.2633	-2.09868	0.0142167	0.0449167
hsa-miR-92b-5p.iso_3p:gtg	6.77455	5.90134	0.0142135	0.0449167
hsa-let-7b-5p.iso_3p:T.iso_add:TT	17.8745	-2.45323	0.0142254	0.0449184
hsa-miR-4433b-3p.iso_5p:A.iso_3p:A.iso_add:T	1.57532	5.94175	0.0142727	0.0450422
hsa-miR-760.iso_3p:G	8.05387	2.50623	0.0144532	0.0455856
hsa-miR-6779-5p.iso_5p:c	2.67018	5.9187	0.0144702	0.0456133
hsa-miR-181a-5p.iso_3p:TT	25.8857	-1.83376	0.0145151	0.0457288
hsa-let-7b-3p.iso_3p:c	24.7635	-2.10771	0.0145953	0.0459459
hsa-miR-15a-5p.iso_3p:tg	32.1935	-2.83523	0.0146046	0.0459459
hsa-miR-424-5p.iso_3p:a	12.5684	-3.09312	0.014609	0.0459459
hsa-miR-150-3p.iso_5p:C.iso_3p:ag	1.59552	5.91126	0.0146963	0.0461943
hsa-miR-1303.iso_5p:T	10.1596	-2.97427	0.0147315	0.0462788
hsa-miR-423-5p.iso_5p:t.iso_3p:tt	10.1322	3.47895	0.0147571	0.0463327
hsa-miR-652-3p.iso_add:TT	5.14998	-3.33376	0.0148757	0.0466787
hsa-miR-17-5p.iso_3p:ag	37.748	-1.80145	0.0148984	0.0467235
hsa-miR-378d.iso_3p:A	4.92815	-3.3322	0.0149433	0.0468375
hsa-miR-4732-5p.iso_3p:t	1.24738	5.8978	0.0149577	0.0468563
hsa-miR-128-3p.iso_add:A	15.3467	2.16408	0.0150375	0.0470796
hsa-miR-139-5p.iso_3p:t	7.34758	5.83162	0.0150916	0.0472221
hsa-miR-320a.iso_3p:cga.iso_add:T	114.788	1.43657	0.0151799	0.0474448
hsa-miR-320b.iso_3p:caa.iso_add:T	114.788	1.43657	0.0151799	0.0474448
hsa-miR-126-3p.iso_5p:t.iso_3p:cg	7.30268	5.82501	0.0151926	0.0474575
hsa-miR-499a-5p.iso_3p:tt	5.67809	-3.43528	0.0153382	0.0478855
hsa-miR-451a.iso_add:A	1.18771	5.86675	0.0154671	0.0482604
hsa-miR-23b-3p.iso_3p:ACG	8.14032	-2.76161	0.0155218	0.0483766
hsa-miR-29a-3p.iso_5p:C.iso_3p:a.iso_add:T	9.28242	-2.84915	0.0155197	0.0483766
hsa-miR-146b-3p.iso_5p:t.iso_3p:g.iso_add:T	5.99751	-3.27102	0.0155421	0.0484126
hsa-miR-1307-3p.iso_3p:g.iso_add:A	17.7757	-2.05788	0.0155739	0.0484842
hsa-miR-1224-5p.iso_3p:A.iso_add:A	1.79908	5.85712	0.015619	0.0485932
hsa-miR-4738-3p.iso_5p:A.iso_3p:ga.iso_add:T	2.06774	5.85512	0.0156264	0.0485932
hsa-miR-363-3p.iso_5p:a.iso_3p:ta	6.67779	5.79546	0.0156643	0.0486836
hsa-miR-33b-3p.iso_3p:cc.iso_add:T	6.58894	-3.364	0.0157381	0.0488654
hsa-miR-382-5p.iso_5p:ga.iso_3p:CT	1.27648	5.85395	0.0157405	0.0488654
hsa-miR-934.iso_add:A	5.60605	-3.24303	0.015823	0.0490939
hsa-miR-629-5p.iso_3p:T	337.316	2.15972	0.0158354	0.049099
hsa-miR-942-5p.iso_add:A	6.08668	5.80658	0.0158424	0.049099
hsa-miR-6843-3p.iso_add:T	7.19786	-3.32592	0.0158754	0.0491476
hsa-miR-4533.iso_3p:G.iso_add:T	1.49985	5.85085	0.0158847	0.0491476
hsa-miR-486-5p.iso_5p:tcc.iso_add:A	1.49985	5.85085	0.0158847	0.0491476
hsa-miR-26b-3p.iso_3p:c	4.90362	-3.30628	0.0159154	0.0491874
hsa-miR-23b-3p.iso_5p:a	4.88223	-3.32967	0.0159147	0.0491874
hsa-miR-101-3p.iso_5p:G.iso_3p:gaa.iso_add:A	18.835	-2.49747	0.0161161	0.0497797
hsa-miR-3198.iso_3p:a.iso_add:T	1.53041	5.82583	0.0162369	0.050125
hsa-miR-92a-3p.iso_5p:ta.iso_add:A	4.64224	5.79499	0.0162719	0.050205
hsa-let-7e-5p.iso_3p:gtt.iso_add:A	5.91627	-3.24745	0.0164053	0.0504481
hsa-miR-101-3p.iso_3p:G.iso_add:TT	6.99905	-2.91344	0.0163948	0.0504481
hsa-miR-3605-3p.iso_3p:ag	4.67799	3.3688	0.0163994	0.0504481
hsa-miR-92b-3p.iso_3p:tcc.iso_add:AT	9.71503	5.77078	0.0163822	0.0504481
hsa-miR-485-5p.iso_3p:ttc	2.33641	5.81198	0.0164054	0.0504481
hsa-miR-483-5p.iso_5p:a.iso_3p:ag	2.33641	5.81198	0.0164054	0.0504481
hsa-miR-186-5p.iso_3p:TT	14.4771	-2.34391	0.0164417	0.0505102
hsa-let-7e-5p.iso_add:T	18.2768	-2.8174	0.0164439	0.0505102
hsa-miR-4433b-3p.iso_5p:A.iso_3p:t.iso_add:A	1.33174	5.8116	0.0164728	0.050571
hsa-miR-101-3p.iso_5p:G.iso_3p:a	1153.93	-2.07337	0.0165009	0.050629
hsa-miR-660-5p.iso_3p:g.iso_add:A	5.74446	-3.43132	0.0165102	0.0506295
hsa-miR-203a-3p.iso_5p:g.iso_3p:g	4.63498	-3.37733	0.0165434	0.0507032
hsa-miR-660-5p.iso_3p:g	5.59152	-3.21767	0.0165745	0.0507704
hsa-miR-425-3p.iso_5p:C.iso_3p:ccc.iso_add:T	9.12077	-2.58291	0.0166469	0.0509638
hsa-miR-29c-5p.iso_3p:c.iso_add:A	4.57712	-3.34648	0.0167667	0.0513021
hsa-miR-421.iso_3p:c	23.7761	-2.42239	0.0168616	0.0515642
hsa-miR-532-5p.iso_3p:cgt.iso_add:A	8.16816	-2.48459	0.0169152	0.0516993
hsa-miR-130b-5p.iso_3p:T	32.4863	2.22889	0.0170018	0.0519352
hsa-miR-148a-3p.iso_3p:t.iso_add:AAA	4.68687	-3.31593	0.0170158	0.0519495
hsa-miR-5010-5p.iso_3p:t	3.93174	5.74455	0.017132	0.0522754
hsa-miR-320a.iso_5p:a.iso_3p:a	178.845	1.57107	0.0171568	0.0523222
hsa-miR-5189-5p.iso_5p:tc.iso_3p:g	1.49786	5.77627	0.017195	0.0524095
hsa-miR-21-3p.iso_add:T	7.88006	-2.61481	0.0174652	0.0532038
hsa-let-7d-5p.iso_add:A	13.9821	-2.84891	0.0175035	0.0532911
hsa-let-7i-5p.iso_3p:gtt.iso_add:ATT	23.947	-1.73376	0.017591	0.0534172
hsa-miR-342-5p.iso_3p:a	8.53081	2.25438	0.0176355	0.0534172
hsa-let-7b-5p.iso_3p:gtt.iso_add:TA	4.67757	-3.29396	0.0176239	0.0534172
hsa-miR-193a-3p.iso_3p:t	6.32808	-3.28839	0.0175726	0.0534172
hsa-miR-335-3p.iso_5p:G.iso_3p:cc.iso_add:T	5.90148	-3.35579	0.0175636	0.0534172
hsa-miR-122-5p.iso_3p:ttg.iso_add:ATT	1.82619	5.76022	0.0176415	0.0534172
hsa-miR-191-3p.iso_3p:c.iso_add:T	1.82619	5.76022	0.0176415	0.0534172
hsa-miR-127-3p.iso_add:ATT	1.82619	5.76022	0.0176415	0.0534172
hsa-miR-122-5p.iso_5p:G.iso_3p:g.iso_add:A	1.82619	5.76022	0.0176415	0.0534172
hsa-miR-224-5p.iso_5p:ca	1.82619	5.76022	0.0176415	0.0534172
hsa-miR-130b-3p.iso_3p:t	20.5953	-2.1657	0.0176544	0.0534271
hsa-miR-148a-3p.iso_5p:G.iso_3p:t.iso_add:A	6.29657	-3.33513	0.01778	0.0537777
hsa-miR-320a.iso_add:TA	39.8936	1.18021	0.0180561	0.0545797
hsa-miR-5010-5p.iso_3p:att	1.73397	5.73071	0.0180748	0.0545797
hsa-miR-330-3p.iso_5p:gc.iso_3p:a	1.73397	5.73071	0.0180748	0.0545797
hsa-miR-342-5p.iso_3p:G	32.8378	1.6959	0.0181399	0.0547464
hsa-miR-548p.iso_5p:tag.iso_3p:TGC	4.63539	-3.32464	0.0183194	0.0551189
hsa-miR-885-3p.iso_3p:ta.iso_add:AA	1.4653	5.72049	0.0183331	0.0551189
hsa-miR-520a-3p.iso_3p:tgt	1.4653	5.72049	0.0183331	0.0551189
hsa-miR-873-5p.iso_3p:cct	1.4653	5.72049	0.0183331	0.0551189
hsa-miR-320c.iso_5p:G.iso_3p:ggt.iso_add:AAA	1.4653	5.72049	0.0183331	0.0551189
hsa-miR-320d.iso_5p:G.iso_3p:ga.iso_add:AAA	1.4653	5.72049	0.0183331	0.0551189
hsa-miR-423-3p.iso_5p:ag.iso_3p:gt	1.4653	5.72049	0.0183331	0.0551189
hsa-miR-532-5p.iso_3p:T	64.2644	-1.77889	0.0185977	0.0558839
hsa-miR-19a-3p.iso_3p:a	41.029	-2.2775	0.0186779	0.0560642
hsa-miR-20a-5p.iso_3p:g	10.1329	-2.39296	0.0186751	0.0560642
hsa-miR-181b-5p.iso_5p:a	12.2579	-2.15384	0.0187242	0.0561725
hsa-miR-6788-5p.iso_3p:A	2.00264	5.68918	0.0189181	0.0566314
hsa-miR-4646-5p.iso_add:AA	2.00264	5.68918	0.0189181	0.0566314
hsa-miR-125b-1-3p.iso_5p:C.iso_3p:ct	2.00264	5.68918	0.0189181	0.0566314
hsa-miR-4508.iso_5p:CCA.iso_3p:g	2.00264	5.68918	0.0189181	0.0566314
hsa-miR-181c-3p.iso_5p:a	8.89239	-2.7469	0.0189324	0.0566434
hsa-miR-106b-3p.iso_3p:c.iso_add:T	54.1525	1.57042	0.0189743	0.0567381
hsa-let-7c-5p.iso_3p:tt.iso_add:AT	5.54727	-3.16965	0.0190632	0.0569731
hsa-miR-21-5p.iso_add:T	1746.36	-2.0791	0.019144	0.0571838
hsa-miR-126-3p.iso_5p:t.iso_add:T	7.0255	5.61804	0.019171	0.0572335
hsa-miR-152-3p.iso_3p:g.iso_add:T	10.0087	-2.7685	0.0191935	0.0572697
hsa-miR-320a.iso_5p:a.iso_3p:cga	8.02933	2.45614	0.0192995	0.057493
hsa-miR-320b.iso_5p:a.iso_3p:caa	8.02933	2.45614	0.0192995	0.057493
hsa-miR-320c.iso_5p:a.iso_3p:t	8.02933	2.45614	0.0192995	0.057493
hsa-miR-144-5p.iso_5p:g.iso_3p:T	1.16207	5.66966	0.0193359	0.0575705
hsa-miR-193b-5p.iso_5p:T.iso_3p:a	6.49249	-2.68498	0.0193468	0.0575719
hsa-miR-340-5p.iso_3p:att	22.104	-2.00999	0.019557	0.058166
hsa-miR-27b-3p.iso_3p:c.iso_add:ATT	4.88459	-3.2229	0.019696	0.0585164
hsa-miR-200b-3p.iso_5p:ta.iso_3p:C.iso_add:TT	4.76503	-3.24667	0.0196932	0.0585164
hsa-miR-6825-5p.iso_3p:G	1.43275	5.65644	0.0197217	0.0585615
hsa-miR-145-3p.iso_5p:gg	11.5242	2.63232	0.0198209	0.0588243
hsa-miR-92a-3p.iso_3p:t.iso_add:A	1726.31	1.85103	0.0200106	0.0593554
hsa-miR-151a-3p.iso_3p:gg	125.579	-1.63372	0.0201065	0.0596079
hsa-miR-103a-3p.iso_3p:a.iso_add:T	115.539	-1.37885	0.020125	0.0596308
hsa-miR-151a-3p.iso_3p:gg.iso_add:AT	8.50724	-2.29947	0.0202926	0.0600951
hsa-miR-421.iso_3p:gc	10.7923	-2.92036	0.0203273	0.0601659
hsa-miR-147b.iso_3p:cta	25.7684	-1.95099	0.0203864	0.0602761
hsa-miR-101-3p.iso_3p:a.iso_add:TA	14.5813	-2.13202	0.0203845	0.0602761
hsa-miR-200a-3p.iso_5p:t.iso_3p:T.iso_add:A	5.79667	-3.29262	0.0204554	0.0604478
hsa-let-7d-3p.iso_3p:tct.iso_add:A	6.27498	-3.24972	0.02051	0.0605769
hsa-miR-122-5p.iso_5p:G	6.43189	5.56084	0.0205323	0.0606102
hsa-miR-1908-5p.iso_3p:tc	5.92656	5.56	0.0206274	0.0608586
hsa-miR-148b-5p.iso_5p:G.iso_3p:gc.iso_add:A	4.58135	-3.2713	0.0206507	0.0608948
hsa-miR-574-5p.iso_add:T	4.26577	-3.28071	0.020731	0.061099
hsa-miR-25-3p.iso_3p:a.iso_add:TA	13.1599	-2.16608	0.0209649	0.0617553
hsa-let-7d-5p.iso_3p:gtt	13.0895	-2.39233	0.0211125	0.062157
hsa-miR-320a.iso_3p:a.iso_add:TTA	15.9395	1.77211	0.0211866	0.0622629
hsa-miR-199a-3p.iso_3p:ta	16.4755	2.00869	0.0211799	0.0622629
hsa-miR-199b-3p.iso_3p:ta	16.4755	2.00869	0.0211799	0.0622629
hsa-miR-183-5p.iso_5p:t.iso_3p:t.iso_add:A	27.6159	-1.78757	0.0211935	0.0622629
hsa-miR-1301-3p.iso_add:T	8.61561	5.51633	0.0212683	0.0624494
hsa-miR-4504.iso_3p:tg	1.4002	5.5809	0.0214788	0.0630342
hsa-miR-484.iso_3p:at.iso_add:T	17.6583	2.128	0.021651	0.0635058
hsa-miR-30a-5p.iso_3p:ag.iso_add:TA	4.54093	-3.21567	0.0218032	0.0639183
hsa-miR-451a.iso_3p:t.iso_add:A	5.61098	5.51162	0.0218191	0.0639311
hsa-miR-30e-3p.iso_5p:c.iso_add:T	4.66977	-3.1932	0.0218582	0.0640117
hsa-miR-200a-5p.iso_5p:ca	4.41365	-3.24285	0.0220327	0.0644885
hsa-miR-221-5p.iso_3p:tt.iso_add:A	4.07524	-3.29098	0.0221715	0.0647838
hsa-miR-200c-3p.iso_5p:t.iso_3p:ga	4.66713	-3.18196	0.0223212	0.0647838
hsa-miR-21-5p.iso_3p:ga.iso_add:TA	6.48886	-3.18274	0.0222514	0.0647838
hsa-miR-598-3p.iso_3p:ca	4.96565	-3.3728	0.0222307	0.0647838
hsa-miR-127-3p.iso_3p:G.iso_add:T	1.66886	5.54389	0.0223328	0.0647838
hsa-miR-150-3p.iso_3p:g.iso_add:A	1.66886	5.54389	0.0223328	0.0647838
hsa-miR-22-3p.iso_3p:t.iso_add:AAT	1.66886	5.54389	0.0223328	0.0647838
hsa-miR-409-3p.iso_3p:cct.iso_add:AA	1.66886	5.54389	0.0223328	0.0647838
hsa-miR-4498.iso_3p:tg	1.66886	5.54389	0.0223328	0.0647838
hsa-miR-1247-3p.iso_5p:ccc.iso_3p:c	1.66886	5.54389	0.0223328	0.0647838
hsa-miR-4647.iso_5p:g.iso_3p:a	1.66886	5.54389	0.0223328	0.0647838
hsa-miR-4647.iso_5p:T.iso_3p:aa	1.66886	5.54389	0.0223328	0.0647838
hsa-miR-4738-3p.iso_5p:t.iso_3p:a	1.66886	5.54389	0.0223328	0.0647838
hsa-miR-6780a-5p.iso_5p:t.iso_3p:GT	1.66886	5.54389	0.0223328	0.0647838
hsa-miR-6793-5p.iso_5p:C.iso_3p:a	1.66886	5.54389	0.0223328	0.0647838
hsa-miR-5009-5p.iso_5p:t	1.66886	5.54389	0.0223328	0.0647838
hsa-miR-6845-5p.iso_5p:TG	1.66886	5.54389	0.0223328	0.0647838
hsa-miR-200a-5p.iso_3p:gga.iso_add:A	6.18562	-3.02762	0.0223454	0.0647866
hsa-miR-28-3p.iso_add:TA	6.074	-2.6924	0.022396	0.0648991
hsa-miR-584-5p.iso_3p:ag.iso_add:T	32.1626	5.41553	0.0225223	0.0652308
hsa-miR-19a-3p.iso_3p:ga	15.1021	-2.87427	0.0225737	0.0653457
hsa-miR-15b-5p.iso_3p:aca	50.364	-2.20421	0.0225932	0.0653678
hsa-miR-92a-3p.iso_3p:G.iso_add:T	5.60411	-2.76316	0.022942	0.0663421
hsa-miR-27b-3p.iso_3p:A.iso_add:AA	4.57073	-3.17872	0.022966	0.066377
hsa-miR-664a-5p.iso_3p:at	52.6749	-1.32191	0.0232146	0.0670603
hsa-miR-331-5p.iso_3p:c	4.6464	-3.20507	0.0232658	0.0671732
hsa-let-7b-5p.iso_3p:tt	4368.14	-1.31502	0.0236123	0.068138
hsa-miR-4732-5p.iso_3p:ct	5.03183	5.43463	0.0237926	0.0686225
hsa-miR-183-5p.iso_5p:t.iso_3p:act	5.04511	-3.15487	0.023848	0.0687465
hsa-miR-423-3p.iso_3p:t.iso_add:A	224.707	1.5344	0.0239004	0.0688255
hsa-miR-92a-3p.iso_3p:T.iso_add:A	6.25189	-2.72794	0.0238908	0.0688255
hsa-let-7i-5p.iso_5p:t	4.14507	-3.24006	0.0240623	0.0692559
hsa-miR-151a-3p.iso_3p:A.iso_add:A	814.817	-1.37595	0.0241757	0.0695461
hsa-miR-455-5p.iso_5p:ta.iso_3p:TG.iso_add:A	7.80937	-2.54534	0.0242581	0.0697469
hsa-miR-629-5p.iso_add:A	3.96371	2.72285	0.0244134	0.0701567
hsa-miR-6842-3p.iso_add:A	4.13908	3.80094	0.0246208	0.0707161
hsa-miR-378a-3p.iso_5p:a.iso_add:A	223.658	-1.47629	0.0247661	0.0710596
hsa-miR-3158-3p.iso_3p:c.iso_add:A	5.71846	5.395	0.0247623	0.0710596
hsa-miR-664a-5p.iso_5p:a.iso_3p:at	10.9835	-1.93206	0.0248635	0.0713021
hsa-miR-598-3p.iso_3p:ca.iso_add:T	5.10789	-3.30064	0.0249078	0.071392
hsa-miR-326.iso_add:TT	8.00381	2.24271	0.0251527	0.0720567
hsa-miR-92a-3p.iso_5p:t.iso_3p:gt	20.1819	3.96945	0.0251818	0.0721027
hsa-miR-134-5p.iso_3p:gg	2.96961	5.40301	0.025248	0.0722547
hsa-miR-100-5p.iso_3p:tg.iso_add:A	22.4728	-2.14001	0.0253483	0.0724905
hsa-miR-127-3p.iso_add:A	4.96977	5.37389	0.0253566	0.0724905
hsa-miR-92b-3p.iso_3p:tcc.iso_add:A	5.80187	2.45553	0.025385	0.0725342
hsa-miR-363-3p.iso_3p:gta.iso_add:A	4.6465	5.37039	0.0254875	0.072752
hsa-miR-1306-5p.iso_3p:a	5.5203	5.3872	0.0254811	0.072752
hsa-let-7b-5p.iso_3p:gtt.iso_add:AT	14.9795	-2.02844	0.0255257	0.0728233
hsa-miR-200a-5p.iso_5p:c.iso_3p:a.iso_add:T	5.32285	-3.25398	0.025607	0.0730177
hsa-miR-320a.iso_5p:a	157.998	1.12283	0.0256647	0.0731443
hsa-miR-29b-3p.iso_3p:tt	15.4293	-2.20832	0.0257149	0.0732496
hsa-let-7f-5p.iso_5p:A.iso_3p:t	5.97208	-2.39782	0.0257782	0.0733922
hsa-miR-92a-3p.iso_5p:t.iso_3p:t.iso_add:A	23.3158	1.69367	0.0259041	0.0737127
hsa-miR-146a-5p.iso_3p:gtt.iso_add:TT	4.21217	-3.18621	0.0261711	0.0744343
hsa-miR-361-3p.iso_5p:AG.iso_3p:ttt	4.52114	-3.14533	0.0263434	0.0748472
hsa-miR-191-3p.iso_5p:g	0.911488	5.39376	0.0263373	0.0748472
hsa-miR-99b-3p.iso_3p:g.iso_add:A	6.96325	-2.58387	0.026416	0.075015
hsa-miR-135b-5p.iso_3p:a	5.15947	-3.23748	0.0267171	0.075831
hsa-let-7i-5p.iso_3p:gtt.iso_add:A	139.851	-1.6831	0.0270989	0.0764875
hsa-miR-378a-3p.iso_5p:a.iso_3p:c.iso_add:TA	5.52895	-2.70746	0.0271218	0.0764875
hsa-miR-4665-5p.iso_3p:c	1.33509	5.36599	0.0272251	0.0764875
hsa-miR-6514-5p.iso_3p:gc.iso_add:A	1.33509	5.36599	0.0272251	0.0764875
hsa-miR-3934-5p.iso_3p:cag	1.33509	5.36599	0.0272251	0.0764875
hsa-miR-6734-5p.iso_3p:a	1.33509	5.36599	0.0272251	0.0764875
hsa-miR-6829-5p.iso_3p:ca	1.33509	5.36599	0.0272251	0.0764875
hsa-miR-3150b-3p.iso_add:A	1.33509	5.36599	0.0272251	0.0764875
hsa-miR-6852-5p.iso_add:A	1.33509	5.36599	0.0272251	0.0764875
hsa-miR-4738-3p.iso_5p:A.iso_3p:ga.iso_add:A	1.33509	5.36599	0.0272251	0.0764875
hsa-miR-501-3p.iso_5p:a.iso_3p:t.iso_add:A	1.33509	5.36599	0.0272251	0.0764875
hsa-miR-597-3p.iso_5p:AG.iso_3p:cgt.iso_add:T	1.33509	5.36599	0.0272251	0.0764875
hsa-miR-127-3p.iso_5p:t.iso_3p:t	1.33509	5.36599	0.0272251	0.0764875
hsa-miR-4646-5p.iso_5p:ac.iso_3p:C	1.33509	5.36599	0.0272251	0.0764875
hsa-miR-4738-3p.iso_5p:tg.iso_3p:GA	1.33509	5.36599	0.0272251	0.0764875
hsa-miR-4800-5p.iso_5p:AGG.iso_3p:ga	1.33509	5.36599	0.0272251	0.0764875
hsa-miR-6759-5p.iso_5p:t.iso_3p:T	1.33509	5.36599	0.0272251	0.0764875
hsa-miR-150-3p.iso_5p:c.iso_add:TA	1.33509	5.36599	0.0272251	0.0764875
hsa-miR-1909-3p.iso_5p:c.iso_add:A	1.33509	5.36599	0.0272251	0.0764875
hsa-miR-1307-3p.iso_5p:ac	1.33509	5.36599	0.0272251	0.0764875
hsa-miR-1307-3p.iso_3p:tg	163.286	1.93567	0.0276908	0.0777566
hsa-miR-200a-3p.iso_5p:ta.iso_3p:t	4.9775	-3.28504	0.0282783	0.0793658
hsa-miR-17-5p.iso_3p:T	17.0166	-2.20935	0.0283082	0.0793774
hsa-miR-193a-5p.iso_add:T	5.22111	-2.67787	0.0283111	0.0793774
hsa-miR-92a-3p.iso_add:A	4824.57	1.60103	0.0283654	0.0794892
hsa-miR-4433b-5p.iso_5p:a.iso_3p:TT	0.891281	5.31805	0.0283966	0.0795364
hsa-miR-195-3p.iso_3p:A	6.33106	-2.58153	0.0284457	0.079553
hsa-let-7a-5p.iso_3p:tt.iso_add:AAA	4.37215	-3.11601	0.0284409	0.079553
hsa-miR-151a-3p.iso_3p:g.iso_add:TAT	4.76273	-3.05208	0.0284254	0.079553
hsa-miR-28-3p.iso_3p:a.iso_add:TA	8.50215	-2.53231	0.0284853	0.0796234
hsa-miR-93-5p.iso_3p:g.iso_add:A	48.2455	-1.6693	0.0287273	0.0802594
hsa-miR-28-3p.iso_5p:c.iso_add:A	22.3154	-1.6712	0.0289122	0.0807351
hsa-miR-1299.iso_add:T	17.5721	-2.05329	0.0290356	0.0810389
hsa-miR-584-5p.iso_3p:gag	19.901	5.20205	0.0290563	0.0810558
hsa-miR-134-5p.iso_3p:g.iso_add:T	9.19342	5.22013	0.0290973	0.0811291
hsa-miR-26b-5p.iso_3p:gt	8.69977	-2.97695	0.0291469	0.0812264
hsa-miR-125b-5p.iso_3p:tga.iso_add:A	12.5043	-2.2272	0.029409	0.0819157
hsa-let-7i-5p.iso_add:TT	7.1478	-2.49528	0.0294304	0.081934
hsa-miR-200c-3p.iso_3p:ga.iso_add:TT	5.15815	-3.1818	0.0296083	0.0823876
hsa-miR-186-5p.iso_3p:t	741.267	-1.37516	0.029684	0.0825568
hsa-miR-183-5p.iso_5p:t.iso_3p:G	90.3704	-1.28351	0.0297964	0.0828278
hsa-miR-934.iso_3p:gg.iso_add:A	8.08801	-3.18407	0.0298194	0.08285
hsa-miR-10b-5p.iso_3p:gtg	10.6609	5.20386	0.0298737	0.0829591
hsa-miR-4433b-3p.iso_5p:A.iso_add:T	4.23406	5.21333	0.0301662	0.0837295
hsa-miR-92a-3p.iso_3p:T.iso_add:T	29.4337	-1.75671	0.0302919	0.084036
hsa-miR-423-3p.iso_5p:A.iso_add:T	7.83737	2.48441	0.030629	0.0849287
hsa-miR-29c-5p.iso_3p:ttc	5.80169	-3.16766	0.0309035	0.0856469
[truncated: 10,089 more rows]
