# Supplementary material for: Circulating miRNAs, isomiRs and small RNA clusters in human plasma and breast milk
Source: PLoS One. 2018 Mar 5;13(3):e0193527. doi: 10.1371/journal.pone.0193527 (PMC5837101; doi:10.1371/journal.pone.0193527)
Supplement: S7 Table — (XLSX) [file pone.0193527.s017.xlsx]

## Sheet: S7 Table
S7 Table. Relative abundance of small RNA clusters in plasma and milk
		Plasma							Milk					* Number of samples where the miRNA was detected with at least one count
			Abundance (%)							Abundance (%)
Cluster_id	Class	N*	Mean	SD	Annotation		Cluster_id	Class	N*	Mean	SD	Annotation
875	piRNA	5	37.9424	21.5542	gene repeat piRNA|repeat::scRNA;piRNA::piR-hsa-32187,piR-hsa-32161,piR-hsa-32162,piR-hsa-32159,piR-hsa-32160,piR-hsa-32179,piR-hsa-32167,piR-hsa-32158;gene::RXRB,RXRB,RXRB;repeat::scRNA;piRNA::piR-hsa-32187,piR-hsa-32161,piR-hsa-32162,piR-hsa-32159,piR-hsa-32160,piR-hsa-32179,piR-hsa-32167,piR-hsa-32158		898	tRNA	10	21.6705	14.7309	|gene::COLQ,COLQ;repeat::tRNA;piRNA::piR-hsa-26508,piR-hsa-28131,piR-hsa-12790,piR-hsa-2106,piR-hsa-25779,piR-hsa-25780,piR-hsa-20757;tRNA::tRNA-Gly-GCC-5-1;gene::VAC14;repeat::tRNA;piRNA::piR-hsa-1207,piR-hsa-12790,piR-hsa-2106,piR-hsa-2107,piR-hsa-25779,piR-hsa-25780,piR-hsa-25781,piR-hsa-25782,piR-hsa-25783,piR-hsa-18709;tRNA::tRNA-Gly-GCC-2-5;gene::VAC14;repeat::tRNA;piRNA::piR-hsa-26508,piR-…
815	miRNA	5	21.0384	28.4279	gene|gene::MIR486-1,MIR486-2,ANK1,ANK1,ANK1,ANK1,ANK1,ANK1,ANK1,ANK1;gene::MIR486-1,MIR486-2,ANK1,ANK1,ANK1,ANK1,ANK1,ANK1,ANK1,ANK1		980	miRNA	10	20.6937	13.0026	gene|gene::MIR148A
695	miRNA	5	5.06933	5.69894	gene|gene::MIR122,MIR3591		875	piRNA	10	8.9624	3.57358	gene repeat piRNA|repeat::scRNA;piRNA::piR-hsa-32187,piR-hsa-32161,piR-hsa-32162,piR-hsa-32159,piR-hsa-32160,piR-hsa-32179,piR-hsa-32167,piR-hsa-32158;gene::RXRB,RXRB,RXRB;repeat::scRNA;piRNA::piR-hsa-32187,piR-hsa-32161,piR-hsa-32162,piR-hsa-32159,piR-hsa-32160,piR-hsa-32179,piR-hsa-32167,piR-hsa-32158
36	miRNA	5	3.93966	5.93877	gene|gene::MIR423,MIR3184,NSRP1,NSRP1		963	miRNA	10	4.19852	2.10966	gene|gene::MIR30A
769	miRNA	5	2.45573	3.8038	gene|gene::MIR92A2;gene::MIR17HG,MIR17HG,MIR92A1		890	tRNA	10	3.58779	1.99789	tRNA repeat|tRNA::tRNA-Gly-GCC-1-5;repeat::tRNA;tRNA::tRNA-Gly-GCC-1-2;repeat::tRNA;tRNA::tRNA-Gly-GCC-1-4;repeat::tRNA;tRNA::tRNA-Gly-GCC-1-1;repeat::tRNA;tRNA::tRNA-Gly-GCC-1-3;repeat::tRNA
968	not_annotated	5	2.08951	2.12477	|		943	miRNA	10	3.38163	1.73386	gene|gene::MIR146B
877	repeat	5	2.06037	1.27106	repeat|repeat::scRNA		837	tRNA	10	3.02527	1.52917	|tRNA::tRNA-Glu-CTC-1-1;gene::NBPF20,NBPF10,NBPF10;repeat::tRNA;piRNA::piR-hsa-24672,piR-hsa-23289;tRNA::tRNA-Glu-CTC-1-5;gene::NBPF20,NBPF10,NBPF10;repeat::tRNA;piRNA::piR-hsa-23289;tRNA::tRNA-Glu-CTC-1-7;gene::NBPF20,NBPF10,NBPF10;repeat::tRNA;piRNA::piR-hsa-24672,piR-hsa-23289;tRNA::tRNA-Glu-CTC-1-2;gene::NBPF20,NBPF10,NBPF10;repeat::tRNA;piRNA::piR-hsa-23289;tRNA::tRNA-Glu-CTC-1-6;gene::NBPF2…
782	miRNA	5	1.7955	1.90957	gene|gene::MIR320A		973	not_annotated	10	2.7027	1.86872	|
141	miRNA	5	1.20275	0.695985	gene|gene::MIR451B,MIR451A		127	miRNA	10	2.65427	1.31858	gene|gene::MIR200A
676	gene	5	1.19179	1.38273	gene|gene::NRXN3,NRXN3		645	miRNA	10	2.40851	2.13001	gene|gene::MIR21
973	not_annotated	5	0.76964	0.422523	|		955	miRNA	10	1.67414	0.674256	repeat|repeat::rRNA;gene::MIR7641-2,DUSP5P1,RHOU;repeat::rRNA;gene::MIR7641-2;repeat::rRNA;gene::MIR7641-2;repeat::rRNA;gene::MIR7641-2;repeat::rRNA;gene::MIR7641-2;repeat::rRNA;gene::MIR7641-2;repeat::rRNA;gene::MIR7641-2;repeat::rRNA;gene::MIR7641-2;repeat::rRNA;gene::MIR7641-2;repeat::rRNA;gene::MIR7641-2;repeat::rRNA;gene::MIR7641-2;repeat::rRNA;gene::MIR7641-2;repeat::rRNA;gene::MIR7641-2;re…
955	miRNA	5	0.762369	0.530221	repeat|repeat::rRNA;gene::MIR7641-2,DUSP5P1,RHOU;repeat::rRNA;gene::MIR7641-2;repeat::rRNA;gene::MIR7641-2;repeat::rRNA;gene::MIR7641-2;repeat::rRNA;gene::MIR7641-2;repeat::rRNA;gene::MIR7641-2;repeat::rRNA;gene::MIR7641-2;repeat::rRNA;gene::MIR7641-2;repeat::rRNA;gene::MIR7641-2;repeat::rRNA;gene::MIR7641-2;repeat::rRNA;gene::MIR7641-2;repeat::rRNA;gene::MIR7641-2;repeat::rRNA;gene::MIR7641-2;re…		823	miRNA	10	1.49921	0.804117	gene|gene::MIR26A1,CTDSPL,CTDSPL;gene::MIR26A2,CTDSP2
898	tRNA	5	0.530788	0.499922	|gene::COLQ,COLQ;repeat::tRNA;piRNA::piR-hsa-26508,piR-hsa-28131,piR-hsa-12790,piR-hsa-2106,piR-hsa-25779,piR-hsa-25780,piR-hsa-20757;tRNA::tRNA-Gly-GCC-5-1;gene::VAC14;repeat::tRNA;piRNA::piR-hsa-1207,piR-hsa-12790,piR-hsa-2106,piR-hsa-2107,piR-hsa-25779,piR-hsa-25780,piR-hsa-25781,piR-hsa-25782,piR-hsa-25783,piR-hsa-18709;tRNA::tRNA-Gly-GCC-2-5;gene::VAC14;repeat::tRNA;piRNA::piR-hsa-26508,piR-…		130	miRNA	10	1.3685	0.921118	gene|gene::LOC105369635,MIR200C
677	not_annotated	4	0.4997	0.600893	|		877	repeat	10	1.17071	0.591001	repeat|repeat::scRNA
837	tRNA	5	0.458955	0.213635	|tRNA::tRNA-Glu-CTC-1-1;gene::NBPF20,NBPF10,NBPF10;repeat::tRNA;piRNA::piR-hsa-24672,piR-hsa-23289;tRNA::tRNA-Glu-CTC-1-5;gene::NBPF20,NBPF10,NBPF10;repeat::tRNA;piRNA::piR-hsa-23289;tRNA::tRNA-Glu-CTC-1-7;gene::NBPF20,NBPF10,NBPF10;repeat::tRNA;piRNA::piR-hsa-24672,piR-hsa-23289;tRNA::tRNA-Glu-CTC-1-2;gene::NBPF20,NBPF10,NBPF10;repeat::tRNA;piRNA::piR-hsa-23289;tRNA::tRNA-Glu-CTC-1-6;gene::NBPF2…		793	tRNA	10	1.07648	0.505807	tRNA repeat|tRNA::tRNA-Asp-GTC-2-4;repeat::tRNA;tRNA::tRNA-Asp-GTC-2-10;repeat::tRNA;tRNA::tRNA-Asp-GTC-2-5;repeat::tRNA;tRNA::tRNA-Asp-GTC-2-1;repeat::tRNA;tRNA::tRNA-Asp-GTC-2-2;repeat::tRNA;tRNA::tRNA-Asp-GTC-2-6;repeat::tRNA;tRNA::tRNA-Asp-GTC-3-1;repeat::tRNA;tRNA::tRNA-Asp-GTC-2-3;repeat::tRNA;tRNA::tRNA-Asp-GTC-2-7;repeat::tRNA;tRNA::tRNA-Asp-GTC-2-8;repeat::tRNA;gene::LTA4H,LTA4H;tRNA::tR…
740	miRNA	5	0.41828	0.609704	repeat gene|repeat::SINE,SINE;gene::MIR378A,PPARGC1B,PPARGC1B;repeat::SINE;gene::ZNF860		128	miRNA	10	1.00294	0.537922	gene|gene::MIR200B
980	miRNA	5	0.40686	0.270175	gene|gene::MIR148A		964	miRNA	10	0.923096	0.454043	gene|gene::MIR30D
983	piRNA	5	0.354091	0.719933	repeat piRNA|repeat::tRNA;piRNA::piR-hsa-28187,piR-hsa-28188,piR-hsa-28189,piR-hsa-28190,piR-hsa-1580		986	tRNA	10	0.880861	0.397311	|tRNA::tRNA-His-GTG-1-4;gene::NBPF8,NBPF8,NBPF8;repeat::tRNA;piRNA::piR-hsa-7193;tRNA::tRNA-His-GTG-1-1;gene::NBPF20,NBPF10,NBPF10;repeat::tRNA;piRNA::piR-hsa-7193;tRNA::tRNA-His-GTG-1-8;gene::SHF;repeat::tRNA;piRNA::piR-hsa-7193;tRNA::tRNA-His-GTG-1-2;gene::SHF;repeat::tRNA;piRNA::piR-hsa-7193;tRNA::tRNA-His-GTG-1-3;gene::NBPF8,NBPF8,NBPF8;repeat::tRNA;piRNA::piR-hsa-7193;tRNA::tRNA-His-GTG-1-5;…
635	gene	4	0.298388	0.324682	repeat gene|repeat::LTR;gene::LOC100507053		942	miRNA	10	0.859677	0.561995	gene|gene::MIR3142HG,MIR146A
373	repeat	5	0.295236	0.314687	repeat|repeat::DNA		919	miRNA	10	0.809935	0.647058	gene|gene::MIR99AHG,MIR99AHG,MIR99AHG,MIR99AHG,MIR99AHG,MIR99A,MIR99AHG,MIR99AHG,MIR99AHG,MIR99AHG,MIR99AHG,MIR99AHG,MIR99AHG,MIR99AHG,MIR99AHG
47	repeat	5	0.291451	0.140388	repeat|repeat::scRNA		740	miRNA	10	0.799667	0.309117	repeat gene|repeat::SINE,SINE;gene::MIR378A,PPARGC1B,PPARGC1B;repeat::SINE;gene::ZNF860
964	miRNA	5	0.273759	0.0893726	gene|gene::MIR30D		663	miRNA	10	0.694222	0.47863	gene|gene::MIR27B,C9orf3,C9orf3
595	miRNA	5	0.262473	0.181115	gene|gene::MIR22HG,MIR22HG,MIR22HG,MIR22HG,MIR22		733	miRNA	10	0.579081	0.533634	gene miRNA|gene::RCL1,RCL1,RCL1,RCL1,MIR101-2;miRNA::hsa-miR-101-3p;gene::MIR101-1,JAK1,JAK1,JAK1;miRNA::hsa-miR-101-3p
821	miRNA	5	0.252856	0.331085	gene|gene::NDUFAF3,MIR191,DALRD3		595	miRNA	10	0.521587	0.38427	gene|gene::MIR22HG,MIR22HG,MIR22HG,MIR22HG,MIR22
645	miRNA	5	0.245639	0.170875	gene|gene::MIR21		816	gene	10	0.489759	0.296844	repeat gene|repeat::LINE,LINE;gene::PTK2,PTK2,PTK2,PTK2
619	not_annotated	5	0.239632	0.333308	|		131	miRNA	10	0.457901	0.406978	gene|gene::LOC105369635,MIR141
447	miRNA	5	0.223469	0.1956	gene|gene::MIR185,TANGO2,TANGO2,TANGO2,TANGO2,TANGO2,TANGO2,TANGO2,TANGO2,TANGO2,TANGO2,TANGO2,TANGO2,TANGO2,TANGO2,TANGO2,TANGO2,TANGO2,TANGO2,TANGO2,TANGO2,TANGO2,TANGO2,TANGO2,TANGO2,TANGO2,TANGO2,TANGO2,TANGO2,TANGO2,TANGO2,TANGO2,TANGO2,TANGO2,TANGO2,TANGO2,TANGO2,TANGO2,TANGO2,TANGO2		863	tRNA	10	0.407351	0.2864	|tRNA::tRNA-Val-CAC-4-1;repeat::tRNA;piRNA::piR-hsa-6145,piR-hsa-24684,piR-hsa-6144,piR-hsa-6148,piR-hsa-23656,piR-hsa-23330,piR-hsa-24683;tRNA::tRNA-Val-CAC-5-1;gene::LOC101929798;repeat::tRNA;piRNA::piR-hsa-6145,piR-hsa-24684,piR-hsa-6144,piR-hsa-6148,piR-hsa-23656,piR-hsa-23330,piR-hsa-24683;tRNA::tRNA-Val-CAC-1-1;gene::LOC101929798;repeat::tRNA;piRNA::piR-hsa-6145,piR-hsa-24684,piR-hsa-6144,p…
758	gene	5	0.223193	0.222598	repeat gene|repeat::LINE;gene::VPS72,VPS72,VPS72		962	miRNA	10	0.370201	0.207953	gene|gene::NFYC,NFYC,MIR30E,NFYC,NFYC,NFYC,NFYC,NFYC
467	repeat	4	0.215874	0.259022	repeat|repeat::LINE		831	tRNA	10	0.36833	0.135574	tRNA repeat|tRNA::tRNA-Glu-TTC-2-1;repeat::tRNA;tRNA::tRNA-Glu-TTC-2-2;repeat::tRNA
816	gene	5	0.213729	0.138383	repeat gene|repeat::LINE,LINE;gene::PTK2,PTK2,PTK2,PTK2		724	miRNA	10	0.363595	0.504318	gene|gene::MIR375
15	miRNA	5	0.194634	0.103378	gene|gene::MIR140,WWP2,WWP2,WWP2,WWP2		894	tRNA	10	0.362126	0.233202	tRNA|tRNA::tRNA-Gly-CCC-2-1;tRNA::tRNA-Gly-CCC-2-2
768	miRNA	5	0.192231	0.0942144	gene|gene::MIR25,MCM7,MCM7,MCM7		887	tRNA	10	0.318025	0.201667	tRNA repeat gene|tRNA::tRNA-Glu-TTC-9-1;repeat::tRNA;gene::ABI2,ABI2,ABI2,ABI2
774	gene	5	0.181881	0.131668	gene|gene::SYNE1,SYNE1		805	miRNA	10	0.300026	0.159853	gene|gene::MIR181A1,MIR181A1HG;gene::NR6A1,NR6A1,NR6A1,MIR181A2,MIR181A2HG
760	gene	4	0.180226	0.195087	repeat gene|repeat::LINE;gene::MLPH,MLPH,MLPH,MLPH,MLPH		769	miRNA	10	0.292361	0.184295	gene|gene::MIR92A2;gene::MIR17HG,MIR17HG,MIR92A1
30	repeat	5	0.178737	0.177293	repeat|repeat::SINE		983	piRNA	10	0.27971	0.145214	repeat piRNA|repeat::tRNA;piRNA::piR-hsa-28187,piR-hsa-28188,piR-hsa-28189,piR-hsa-28190,piR-hsa-1580
283	repeat	4	0.17791	0.164316	repeat|repeat::LINE		918	miRNA	10	0.24801	0.129513	gene|gene::SPACA6P-AS,MIR99B,SPACA6
674	repeat	4	0.176525	0.165941	repeat|repeat::LINE		933	tRNA	10	0.231238	0.139188	|tRNA::tRNA-Ala-AGC-3-1;repeat::tRNA;piRNA::piR-hsa-28402,piR-hsa-28403,piR-hsa-28406,piR-hsa-28401,piR-hsa-28404,piR-hsa-28405,piR-hsa-28407,piR-hsa-28419,piR-hsa-28421;tRNA::tRNA-Ala-AGC-5-1;repeat::tRNA;piRNA::piR-hsa-28402,piR-hsa-28403,piR-hsa-28406,piR-hsa-28401,piR-hsa-28404,piR-hsa-28405,piR-hsa-28407,piR-hsa-28419,piR-hsa-28421;tRNA::tRNA-Ala-AGC-7-1;repeat::tRNA;piRNA::piR-hsa-28404,piR…
974	gene	4	0.172114	0.169756	repeat gene|repeat::LINE;gene::PTGR2,PTGR2,PTGR2		385	miRNA	10	0.231033	0.152691	gene|gene::LOC284454,MIR24-2;gene::MIR24-1,C9orf3,C9orf3,MIR3074
762	gene	4	0.164876	0.19449	gene|gene::CSF1R,CSF1R,CSF1R		819	miRNA	10	0.223296	0.184836	gene piRNA|gene::MIR182;piRNA::piR-hsa-26131
337	gene	5	0.157974	0.122054	gene|gene::GOLGA2P10,GOLGA2P10,GOLGA2P10,LOC727751,LOC727751,GOLGA6L10,GOLGA6L17P,GOLGA6L9;gene::GOLGA2P2Y,GOLGA2P3Y;gene::GOLGA2P2Y,GOLGA2P3Y;gene::GOLGA2P2Y,GOLGA2P3Y;gene::GOLGA2P2Y,GOLGA2P3Y;gene::GOLGA2P10,GOLGA2P10,GOLGA2P10,LOC727751,LOC727751,GOLGA6L17P;gene::LOC440300,GOLGA2P7;gene::GOLGA2P10,GOLGA2P10,GOLGA2P10,GOLGA6L10		821	miRNA	10	0.223151	0.132299	gene|gene::NDUFAF3,MIR191,DALRD3
471	gene	5	0.15538	0.168194	gene|gene::BRE,BRE,BRE,BRE,BRE,BRE		782	miRNA	10	0.208164	0.11723	gene|gene::MIR320A
986	tRNA	5	0.148363	0.270164	|tRNA::tRNA-His-GTG-1-4;gene::NBPF8,NBPF8,NBPF8;repeat::tRNA;piRNA::piR-hsa-7193;tRNA::tRNA-His-GTG-1-1;gene::NBPF20,NBPF10,NBPF10;repeat::tRNA;piRNA::piR-hsa-7193;tRNA::tRNA-His-GTG-1-8;gene::SHF;repeat::tRNA;piRNA::piR-hsa-7193;tRNA::tRNA-His-GTG-1-2;gene::SHF;repeat::tRNA;piRNA::piR-hsa-7193;tRNA::tRNA-His-GTG-1-3;gene::NBPF8,NBPF8,NBPF8;repeat::tRNA;piRNA::piR-hsa-7193;tRNA::tRNA-His-GTG-1-5;…		822	miRNA	10	0.176356	0.110919	gene|gene::MIR26B,CTDSP1,CTDSP1,CTDSP1
909	miRNA	5	0.141678	0.176206	gene|gene::MIR3615,SLC9A3R1		36	miRNA	10	0.170671	0.0661197	gene|gene::MIR423,MIR3184,NSRP1,NSRP1
607	repeat	4	0.141506	0.176984	repeat|repeat::Satellite		838	repeat	10	0.166896	0.107064	repeat|repeat::tRNA
372	not_annotated	4	0.138673	0.15986	|		768	miRNA	10	0.159389	0.0636024	gene|gene::MIR25,MCM7,MCM7,MCM7
757	not_annotated	4	0.133588	0.168746	|		977	miRNA	10	0.15611	0.0852886	gene|gene::MIR148B,COPZ1,COPZ1,COPZ1,COPZ1,COPZ1
787	miRNA	5	0.13173	0.107043	gene|gene::MIR143,CARMN,CARMN		74	snoRNA: SCARNA	10	0.151946	0.0727827	ncrna gene|ncrna::ACA45;gene::SNHG21,SNHG21,SNHG21,SCARNA15,FSD2,FSD2,FSD2
314	gene	5	0.130153	0.130927	repeat gene|repeat::LTR,SINE;gene::ARHGEF38,ARHGEF38		664	miRNA	10	0.150743	0.115673	gene|gene::MIR27A
445	not_annotated	5	0.125386	0.0995124	|		926	tRNA	10	0.148242	0.0583784	tRNA repeat piRNA|tRNA::tRNA-Ala-TGC-3-2;repeat::tRNA;piRNA::piR-hsa-11256,piR-hsa-28374,piR-hsa-28378;tRNA::tRNA-Ala-CGC-2-1;repeat::tRNA;piRNA::piR-hsa-11256,piR-hsa-28374,piR-hsa-28378;tRNA::tRNA-Ala-TGC-3-1;repeat::tRNA;piRNA::piR-hsa-28374,piR-hsa-28378,piR-hsa-11256
148	gene	5	0.12463	0.152738	repeat gene|repeat::LINE;gene::LDLRAD4,LDLRAD4		835	tRNA	10	0.139517	0.0538974	tRNA repeat|tRNA::tRNA-Glu-TTC-1-1;repeat::tRNA;tRNA::tRNA-Glu-TTC-1-2;repeat::tRNA
868	repeat	5	0.121561	0.124019	repeat|repeat::scRNA		868	repeat	10	0.133827	0.077353	repeat|repeat::scRNA
60	not_annotated	4	0.119973	0.160172	|		697	miRNA	10	0.128533	0.061353	repeat gene|repeat::DNA;gene::MIR361,CHM,CHM
470	not_annotated	4	0.118945	0.143209	|		718	miRNA	10	0.127289	0.0639154	gene|gene::MIR30C2;gene::MIR30C1,NFYC,NFYC,NFYC,NFYC,NFYC,NFYC,NFYC
465	lncRNA: AS	4	0.115467	0.195712	gene|gene::NR2F2-AS1		573	miRNA	10	0.127	0.0923787	gene|gene::MIR186,ZRANB2,ZRANB2
691	miRNA	5	0.11097	0.144584	gene|gene::MIR629,TLE3,TLE3,TLE3,TLE3,TLE3,TLE3,TLE3		848	tRNA	10	0.125731	0.0682227	tRNA repeat|tRNA::tRNA-Val-CAC-2-1;repeat::tRNA
767	repeat	4	0.107155	0.117455	repeat|repeat::LINE		458	miRNA	10	0.118823	0.0915174	gene|gene::MIR29A
953	gene	4	0.10685	0.139628	gene|gene::RERE,RERE		451	miRNA	10	0.108165	0.0912059	gene|gene::MIR16-2,SMC4,SMC4,SMC4;gene::MIR16-1,DLEU2
694	repeat	4	0.105002	0.133731	repeat|repeat::LINE		717	miRNA	10	0.106803	0.0631153	gene|gene::MIR30B
873	lncRNA: AS	5	0.101547	0.0716497	repeat gene|repeat::scRNA;gene::ZNF436-AS1,ZNF436-AS1		849	tRNA	10	0.1059	0.0370174	tRNA repeat|tRNA::tRNA-Val-TAC-1-2;repeat::tRNA;tRNA::tRNA-Val-TAC-1-1;repeat::tRNA
647	gene	4	0.101216	0.139043	repeat gene|repeat::LTR;gene::NDUFAF2		659	miRNA	10	0.103696	0.0654434	gene|gene::MIR335,MEST,MEST,MEST,MEST,MEST,MEST
751	miRNA	5	0.0991516	0.0805341	gene|gene::MIR192,MIR194-2HG,MIR194-2HG,MIR194-2HG		286	miRNA	10	0.100339	0.0544348	gene|gene::MIR103A1,MIR103B1,PANK3;gene::MIR103A2,MIR103B2,PANK2,PANK2,PANK2,PANK2,PANK2,PANK2
111	miRNA	5	0.098389	0.110977	gene|gene::MIR1307,USMG5,USMG5,USMG5		790	miRNA	10	0.0994386	0.0853351	gene|gene::MIR183
552	gene	4	0.0958961	0.122816	gene|gene::CEP85L,CEP85L		794	tRNA	10	0.0982344	0.0444738	tRNA repeat gene|tRNA::tRNA-Asp-GTC-1-1;repeat::tRNA;gene::LOC643770
867	repeat	5	0.0903381	0.0686939	repeat|repeat::scRNA		325	tRNA	10	0.097944	0.0510148	|tRNA::tRNA-iMet-CAT-1-5;repeat::tRNA;piRNA::piR-hsa-23679,piR-hsa-23588,piR-hsa-1100,piR-hsa-12485,piR-hsa-27400,piR-hsa-28116,piR-hsa-27399,piR-hsa-13893,piR-hsa-27398;tRNA::tRNA-iMet-CAT-2-1;repeat::tRNA;piRNA::piR-hsa-23679,piR-hsa-13893,piR-hsa-28116,piR-hsa-27398,piR-hsa-27399,piR-hsa-27400,piR-hsa-12485,piR-hsa-1100,piR-hsa-23588;tRNA::tRNA-iMet-CAT-1-7;repeat::tRNA;piRNA::piR-hsa-23679,pi…
823	miRNA	5	0.0870367	0.0604966	gene|gene::MIR26A1,CTDSPL,CTDSPL;gene::MIR26A2,CTDSP2		840	miRNA	10	0.0964525	0.0793852	gene|gene::MIR19B2;gene::MIR17HG,MIR17HG,MIR19B1
18	not_annotated	5	0.0858404	0.114847	|		880	miRNA	10	0.0941308	0.0656924	gene|gene::MIR23A
685	gene	5	0.0854062	0.113589	gene|gene::PACSIN2,PACSIN2,PACSIN2		129	miRNA	10	0.087283	0.0800171	gene|gene::MIR429
733	miRNA	5	0.0853622	0.0404247	gene miRNA|gene::RCL1,RCL1,RCL1,RCL1,MIR101-2;miRNA::hsa-miR-101-3p;gene::MIR101-1,JAK1,JAK1,JAK1;miRNA::hsa-miR-101-3p		520	miRNA	10	0.0863604	0.0580663	gene|gene::MIR99AHG,MIR99AHG,MIR99AHG,MIR125B2,MIR99AHG,MIR99AHG,MIR99AHG,MIR99AHG,MIR99AHG,MIR99AHG,MIR99AHG,MIR99AHG,MIR99AHG,MIR99AHG,MIR99AHG,MIR99AHG,MIR99AHG
10	miRNA	5	0.0814591	0.155749	gene|gene::MIR484,NDE1		701	miRNA	10	0.0841961	0.0507447	repeat gene|repeat::LINE,LINE;gene::MIR28,LPP,LPP,LPP
329	gene	4	0.0799737	0.0794071	gene|gene::EPS15L1,EPS15L1,EPS15L1,EPS15L1,EPS15L1,EPS15L1		99	miRNA	10	0.0770453	0.0603363	gene|gene::MIR205HG,MIR205
682	not_annotated	5	0.0783166	0.0761047	|		47	repeat	10	0.0723487	0.0288437	repeat|repeat::scRNA
919	miRNA	5	0.0778291	0.0557895	gene|gene::MIR99AHG,MIR99AHG,MIR99AHG,MIR99AHG,MIR99AHG,MIR99A,MIR99AHG,MIR99AHG,MIR99AHG,MIR99AHG,MIR99AHG,MIR99AHG,MIR99AHG,MIR99AHG,MIR99AHG		476	tRNA	10	0.0713165	0.0478249	|tRNA::tRNA-Pro-TGG-3-1;repeat::tRNA;tRNA::tRNA-Pro-CGG-1-1;repeat::tRNA;tRNA::tRNA-Pro-AGG-2-1;repeat::tRNA;tRNA::tRNA-Pro-AGG-2-8;repeat::tRNA;tRNA::tRNA-Pro-TGG-3-5;repeat::tRNA;tRNA::tRNA-Pro-AGG-2-4;repeat::tRNA;tRNA::tRNA-Pro-AGG-1-1;repeat::tRNA;tRNA::tRNA-Pro-TGG-3-2;repeat::tRNA;tRNA::tRNA-Pro-AGG-2-7;repeat::tRNA;tRNA::tRNA-Pro-TGG-3-4;repeat::tRNA;tRNA::tRNA-Pro-AGG-2-6;repeat::tRNA;tR…
362	gene	5	0.0764744	0.0502266	repeat gene|repeat::SINE;gene::TSHZ2,TSHZ2		825	tRNA	10	0.0655019	0.0537018	tRNA repeat|tRNA::tRNA-Trp-CCA-2-1;repeat::tRNA
866	repeat	5	0.0736191	0.0452595	repeat|repeat::scRNA		619	not_annotated	10	0.0647759	0.0744965	|
809	miRNA	4	0.0734839	0.0905844	gene|gene::MIR10B		803	miRNA	10	0.0641221	0.0332147	gene|gene::NR6A1,MIR181B2,MIR181A2HG,NR6A1,NR6A1;gene::MIR181B1,MIR181A1HG
636	gene	4	0.072577	0.0920716	gene|gene::CSMD3,CSMD3,CSMD3		722	tRNA	10	0.0638028	0.0214858	|tRNA::tRNA-Gln-CTG-1-1;repeat::tRNA;piRNA::piR-hsa-28527;tRNA::tRNA-Gln-CTG-1-5;repeat::tRNA;piRNA::piR-hsa-28527;tRNA::tRNA-Gln-CTG-1-2;repeat::tRNA;piRNA::piR-hsa-28527;tRNA::tRNA-Gln-CTG-1-4;repeat::tRNA;piRNA::piR-hsa-28527;tRNA::tRNA-Gln-CTG-1-3;repeat::tRNA;piRNA::piR-hsa-28527
226	not_annotated	5	0.0723225	0.100312	|		905	tRNA	10	0.0628344	0.0551942	tRNA repeat piRNA|tRNA::tRNA-Ser-TGA-2-1;repeat::tRNA;piRNA::piR-hsa-32170,piR-hsa-28590;tRNA::tRNA-Ser-AGA-1-1;repeat::tRNA;piRNA::piR-hsa-28590,piR-hsa-32170,piR-hsa-21126;tRNA::tRNA-Ser-TGA-4-1;repeat::tRNA;piRNA::piR-hsa-32170,piR-hsa-28590
526	not_annotated	4	0.0703542	0.0726187	|		808	miRNA	10	0.0627488	0.0441077	gene|gene::MIR10A
933	tRNA	5	0.0692258	0.0487627	|tRNA::tRNA-Ala-AGC-3-1;repeat::tRNA;piRNA::piR-hsa-28402,piR-hsa-28403,piR-hsa-28406,piR-hsa-28401,piR-hsa-28404,piR-hsa-28405,piR-hsa-28407,piR-hsa-28419,piR-hsa-28421;tRNA::tRNA-Ala-AGC-5-1;repeat::tRNA;piRNA::piR-hsa-28402,piR-hsa-28403,piR-hsa-28406,piR-hsa-28401,piR-hsa-28404,piR-hsa-28405,piR-hsa-28407,piR-hsa-28419,piR-hsa-28421;tRNA::tRNA-Ala-AGC-7-1;repeat::tRNA;piRNA::piR-hsa-28404,piR…		934	tRNA	10	0.0612178	0.033535	|tRNA::tRNA-Cys-GCA-2-1;repeat::tRNA;piRNA::piR-hsa-28394,piR-hsa-28398,piR-hsa-28397,piR-hsa-28396;tRNA::tRNA-Cys-GCA-2-3;repeat::tRNA;piRNA::piR-hsa-28394,piR-hsa-28398,piR-hsa-28397,piR-hsa-28396;tRNA::tRNA-Cys-GCA-2-4;repeat::tRNA;piRNA::piR-hsa-28394,piR-hsa-28398,piR-hsa-28397,piR-hsa-28396;tRNA::tRNA-Cys-GCA-2-2;repeat::tRNA;piRNA::piR-hsa-28394,piR-hsa-28398,piR-hsa-28396,piR-hsa-28397
871	gene	5	0.0689622	0.0478169	repeat gene|repeat::scRNA;gene::CBR4		902	tRNA	10	0.0610917	0.0424365	tRNA piRNA repeat gene|tRNA::tRNA-Val-CAC-8-1;repeat::tRNA;piRNA::piR-hsa-20757;tRNA::tRNA-Gly-CCC-6-1;repeat::tRNA;gene::LOC101929798
280	not_annotated	4	0.0685102	0.0673141	|		670	miRNA	10	0.0583834	0.0537707	gene|gene::SPACA6P-AS,MIR125A,SPACA6
435	not_annotated	4	0.0684619	0.0611476	|		884	gene	10	0.0529207	0.039112	repeat gene|repeat::LINE;gene::MORC4,MORC4
890	tRNA	5	0.0682279	0.059588	tRNA repeat|tRNA::tRNA-Gly-GCC-1-5;repeat::tRNA;tRNA::tRNA-Gly-GCC-1-2;repeat::tRNA;tRNA::tRNA-Gly-GCC-1-4;repeat::tRNA;tRNA::tRNA-Gly-GCC-1-1;repeat::tRNA;tRNA::tRNA-Gly-GCC-1-3;repeat::tRNA		851	tRNA	10	0.051799	0.041992	tRNA repeat|tRNA::tRNA-Thr-AGT-1-2;repeat::tRNA;gene::CTC1,CTC1;tRNA::tRNA-Thr-AGT-1-1;repeat::tRNA;gene::CTC1,CTC1;tRNA::tRNA-Thr-AGT-1-3;repeat::tRNA;gene::CTC1,CTC1;tRNA::tRNA-Thr-AGT-2-2;repeat::tRNA;gene::CTC1,CTC1;tRNA::tRNA-Thr-AGT-2-1;repeat::tRNA;gene::CTC1,CTC1;tRNA::tRNA-Thr-AGT-6-1;repeat::tRNA;gene::CTC1,CTC1;tRNA::tRNA-Thr-AGT-5-1;repeat::tRNA;gene::CTC1,CTC1;tRNA::tRNA-Thr-CGT-3-1;…
408	not_annotated	4	0.0677844	0.0821451	|		846	tRNA	10	0.0516839	0.0543247	tRNA repeat piRNA|tRNA::tRNA-Val-AAC-2-1;repeat::tRNA;piRNA::piR-hsa-23655,piR-hsa-28877,piR-hsa-28876
281	repeat	4	0.0670879	0.0858664	repeat|repeat::SINE		87	miRNA	10	0.050392	0.0238803	repeat gene|repeat::LINE;gene::MIR374B,MIR374C,FTX
118	miRNA	5	0.0668453	0.0582577	gene|gene::EGFL7,EGFL7,EGFL7,EGFL7,EGFL7,MIR126		917	miRNA	10	0.0491109	0.0390281	gene|gene::MIR100,MIR100HG,MIR100HG,MIR100HG,MIR100HG,MIR100HG,MIR100HG,MIR100HG,MIR100HG,MIR100HG,MIR100HG,MIR100HG,MIR100HG,MIR100HG,MIR100HG
702	not_annotated	5	0.0668443	0.0687539	|		787	miRNA	10	0.0481785	0.0378684	gene|gene::MIR143,CARMN,CARMN
683	not_annotated	5	0.0665775	0.0528552	|		895	tRNA	10	0.0475972	0.0294881	tRNA repeat|tRNA::tRNA-Gly-TCC-2-1;repeat::tRNA;gene::NBPF20,NBPF10,NBPF10;tRNA::tRNA-Gly-TCC-2-5;repeat::tRNA;gene::NBPF20,NBPF10,NBPF10;tRNA::tRNA-Gly-TCC-2-2;repeat::tRNA;gene::NBPF20,NBPF10,NBPF10;tRNA::tRNA-Gly-TCC-2-6;repeat::tRNA;gene::NBPF20,NBPF10,NBPF10;tRNA::tRNA-Gly-TCC-2-3;repeat::tRNA;gene::NBPF20,NBPF10,NBPF10;tRNA::tRNA-Gly-TCC-2-4;repeat::tRNA;gene::NBPF20,NBPF10,NBPF10
13	gene	4	0.0660665	0.0707095	gene|gene::CHI3L1		879	miRNA	10	0.0461463	0.0349573	gene|gene::MIR23B,C9orf3,C9orf3
687	not_annotated	4	0.0657466	0.0554323	|		378	miRNA	10	0.0457356	0.0251872	gene piRNA|gene::MIR106B,MCM7,MCM7,MCM7;piRNA::piR-hsa-29218
1004	gene	4	0.0653936	0.0626361	gene|gene::ETS1,ETS1,ETS1		900	tRNA	10	0.0446327	0.0342194	tRNA repeat|repeat::SINE,tRNA;repeat::tRNA;tRNA::tRNA-Gly-TCC-1-1;repeat::tRNA
413	gene	4	0.0639976	0.0557616	gene|gene::TIE1,TIE1		77	miRNA	10	0.0421357	0.030908	gene|gene::MIR20A,MIR17HG,MIR17HG
279	gene	4	0.062841	0.0793525	gene|gene::DLD,DLD,DLD,DLD		847	tRNA	10	0.0408508	0.037368	tRNA repeat piRNA|tRNA::tRNA-Arg-TCT-1-1;repeat::tRNA;piRNA::piR-hsa-31280,piR-hsa-32299
557	repeat	4	0.0620389	0.0735821	repeat|repeat::SINE		539	miRNA	10	0.0397952	0.0222162	gene|gene::CLCN5,MIR532,CLCN5,CLCN5
775	repeat	4	0.0619826	0.0784682	repeat|repeat::DNA		800	miRNA	10	0.0384854	0.0173537	gene|gene::MIR193B,MIR193BHG,MIR193BHG
318	miRNA	5	0.0611977	0.0657041	gene|gene::MIR744,MAP2K4,MAP2K4		968	not_annotated	10	0.0366896	0.032024	|
164	lncRNA: AS	4	0.0611134	0.0696885	gene|gene::LYRM4,LYRM4,LYRM4,LYRM4,LYRM4-AS1,LYRM4,LYRM4,LYRM4,LYRM4		540	miRNA	10	0.0356448	0.0222675	repeat gene|repeat::DNA;gene::MIR652,TMEM164,TMEM164
361	not_annotated	5	0.0605667	0.0569482	|		40	miRNA	10	0.0354043	0.0201529	gene|gene::MIR93,MCM7,MCM7,MCM7
896	not_annotated	4	0.0582056	0.0716172	|		705	tRNA	10	0.0353245	0.0333896	|tRNA::tRNA-Asn-GTT-2-6;repeat::tRNA;piRNA::piR-hsa-23621,piR-hsa-22381,piR-hsa-22382,piR-hsa-28839,piR-hsa-28840,piR-hsa-29416,piR-hsa-29417,piR-hsa-13150,piR-hsa-32795;tRNA::tRNA-Asn-GTT-2-4;repeat::tRNA;piRNA::piR-hsa-28839,piR-hsa-28840,piR-hsa-29417,piR-hsa-29416,piR-hsa-22382,piR-hsa-22381,piR-hsa-23621;tRNA::tRNA-Asn-GTT-2-1;gene::NBPF8,NBPF8,NBPF8;repeat::tRNA;piRNA::piR-hsa-22381,piR-hsa…
29	gene	5	0.0570573	0.0514871	gene|gene::MYO7A,MYO7A,MYO7A		860	tRNA	10	0.0352901	0.0170487	|tRNA::tRNA-Arg-TCG-3-1;gene::KCTD2;repeat::tRNA;piRNA::piR-hsa-12423,piR-hsa-1008;tRNA::tRNA-Arg-CCG-1-3;gene::KCTD2;repeat::tRNA;piRNA::piR-hsa-12423,piR-hsa-1008,piR-hsa-17520;tRNA::tRNA-Arg-CCG-1-2;gene::KCTD2;repeat::tRNA;piRNA::piR-hsa-17520,piR-hsa-12423,piR-hsa-1008,piR-hsa-11341;tRNA::tRNA-Arg-CCG-1-1;gene::KCTD2;repeat::tRNA;piRNA::piR-hsa-12423,piR-hsa-1008,piR-hsa-17520
378	miRNA	5	0.056414	0.0355825	gene piRNA|gene::MIR106B,MCM7,MCM7,MCM7;piRNA::piR-hsa-29218		350	miRNA	10	0.0345181	0.0174846	gene|gene::MIR193A
472	not_annotated	5	0.0558567	0.106639	|		547	miRNA	10	0.0343011	0.0207897	repeat gene|repeat::DNA;gene::MIR224,GABRE
975	gene	4	0.0533789	0.0444561	repeat gene|repeat::DNA;gene::DLEU7		452	miRNA	10	0.0342393	0.0237856	gene|gene::MIR497HG,MIR195
539	miRNA	5	0.0526127	0.0379666	gene|gene::CLCN5,MIR532,CLCN5,CLCN5		15	miRNA	10	0.0332567	0.0181024	gene|gene::MIR140,WWP2,WWP2,WWP2,WWP2
69	snoRNA: SNORD	5	0.0525429	0.0316941	ncrna gene|ncrna::U104;gene::SNHG25,SNORD104		729	miRNA	10	0.0317002	0.0234162	gene|gene::MIR499A,MIR499B,MYH7B
864	gene	5	0.0524371	0.0350092	repeat gene|repeat::scRNA;repeat::scRNA;gene::STAG1		187	tRNA	10	0.0305261	0.0223757	tRNA repeat|tRNA::tRNA-Leu-CAG-1-2;repeat::tRNA;tRNA::tRNA-Leu-CAG-1-4;repeat::tRNA;tRNA::tRNA-Leu-CAG-1-4;repeat::tRNA;gene::PLD5,PLD5,PLD5,PLD5;tRNA::tRNA-Leu-CAG-1-3;repeat::tRNA;gene::PLD5,PLD5,PLD5,PLD5;tRNA::tRNA-Leu-CAG-1-6;repeat::tRNA;gene::PLD5,PLD5,PLD5,PLD5;tRNA::tRNA-Leu-CAG-2-1;repeat::tRNA;gene::PLD5,PLD5,PLD5,PLD5;tRNA::tRNA-Leu-CAG-1-5;repeat::tRNA;gene::PLD5,PLD5,PLD5,PLD5;tRNA:…
766	not_annotated	4	0.0521189	0.0530135	|		741	miRNA	10	0.0291052	0.0142178	gene|gene::MIR378C
679	gene	4	0.0514192	0.106801	gene|gene::RREB1,RREB1,RREB1,RREB1		17	gene: gene_ribosomal	10	0.0286164	0.023817	gene|gene::RPS6
68	gene	4	0.051125	0.0681286	repeat gene|repeat::DNA;gene::PLEKHS1,PLEKHS1,PLEKHS1		836	repeat	10	0.0274831	0.0105986	repeat|repeat::tRNA
151	gene	4	0.0507473	0.0692491	gene|gene::ARSG,ARSG		78	miRNA	10	0.027478	0.0201474	gene|gene::MIR17HG,MIR17HG,MIR17
14	gene	4	0.0505311	0.0616992	repeat gene|repeat::LINE;gene::CNTNAP2		111	miRNA	10	0.027188	0.0138717	gene|gene::MIR1307,USMG5,USMG5,USMG5
385	miRNA	5	0.0503144	0.0359744	gene|gene::LOC284454,MIR24-2;gene::MIR24-1,C9orf3,C9orf3,MIR3074		979	miRNA	10	0.0264627	0.0139518	gene|gene::MIR152,COPZ2
563	repeat	4	0.0501492	0.0418484	repeat|repeat::SINE		39	miRNA	10	0.0264088	0.0189165	gene|gene::MIR221
724	miRNA	5	0.0500935	0.0432826	gene|gene::MIR375		897	repeat	10	0.0259913	0.0210258	repeat|repeat::tRNA,LINE
918	miRNA	5	0.0496487	0.0385913	gene|gene::SPACA6P-AS,MIR99B,SPACA6		500	miRNA	10	0.0254129	0.0156833	gene|gene::MIR222
176	gene	4	0.0490102	0.0393337	gene|gene::UBASH3B		331	miRNA	10	0.0249744	0.0123928	gene miRNA|gene::MIR7-3HG,MIR7-3;miRNA::hsa-miR-7-5p;gene::MIR7-2,MIR3529;miRNA::hsa-miR-7-5p;gene::HNRNPK,HNRNPK,HNRNPK,HNRNPK,HNRNPK,MIR7-1,HNRNPK;miRNA::hsa-miR-7-5p
666	gene	4	0.0488321	0.0631155	gene|gene::HDAC4		480	tRNA	10	0.0248767	0.0165596	tRNA repeat|tRNA::tRNA-Phe-GAA-1-5;repeat::tRNA;piRNA::piR-hsa-5939;tRNA::tRNA-Phe-GAA-1-1;repeat::tRNA;piRNA::piR-hsa-5939;tRNA::tRNA-Phe-GAA-1-2;repeat::tRNA;piRNA::piR-hsa-5939;tRNA::tRNA-Phe-GAA-1-3;repeat::tRNA;piRNA::piR-hsa-5939;tRNA::tRNA-Phe-GAA-1-6;repeat::tRNA;piRNA::piR-hsa-5939;tRNA::tRNA-Phe-GAA-1-4;repeat::tRNA;piRNA::piR-hsa-5939
569	repeat	4	0.0483619	0.0635974	repeat|repeat::LINE		420	miRNA	10	0.0245519	0.0128006	gene|gene::MIR203A,MIR203B
444	not_annotated	5	0.0483375	0.0466573	|		910	gene	10	0.0245136	0.0265148	gene|gene::SPP1,SPP1,SPP1,SPP1,SPP1
28	not_annotated	5	0.0480949	0.0474989	|		873	lncRNA: AS	10	0.0243705	0.00995542	repeat gene|repeat::scRNA;gene::ZNF436-AS1,ZNF436-AS1
761	gene	4	0.0479712	0.0587258	gene|gene::VWF		109	miRNA	10	0.0242418	0.00942866	repeat gene|repeat::Simple_repeat;gene::MIR574,FAM114A1,FAM114A1
746	repeat	4	0.0467562	0.0639338	repeat|repeat::LINE		828	tRNA	10	0.0240295	0.0104988	tRNA repeat|tRNA::tRNA-Glu-TTC-4-2;repeat::tRNA;tRNA::tRNA-Glu-TTC-3-1;repeat::tRNA;gene::LOC440570;tRNA::tRNA-Glu-TTC-8-1;repeat::tRNA;gene::LOC103091866,LOC103091866,LOC103091866,LOC103091866,LOC103091866,LOC101929798;tRNA::tRNA-Glu-TTC-4-1;repeat::tRNA;gene::LOC440570,LOC100132147;tRNA::tRNA-Glu-TTC-4-1;repeat::tRNA;gene::LOC440570,LOC100132147
870	repeat	5	0.0463615	0.0316093	repeat|repeat::scRNA		305	snoRNA	10	0.0240195	0.0154371	ncrna repeat|ncrna::U3-2B;repeat::snRNA;ncrna::U3;repeat::snRNA;ncrna::U3-3;repeat::snRNA;ncrna::U3-2;repeat::snRNA;ncrna::U3-2;repeat::snRNA
962	miRNA	5	0.0448418	0.0351722	gene|gene::NFYC,NFYC,MIR30E,NFYC,NFYC,NFYC,NFYC,NFYC		86	miRNA	10	0.0234054	0.0165701	repeat gene|repeat::LINE;gene::MIR374A,FTX
943	miRNA	5	0.0444304	0.0230527	gene|gene::MIR146B		827	tRNA	10	0.0232952	0.0140697	tRNA repeat|tRNA::tRNA-Trp-CCA-3-1;repeat::tRNA;tRNA::tRNA-Trp-CCA-3-3;repeat::tRNA;tRNA::tRNA-Trp-CCA-5-1;repeat::tRNA;tRNA::tRNA-Trp-CCA-1-1;repeat::tRNA;gene::LINC00324;tRNA::tRNA-Trp-CCA-3-2;repeat::tRNA;gene::LINC00324
963	miRNA	5	0.0431742	0.0343874	gene|gene::MIR30A		922	tRNA	10	0.0230784	0.0154971	tRNA repeat gene|tRNA::tRNA-Cys-GCA-15-1;repeat::tRNA;gene::ZNF767P,ZNF767P;tRNA::tRNA-Cys-GCA-8-1;repeat::tRNA;gene::ZNF767P,ZNF767P
838	repeat	5	0.0426371	0.0363714	repeat|repeat::tRNA		124	tRNA	10	0.0229644	0.0173753	tRNA repeat|tRNA::tRNA-Leu-AAG-2-3;repeat::tRNA;tRNA::tRNA-Leu-TAG-1-1;repeat::tRNA;tRNA::tRNA-Leu-AAG-1-2;repeat::tRNA;tRNA::tRNA-Leu-AAG-2-2;repeat::tRNA;tRNA::tRNA-Leu-AAG-2-4;repeat::tRNA;tRNA::tRNA-Leu-AAG-2-1;repeat::tRNA;tRNA::tRNA-Leu-AAG-3-1;repeat::tRNA;tRNA::tRNA-Leu-AAG-1-1;repeat::tRNA;tRNA::tRNA-Leu-AAG-1-3;repeat::tRNA
689	repeat	5	0.0422765	0.043074	repeat|repeat::LTR		751	miRNA	10	0.0228166	0.0121385	gene|gene::MIR192,MIR194-2HG,MIR194-2HG,MIR194-2HG
876	gene	5	0.0415027	0.0269912	repeat gene|repeat::SINE,scRNA;gene::EHD2;repeat::scRNA;gene::CLK1,CLK1,CLK1,CLK1		496	piRNA	10	0.0205406	0.00822493	piRNA|piRNA::piR-hsa-4624,piR-hsa-16404;piRNA::piR-hsa-16404,piR-hsa-4624
565	gene	4	0.0405409	0.0333737	gene|gene::ADGRL4		617	repeat	10	0.0205282	0.0201747	repeat|repeat::snRNA;repeat::snRNA
805	miRNA	5	0.0402225	0.0298683	gene|gene::MIR181A1,MIR181A1HG;gene::NR6A1,NR6A1,NR6A1,MIR181A2,MIR181A2HG		826	tRNA	10	0.0201122	0.013834	tRNA repeat|tRNA::tRNA-Trp-CCA-4-1;repeat::tRNA
509	gene	4	0.0402182	0.039973	repeat gene|repeat::LTR;gene::LOC101926966		503	miRNA	10	0.0195977	0.0174092	repeat gene|repeat::DNA;gene::MIR340,RNF130,RNF130
732	miRNA	5	0.0397928	0.0448658	gene|gene::MIR2110,CCDC186,CCDC186,CCDC186,CCDC186		834	repeat	10	0.01951	0.0100569	repeat|repeat::tRNA
747	not_annotated	4	0.0384094	0.0427436	|		302	miRNA	10	0.0194414	0.0154495	gene|gene::MIR452,GABRE
76	gene	4	0.0383611	0.0643804	gene|gene::CLNK		871	gene	10	0.0192343	0.00895929	repeat gene|repeat::scRNA;gene::CBR4
341	not_annotated	4	0.0380168	0.0447404	|		867	repeat	10	0.0189741	0.00787025	repeat|repeat::scRNA
863	tRNA	5	0.037914	0.0247966	|tRNA::tRNA-Val-CAC-4-1;repeat::tRNA;piRNA::piR-hsa-6145,piR-hsa-24684,piR-hsa-6144,piR-hsa-6148,piR-hsa-23656,piR-hsa-23330,piR-hsa-24683;tRNA::tRNA-Val-CAC-5-1;gene::LOC101929798;repeat::tRNA;piRNA::piR-hsa-6145,piR-hsa-24684,piR-hsa-6144,piR-hsa-6148,piR-hsa-23656,piR-hsa-23330,piR-hsa-24683;tRNA::tRNA-Val-CAC-1-1;gene::LOC101929798;repeat::tRNA;piRNA::piR-hsa-6145,piR-hsa-24684,piR-hsa-6144,p…		690	miRNA	10	0.0187078	0.0129406	gene|gene::MIR365B;gene::MIR365A,MIR193BHG,MIR193BHG
609	repeat	5	0.0373164	0.0355936	repeat|repeat::SINE		69	snoRNA: SNORD	10	0.0185248	0.0300485	ncrna gene|ncrna::U104;gene::SNHG25,SNORD104
727	snRNA: RNU	5	0.0368881	0.0452692	gene|gene::RNU12		901	tRNA	10	0.0183	0.0166179	tRNA repeat gene|tRNA::tRNA-Gly-CCC-3-1;repeat::tRNA;gene::ULK2,ULK2
286	miRNA	5	0.036454	0.0248598	gene|gene::MIR103A1,MIR103B1,PANK3;gene::MIR103A2,MIR103B2,PANK2,PANK2,PANK2,PANK2,PANK2,PANK2		1008	tRNA	10	0.0182271	0.0102061	tRNA repeat piRNA|tRNA::tRNA-Tyr-GTA-2-1;repeat::tRNA;piRNA::piR-hsa-6840,piR-hsa-6839,piR-hsa-6841,piR-hsa-4947,piR-hsa-6842,piR-hsa-24143,piR-hsa-7239,piR-hsa-23574
345	piRNA	4	0.0357049	0.0518065	piRNA gene|piRNA::piR-hsa-20266;gene::KIAA0825,KIAA0825;piRNA::piR-hsa-20266;gene::KIAA0825,KIAA0825		866	repeat	10	0.0179181	0.0067894	repeat|repeat::scRNA
715	gene	5	0.0356257	0.0336863	repeat gene|repeat::SINE;gene::LGALS2		859	tRNA	10	0.0174607	0.0123699	tRNA piRNA repeat gene|tRNA::tRNA-Arg-CCT-4-1;piRNA::piR-hsa-426;repeat::tRNA;gene::FMC1,FMC1,FMC1,LUC7L2
20	not_annotated	4	0.0349273	0.0342958	|		19	miRNA	10	0.0172808	0.00795919	gene|gene::MIR425,DALRD3
865	repeat	5	0.0348145	0.0244554	repeat|repeat::scRNA		345	piRNA	10	0.0172239	0.0225843	piRNA gene|piRNA::piR-hsa-20266;gene::KIAA0825,KIAA0825;piRNA::piR-hsa-20266;gene::KIAA0825,KIAA0825
551	gene	4	0.0346114	0.0492912	repeat gene|repeat::SINE;gene::C1orf101,C1orf101,C1orf101		998	tRNA	10	0.0170683	0.0142934	tRNA repeat piRNA|tRNA::tRNA-SeC-TCA-1-1;repeat::tRNA;piRNA::piR-hsa-27616
948	not_annotated	3	0.034364	0.0463991	|		856	tRNA	10	0.0170639	0.007853	tRNA repeat|tRNA::tRNA-Arg-TCG-1-1;repeat::tRNA
934	tRNA	5	0.0343342	0.0448333	|tRNA::tRNA-Cys-GCA-2-1;repeat::tRNA;piRNA::piR-hsa-28394,piR-hsa-28398,piR-hsa-28397,piR-hsa-28396;tRNA::tRNA-Cys-GCA-2-3;repeat::tRNA;piRNA::piR-hsa-28394,piR-hsa-28398,piR-hsa-28397,piR-hsa-28396;tRNA::tRNA-Cys-GCA-2-4;repeat::tRNA;piRNA::piR-hsa-28394,piR-hsa-28398,piR-hsa-28397,piR-hsa-28396;tRNA::tRNA-Cys-GCA-2-2;repeat::tRNA;piRNA::piR-hsa-28394,piR-hsa-28398,piR-hsa-28396,piR-hsa-28397		541	miRNA	10	0.0165442	0.00974621	gene|gene::MIRLET7D,MIRLET7DHG,MIRLET7DHG
950	repeat	4	0.0342407	0.0495951	repeat|repeat::LINE;repeat::LINE		904	tRNA	10	0.0161088	0.0111351	|tRNA::tRNA-Ser-GCT-4-3;piRNA::piR-hsa-26589,piR-hsa-26591,piR-hsa-26590,piR-hsa-26592,piR-hsa-26593;repeat::tRNA;gene::MIR4521;tRNA::tRNA-Ser-GCT-4-2;piRNA::piR-hsa-26593,piR-hsa-26590,piR-hsa-26592,piR-hsa-26589,piR-hsa-26591;repeat::tRNA;gene::MIR4521;tRNA::tRNA-Ser-GCT-4-1;piRNA::piR-hsa-26590,piR-hsa-26592,piR-hsa-26589,piR-hsa-26591,piR-hsa-26593;repeat::tRNA;gene::MIR4521;tRNA::tRNA-Ser-GC…
375	repeat	4	0.0340464	0.0254368	repeat|repeat::LTR		845	tRNA	10	0.0153948	0.00848272	tRNA repeat|tRNA::tRNA-Val-CAC-3-1;repeat::tRNA
506	gene	4	0.033774	0.0266354	gene|gene::MAD1L1,MAD1L1,MAD1L1,MAD1L1,MAD1L1		31	miRNA	10	0.0148541	0.0120265	gene|gene::MIR184,ANKRD34C-AS1
937	gene	4	0.033607	0.0405439	gene|gene::ARHGAP39,ARHGAP39,ARHGAP39		516	miRNA	10	0.0147065	0.0043565	gene|gene::MIR941-1,MIR941-2,MIR941-3,MIR941-4,MIR941-5,MIR941-1,DNAJC5;gene::MIR941-2,MIR941-3,MIR941-4,MIR941-5,DNAJC5,MIR941-1,MIR941-2,MIR941-3,MIR941-4,MIR941-5
942	miRNA	5	0.033076	0.0237557	gene|gene::MIR3142HG,MIR146A		293	gene: gene_ribosomal	10	0.0135707	0.00934454	gene|gene::RPL37A
1000	miRNA	5	0.0325015	0.0262026	gene|gene::MIR3158-1,MIR3158-2,DPCD;gene::MIR3158-1,MIR3158-2,DPCD		854	tRNA	10	0.0126519	0.0055573	tRNA repeat|tRNA::tRNA-Arg-CCG-2-1;repeat::tRNA
114	miRNA	5	0.0323849	0.0352463	gene|gene::MIR150		930	tRNA	10	0.0126395	0.00901115	tRNA repeat|tRNA::tRNA-Ala-CGC-3-1;repeat::tRNA
374	gene	4	0.0323247	0.0302269	repeat gene|repeat::LINE;gene::FGF12		864	gene	10	0.0123537	0.00535137	repeat gene|repeat::scRNA;repeat::scRNA;gene::STAG1
970	not_annotated	5	0.032105	0.0381167	|		857	tRNA	10	0.0123205	0.0211746	tRNA repeat|tRNA::tRNA-Val-CAC-7-1;repeat::tRNA
951	repeat	4	0.031484	0.0419223	repeat|repeat::DNA;repeat::DNA;repeat::DNA		1056	miRNA	10	0.0122038	0.0145808	gene|gene::MIR32,TMEM245
667	gene	4	0.0314839	0.0305598	gene|gene::GRID1		939	gene	10	0.0112277	0.00835188	gene|gene::EEF1A1;gene::EEF1A1
872	gene	5	0.0314344	0.0214064	repeat gene|repeat::scRNA;gene::PARD3,PARD3,PARD3,PARD3,PARD3,PARD3,PARD3,PARD3		876	gene	10	0.0111328	0.00573304	repeat gene|repeat::SINE,scRNA;gene::EHD2;repeat::scRNA;gene::CLK1,CLK1,CLK1,CLK1
516	miRNA	5	0.0313112	0.0211669	gene|gene::MIR941-1,MIR941-2,MIR941-3,MIR941-4,MIR941-5,MIR941-1,DNAJC5;gene::MIR941-2,MIR941-3,MIR941-4,MIR941-5,DNAJC5,MIR941-1,MIR941-2,MIR941-3,MIR941-4,MIR941-5		122	tRNA	10	0.0104844	0.00914235	tRNA repeat|tRNA::tRNA-Leu-TAG-3-1;repeat::tRNA
584	gene	4	0.0310494	0.0385667	gene|gene::FAM102B		665	miRNA	10	0.0100363	0.00797935	gene|gene::MIR660,CLCN5,CLCN5,CLCN5
140	gene	5	0.0301337	0.0532638	repeat gene|repeat::LINE;gene::LRP11		852	tRNA	10	0.0100162	0.00864639	tRNA repeat gene|tRNA::tRNA-Arg-CCT-2-1;repeat::tRNA;gene::KCTD2
340	gene	4	0.0300852	0.0294353	repeat gene|repeat::DNA;gene::CA4;repeat::DNA;gene::NTRK2,NTRK2		1009	tRNA	10	0.0100095	0.00362016	tRNA repeat piRNA|tRNA::tRNA-Tyr-GTA-8-1;repeat::tRNA;piRNA::piR-hsa-4945,piR-hsa-4946,piR-hsa-28488
785	miRNA	5	0.0298935	0.0268941	gene|gene::NVL,MIR320B2,NVL,NVL,NVL;gene::MIR320B1		621	miRNA	10	0.0100011	0.00737017	gene|gene::MIR135A2
949	gene	4	0.0297064	0.0350592	repeat gene|repeat::LINE;gene::TNFAIP8,TNFAIP8,TNFAIP8		813	snoRNA: SNORD	10	0.00982396	0.0126693	ncrna gene|ncrna::U31;gene::SNORD31,SNHG1
273	repeat	4	0.0288774	0.0390631	repeat|repeat::LTR		748	miRNA	10	0.00978326	0.00489513	gene|gene::MIR769
436	not_annotated	5	0.028432	0.0301899	|		987	gene	10	0.00974081	0.0064262	repeat gene|repeat::tRNA;gene::LOC101929371
250	gene	4	0.0283829	0.0313784	repeat gene|repeat::LTR;gene::C14orf132,C14orf132,C14orf132,C14orf132;repeat::LTR;gene::C14orf132,C14orf132,C14orf132,C14orf132		889	gene	10	0.00951575	0.00676005	repeat gene|repeat::LINE,tRNA;gene::KCNQ5,KCNQ5,KCNQ5,KCNQ5,KCNQ5
326	not_annotated	4	0.0282937	0.0278564	|		858	tRNA	10	0.00946765	0.00304576	tRNA repeat|tRNA::tRNA-Val-TAC-2-1;repeat::tRNA
770	miRNA	5	0.0282855	0.0310706	repeat gene|repeat::Low_complexity,Low_complexity;gene::MIR92B		1050	miRNA	10	0.00944898	0.0154321	gene|gene::MIR223
808	miRNA	5	0.0279087	0.0368207	gene|gene::MIR10A		456	miRNA	10	0.00942216	0.00653426	gene|gene::MIR29C,C1orf132,C1orf132
649	gene	4	0.0273627	0.0385595	repeat gene|repeat::LTR;gene::ACTR3,ACTR3,ACTR3		232	miRNA	10	0.00932859	0.00638028	repeat gene|repeat::SINE;gene::MIR345
678	not_annotated	5	0.0273	0.0353493	|		676	gene	10	0.0092052	0.00782333	gene|gene::NRXN3,NRXN3
831	tRNA	5	0.0272231	0.0262671	tRNA repeat|tRNA::tRNA-Glu-TTC-2-1;repeat::tRNA;tRNA::tRNA-Glu-TTC-2-2;repeat::tRNA		89	miRNA	10	0.00916371	0.00363059	ncrna gene|ncrna::ACA36B;gene::MIR664A,SNORA36B,RAB3GAP2
573	miRNA	5	0.0269247	0.0192284	gene|gene::MIR186,ZRANB2,ZRANB2		870	repeat	10	0.00911511	0.00424353	repeat|repeat::scRNA
138	gene	4	0.0267415	0.0215538	gene|gene::HS3ST3A1		462	tRNA	10	0.00902629	0.00596354	tRNA repeat piRNA|tRNA::tRNA-Thr-TGT-4-1;repeat::tRNA;piRNA::piR-hsa-7201
671	miRNA	5	0.026735	0.0191245	gene|gene::RTL1,MIR127		674	repeat	10	0.0089896	0.00597964	repeat|repeat::LINE
463	miRNA	5	0.0266716	0.0330966	gene|gene::MIR1180,B9D1,B9D1,B9D1,B9D1,B9D1,B9D1,B9D1,B9D1		865	repeat	10	0.00894309	0.00416677	repeat|repeat::scRNA
451	miRNA	5	0.0259399	0.0150656	gene|gene::MIR16-2,SMC4,SMC4,SMC4;gene::MIR16-1,DLEU2		461	tRNA	10	0.0089354	0.00754014	tRNA repeat|tRNA::tRNA-Thr-TGT-3-1;repeat::tRNA
101	not_annotated	5	0.0259079	0.0216048	|		567	miRNA	10	0.00887345	0.00499276	repeat gene|repeat::SINE;gene::MIR342,EVL
688	gene	4	0.0258048	0.0225907	repeat gene|repeat::LINE;repeat::LINE;gene::ADGRV1,ADGRV1;repeat::LINE;gene::ADGRV1,ADGRV1		180	snoRNA: SNORD	10	0.0087193	0.0194325	ncrna gene|ncrna::U81;gene::SNORD81,GAS5;ncrna::U81;gene::SNORD81,GAS5
882	repeat	4	0.025771	0.0243534	repeat|repeat::LINE		691	miRNA	10	0.00866792	0.00611431	gene|gene::MIR629,TLE3,TLE3,TLE3,TLE3,TLE3,TLE3,TLE3
66	repeat	4	0.0255986	0.0256122	repeat|repeat::SINE		820	piRNA	10	0.00861518	0.00468156	piRNA|piRNA::piR-hsa-16348,piR-hsa-29251,piR-hsa-15399,piR-hsa-32506,piR-hsa-10246
648	gene	3	0.0255494	0.0448102	repeat gene|repeat::LTR;gene::TUB		928	tRNA	10	0.0085484	0.0079837	|tRNA::tRNA-Ile-AAT-7-1;repeat::tRNA;piRNA::piR-hsa-23566,piR-hsa-27513,piR-hsa-28185;tRNA::tRNA-Ile-AAT-1-1;repeat::tRNA;piRNA::piR-hsa-28186,piR-hsa-27513,piR-hsa-23566;tRNA::tRNA-Ile-AAT-5-2;repeat::tRNA;piRNA::piR-hsa-28186,piR-hsa-23566,piR-hsa-27513;tRNA::tRNA-Ile-AAT-5-5;repeat::tRNA;piRNA::piR-hsa-28186,piR-hsa-27513;tRNA::tRNA-Ile-AAT-8-1;repeat::tRNA;piRNA::piR-hsa-23566,piR-hsa-27513;t…
415	gene	4	0.0250455	0.0399362	repeat gene|repeat::SINE;gene::LOC100131635		850	tRNA	10	0.00854305	0.00694521	tRNA repeat|tRNA::tRNA-Arg-TCT-3-2;repeat::tRNA
710	not_annotated	4	0.024872	0.0266821	|		869	gene	10	0.00838789	0.00678921	repeat gene|repeat::scRNA;gene::ATP10A
350	miRNA	5	0.0247977	0.0247183	gene|gene::MIR193A		112	tRNA	10	0.00830877	0.00808028	tRNA repeat piRNA|tRNA::tRNA-Ala-AGC-8-2;repeat::tRNA;piRNA::piR-hsa-28390;tRNA::tRNA-Ala-AGC-8-1;repeat::tRNA;piRNA::piR-hsa-28390
234	gene	4	0.0247412	0.0333092	repeat gene|repeat::LINE;gene::PCDH9,PCDH9,PCDH9,PCDH9		1025	miRNA	10	0.00824728	0.00438776	gene|gene::COL27A1,MIR455
183	gene	4	0.0247226	0.0308286	gene|gene::GAB2,GAB2		872	gene	10	0.00824101	0.003531	repeat gene|repeat::scRNA;gene::PARD3,PARD3,PARD3,PARD3,PARD3,PARD3,PARD3,PARD3
387	repeat	4	0.0242838	0.0314982	repeat|repeat::LTR		411	tRNA	10	0.0082185	0.0059839	tRNA repeat|tRNA::tRNA-Met-CAT-3-2;repeat::tRNA;tRNA::tRNA-Met-CAT-3-1;repeat::tRNA
913	lncRNA: AS	4	0.0242177	0.0286358	gene|gene::LIPE-AS1,LIPE-AS1		10	miRNA	10	0.00816338	0.005354	gene|gene::MIR484,NDE1
311	gene	4	0.0241258	0.0256114	gene|gene::ABCA3		351	gene: gene_ribosomal	10	0.0079919	0.00500469	gene|gene::RPL10A
446	gene	4	0.023581	0.0377785	gene|gene::GFRA1,GFRA1,GFRA1		414	miRNA	10	0.0079631	0.00419751	gene|gene::MIR155,MIR155HG
663	miRNA	5	0.0235127	0.015626	gene|gene::MIR27B,C9orf3,C9orf3		258	miRNA	10	0.00791221	0.00438768	gene|gene::MIR15B,SMC4,SMC4,SMC4
21	lncRNA: AS	4	0.0233402	0.02458	repeat gene|repeat::LINE;gene::FER1L6-AS2,FER1L6		185	tRNA	10	0.00767252	0.00437434	tRNA repeat|tRNA::tRNA-Leu-CAA-4-1;repeat::tRNA
331	miRNA	5	0.0231973	0.0180138	gene miRNA|gene::MIR7-3HG,MIR7-3;miRNA::hsa-miR-7-5p;gene::MIR7-2,MIR3529;miRNA::hsa-miR-7-5p;gene::HNRNPK,HNRNPK,HNRNPK,HNRNPK,HNRNPK,MIR7-1,HNRNPK;miRNA::hsa-miR-7-5p		7	miRNA	10	0.00765962	0.00679358	gene|gene::MIR196A1;gene::MIR196A2
482	gene	4	0.0230793	0.0183076	gene|gene::EDN3,EDN3,EDN3,EDN3,EDN3		635	gene	10	0.00763997	0.00579642	repeat gene|repeat::LTR;gene::LOC100507053
719	gene	4	0.023049	0.0215751	gene|gene::SNX12,SNX12,SNX12,SNX12,SNX12		616	piRNA	10	0.00762445	0.00406105	piRNA gene|piRNA::piR-hsa-15610;piRNA::piR-hsa-15610;piRNA::piR-hsa-15610;gene::IL6ST,IL6ST,IL6ST,IL6ST;piRNA::piR-hsa-15610;gene::DGKI,DGKI,DGKI,DGKI;piRNA::piR-hsa-15610;gene::DGKI,DGKI,DGKI,DGKI;piRNA::piR-hsa-15610;gene::HERC2;piRNA::piR-hsa-15610;gene::LOC643339;piRNA::piR-hsa-15610;gene::RBFOX2,RBFOX2,RBFOX2,RBFOX2,RBFOX2,RBFOX2
701	miRNA	5	0.0227656	0.0200009	repeat gene|repeat::LINE,LINE;gene::MIR28,LPP,LPP,LPP		785	miRNA	10	0.00760969	0.00404012	gene|gene::NVL,MIR320B2,NVL,NVL,NVL;gene::MIR320B1
777	gene	4	0.0224335	0.0235052	gene|gene::WDR1,WDR1		542	miRNA	10	0.0075734	0.00556614	gene|gene::MIR96
764	gene	4	0.0222949	0.0219199	repeat gene|repeat::SINE;gene::KIFC3,KIFC3,KIFC3,KIFC3,KIFC3,KIFC3,KIFC3,KIFC3,KIFC3,KIFC3		1030	repeat	10	0.00756019	0.00712701	repeat|repeat::snRNA;repeat::snRNA;repeat::snRNA;repeat::snRNA;repeat::snRNA;repeat::snRNA;repeat::snRNA;repeat::snRNA;gene::NBPF20,NBPF10,NBPF10,NBPF25P;repeat::snRNA;gene::NBPF20,NBPF10,NBPF10,NBPF25P
869	gene	5	0.0222626	0.0146417	repeat gene|repeat::scRNA;gene::ATP10A		320	miRNA	10	0.00747036	0.00773587	gene|gene::MIR199B,DNM1,DNM1,DNM1,DNM1,DNM1
202	repeat	4	0.021959	0.0202237	repeat|repeat::SINE		104	miRNA	10	0.00744237	0.00404488	gene|gene::MIR1287,PYROXD2
431	gene	4	0.0215068	0.0155606	gene|gene::IL27		93	not_annotated	10	0.00740435	0.0124458	|
228	gene	4	0.0214691	0.0233205	gene|gene::ADGRL3,ADGRL3,ADGRL3		26	gene	10	0.00729781	0.00475354	gene|gene::LOC101929596;gene::LOC101929596
904	tRNA	5	0.021345	0.0256661	|tRNA::tRNA-Ser-GCT-4-3;piRNA::piR-hsa-26589,piR-hsa-26591,piR-hsa-26590,piR-hsa-26592,piR-hsa-26593;repeat::tRNA;gene::MIR4521;tRNA::tRNA-Ser-GCT-4-2;piRNA::piR-hsa-26593,piR-hsa-26590,piR-hsa-26592,piR-hsa-26589,piR-hsa-26591;repeat::tRNA;gene::MIR4521;tRNA::tRNA-Ser-GCT-4-1;piRNA::piR-hsa-26590,piR-hsa-26592,piR-hsa-26589,piR-hsa-26591,piR-hsa-26593;repeat::tRNA;gene::MIR4521;tRNA::tRNA-Ser-GC…		200	not_annotated	10	0.00709713	0.00434569	|
517	gene	4	0.0213386	0.0252179	repeat gene|repeat::LINE;gene::LOC101928449		832	gene	10	0.00701844	0.00560101	repeat gene|repeat::tRNA,LINE;gene::PPP1R12B,PPP1R12B,PPP1R12B
917	miRNA	4	0.0212656	0.0161272	gene|gene::MIR100,MIR100HG,MIR100HG,MIR100HG,MIR100HG,MIR100HG,MIR100HG,MIR100HG,MIR100HG,MIR100HG,MIR100HG,MIR100HG,MIR100HG,MIR100HG,MIR100HG		484	miRNA	10	0.00688105	0.0120469	gene|gene::TSPOAP1-AS1,TSPOAP1-AS1,MIR142,TSPOAP1-AS1,TSPOAP1-AS1
657	repeat	4	0.021166	0.024512	repeat|repeat::LINE		592	not_annotated	10	0.00683071	0.006088	|
425	miRNA	4	0.0209931	0.0441307	repeat|repeat::Satellite;repeat::Satellite;repeat::Satellite;repeat::Satellite;repeat::Satellite;repeat::Satellite;repeat::Satellite;repeat::Satellite;repeat::Satellite;repeat::Satellite;repeat::Satellite;repeat::Satellite;repeat::Satellite;repeat::Satellite;gene::MIR1299;repeat::Satellite;gene::MIR1299;repeat::Satellite;gene::MIR1299;repeat::Satellite;gene::MIR1299;repeat::Satellite;gene::MIR129…		654	tRNA	10	0.00679105	0.00455613	tRNA repeat piRNA|tRNA::tRNA-Arg-ACG-1-2;repeat::tRNA;piRNA::piR-hsa-3616,piR-hsa-5067;tRNA::tRNA-Arg-ACG-1-3;gene::LOC101926933;repeat::tRNA;piRNA::piR-hsa-3616,piR-hsa-5067;tRNA::tRNA-Arg-ACG-1-1;gene::LOC101926933;repeat::tRNA;piRNA::piR-hsa-3616,piR-hsa-5067
754	miRNA	5	0.0209341	0.0187459	gene|gene::MIR134		447	miRNA	10	0.00670217	0.00480123	gene|gene::MIR185,TANGO2,TANGO2,TANGO2,TANGO2,TANGO2,TANGO2,TANGO2,TANGO2,TANGO2,TANGO2,TANGO2,TANGO2,TANGO2,TANGO2,TANGO2,TANGO2,TANGO2,TANGO2,TANGO2,TANGO2,TANGO2,TANGO2,TANGO2,TANGO2,TANGO2,TANGO2,TANGO2,TANGO2,TANGO2,TANGO2,TANGO2,TANGO2,TANGO2,TANGO2,TANGO2,TANGO2,TANGO2,TANGO2,TANGO2
154	repeat	4	0.0209034	0.0222702	repeat|repeat::LINE,LTR		113	tRNA	10	0.00652901	0.00475641	tRNA repeat gene|tRNA::tRNA-Ala-AGC-11-1;repeat::tRNA;gene::LOC105374988
484	miRNA	5	0.0207069	0.0186202	gene|gene::TSPOAP1-AS1,TSPOAP1-AS1,MIR142,TSPOAP1-AS1,TSPOAP1-AS1		407	gene: gene_ribosomal	10	0.00642839	0.00295271	gene|gene::RPL13AP20;gene::MDGA2,MDGA2,MDGA2;gene::MDGA2,MDGA2,MDGA2;gene::RPL13A,RPL13A,RPL13A,RPL13AP5
19	miRNA	5	0.020306	0.0175746	gene|gene::MIR425,DALRD3		953	gene	10	0.00638453	0.00636248	gene|gene::RERE,RERE
322	gene	5	0.0200266	0.0228103	repeat gene|repeat::LTR;gene::AFF2,AFF2,AFF2,AFF2,AFF2,AFF2		453	miRNA	10	0.00637622	0.00661088	gene|gene::MIR34A,MIR34AHG
977	miRNA	5	0.019716	0.00509062	gene|gene::MIR148B,COPZ1,COPZ1,COPZ1,COPZ1,COPZ1		240	miRNA	10	0.00604048	0.00410538	gene|gene::KRT15,MIR6510
546	repeat	4	0.0195637	0.0233754	repeat|repeat::LINE		966	miRNA	10	0.00601721	0.00385956	gene|gene::MIR339,C7orf50,C7orf50,C7orf50,C7orf50,C7orf50
587	repeat	4	0.0194419	0.0261968	repeat|repeat::LINE,LTR		425	miRNA	10	0.00600474	0.00529973	repeat|repeat::Satellite;repeat::Satellite;repeat::Satellite;repeat::Satellite;repeat::Satellite;repeat::Satellite;repeat::Satellite;repeat::Satellite;repeat::Satellite;repeat::Satellite;repeat::Satellite;repeat::Satellite;repeat::Satellite;repeat::Satellite;gene::MIR1299;repeat::Satellite;gene::MIR1299;repeat::Satellite;gene::MIR1299;repeat::Satellite;gene::MIR1299;repeat::Satellite;gene::MIR129…
492	not_annotated	4	0.0194107	0.0403012	|		54	snRNA: RNU	10	0.00578752	0.00730243	gene|gene::RNU12
697	miRNA	5	0.0191372	0.0151956	repeat gene|repeat::DNA;gene::MIR361,CHM,CHM		493	tRNA	10	0.00557505	0.00982472	tRNA repeat|tRNA::tRNA-Ile-TAT-2-1;repeat::tRNA;tRNA::tRNA-Ile-TAT-2-3;repeat::tRNA;tRNA::tRNA-Ile-TAT-2-2;repeat::tRNA;gene::LINC00240
390	miRNA	5	0.0191098	0.0133386	gene|gene::MIR363		892	gene	10	0.00556417	0.00642603	gene|gene::THSD4
605	repeat	4	0.0190507	0.0274241	repeat|repeat::SINE		788	VTRNA	10	0.00554701	0.0026539	gene|gene::VTRNA1-1
929	repeat	4	0.0187403	0.0130882	repeat|repeat::tRNA		238	snoRNA	10	0.00552139	0.006346	ncrna repeat|ncrna::U3;repeat::snRNA;ncrna::U3-2;repeat::snRNA;ncrna::U3-2B;repeat::snRNA;ncrna::U3-3;repeat::snRNA;ncrna::U3-4;repeat::snRNA
376	not_annotated	4	0.018619	0.0169896	|		1010	gene	10	0.00551503	0.00334007	gene|gene::LOC729732
1018	gene	4	0.0185308	0.0168535	gene|gene::SLC8A3,SLC8A3,SLC8A3,SLC8A3,SLC8A3		978	not_annotated	10	0.0054173	0.00596446	|
393	gene	4	0.0184526	0.0214316	gene|gene::PACRG,PACRG,PACRG		531	miRNA	10	0.00539257	0.00463344	gene|gene::MIR497HG,MIR497
911	not_annotated	4	0.0181256	0.0193831	|		996	gene: gene_ribosomal	10	0.00534117	0.00342929	gene|gene::KIFC1;gene::NBEAL1;gene::NBEAL1;gene::NBEAL1;gene::NBEAL1;gene::NBEAL1;gene::RPL12
275	repeat	4	0.0180919	0.0235193	repeat|repeat::LINE		631	snoRNA: SCARNA	10	0.00518645	0.0021948	ncrna gene|ncrna::HBI-100;gene::SCARNA3,RFWD2,RFWD2,RFWD2
518	gene	4	0.0179569	0.0227401	gene|gene::LOC105370473		207	snoRNA: SNORD	10	0.00518281	0.00880436	gene ncrna piRNA|gene::SNORD63,HSPA9;piRNA::piR-hsa-993;ncrna::U63
1027	not_annotated	5	0.0177463	0.0152853	|		153	gene: gene_ribosomal	10	0.00508207	0.00510526	gene piRNA|gene::RPL37A;piRNA::piR-hsa-18052
954	not_annotated	4	0.0174783	0.0337957	|		841	miRNA	10	0.00503634	0.00469136	gene|gene::MIR17HG,MIR17HG,MIR19A
558	miRNA	5	0.0174018	0.0209502	gene|gene::MIR409		985	tRNA	10	0.00488896	0.00545219	tRNA repeat|tRNA::tRNA-His-GTG-2-1;repeat::tRNA
466	gene	4	0.0173204	0.0275554	gene|gene::STIL,STIL,STIL,STIL,STIL,STIL		116	miRNA	10	0.004771	0.00550124	gene|gene::MIR934,VGLL1
952	gene	4	0.0173152	0.0125537	repeat gene|repeat::LTR;gene::ANKFN1		909	miRNA	10	0.00466473	0.00280355	gene|gene::MIR3615,SLC9A3R1
392	repeat	3	0.0173138	0.0237087	repeat|repeat::LINE		653	tRNA	10	0.00457455	0.00333834	tRNA repeat piRNA|tRNA::tRNA-Arg-ACG-2-1;repeat::tRNA;piRNA::piR-hsa-5067;tRNA::tRNA-Arg-ACG-2-4;repeat::tRNA;piRNA::piR-hsa-5067
626	repeat	4	0.0172844	0.0126301	repeat|repeat::LTR		742	miRNA	10	0.00444688	0.00259638	repeat gene|repeat::SINE;gene::MIR378D1
550	not_annotated	4	0.0170667	0.0205504	|		552	gene	10	0.00443123	0.00323434	gene|gene::CEP85L,CEP85L
606	gene	4	0.0170646	0.0215534	gene|gene::PLD5,PLD5;gene::MGMT		315	gene: gene_ribosomal	9	0.00438767	0.0029681	gene|gene::RPS4X
629	gene	4	0.0169997	0.0188176	repeat gene|repeat::LINE;gene::SEC24B,SEC24B,SEC24B,SEC24B,SEC24B		528	gene	9	0.00437046	0.0045884	gene|gene::CSN1S1,CSN1S1
233	gene	4	0.0169783	0.0160241	gene|gene::NAV2,NAV2,NAV2,NAV2		368	gene	10	0.00433531	0.00391174	gene|gene::XDH
212	repeat	4	0.0169626	0.0124521	repeat|repeat::LINE		886	gene	10	0.00425936	0.00423415	repeat gene|repeat::LTR;gene::PHEX,PHEX
27	gene	5	0.0168649	0.0174037	gene|gene::OSBP2,OSBP2,OSBP2,OSBP2,OSBP2		925	not_annotated	10	0.00409197	0.00244886	|
543	miRNA	5	0.0167606	0.0107202	gene|gene::MIR128-1,R3HDM1,R3HDM1,R3HDM1,R3HDM1		303	miRNA	10	0.00406188	0.00295851	gene|gene::MIR194-1,IARS2,RNU5F-1;gene::MIR194-2HG,MIR194-2HG,MIR194-2,MIR194-2HG
510	gene	4	0.0166792	0.0158736	repeat gene|repeat::LTR;gene::FMNL2		226	not_annotated	10	0.00405165	0.00434684	|
707	gene	4	0.0165938	0.0258841	gene|gene::MGC45922		960	rRNA	10	0.00403686	0.0032538	repeat|repeat::rRNA
790	miRNA	5	0.0164425	0.0106318	gene|gene::MIR183		817	gene	10	0.00395828	0.00259491	repeat gene|repeat::LINE;gene::KRBOX4,KRBOX4,KRBOX4,KRBOX4;repeat::LINE;gene::ZNF674,ZNF674,ZNF674
515	lncRNA	5	0.0163513	0.0265451	gene|gene::RPPH1		915	gene	10	0.0039256	0.00421129	gene|gene::LALBA
541	miRNA	5	0.016273	0.0249821	gene|gene::MIRLET7D,MIRLET7DHG,MIRLET7DHG		237	gene	10	0.0038904	0.00293744	gene|gene::GLP1R,GLP1R,GLP1R
912	gene	4	0.0158853	0.0191401	repeat gene|repeat::LTR;gene::GRM1,GRM1,GRM1,GRM1		318	miRNA	10	0.00387382	0.00183113	gene|gene::MIR744,MAP2K4,MAP2K4
776	gene	4	0.0158732	0.0151774	gene|gene::FKTN,FKTN,FKTN		607	repeat	10	0.00382376	0.0027933	repeat|repeat::Satellite
819	miRNA	5	0.0156158	0.0104729	gene piRNA|gene::MIR182;piRNA::piR-hsa-26131		257	miRNA	10	0.0037698	0.00337373	gene|gene::MIR15A,DLEU2
432	gene	4	0.0153013	0.0198874	gene|gene::CHST8,CHST8		903	tRNA	10	0.00375585	0.00615246	tRNA repeat|tRNA::tRNA-Ser-TGA-1-1;repeat::tRNA
718	miRNA	5	0.0152395	0.0256152	gene|gene::MIR30C2;gene::MIR30C1,NFYC,NFYC,NFYC,NFYC,NFYC,NFYC,NFYC		974	gene	10	0.00370621	0.00261049	repeat gene|repeat::LINE;gene::PTGR2,PTGR2,PTGR2
969	repeat	4	0.0152109	0.0116493	repeat|repeat::LINE		598	gene	10	0.00369209	0.00449949	gene|gene::CSN1S2AP
454	not_annotated	4	0.0151716	0.0161531	|		583	lncRNA: AS	10	0.00368341	0.00199664	gene|gene::PEX11A,PEX11A,PEX11A;gene::PLEKHA7;gene::GRB2,GRB2;gene::C8orf37-AS1,C8orf37-AS1,C8orf37-AS1,C8orf37-AS1,C8orf37-AS1,C8orf37-AS1,C8orf37-AS1,C8orf37-AS1,C8orf37-AS1
501	not_annotated	5	0.0150371	0.0140278	|		529	lncRNA: AS	10	0.00360412	0.00282722	gene|gene::BDNF-AS,BDNF-AS,BDNF-AS,BDNF-AS,BDNF-AS;gene::ARL14EPL;gene::RPS25
502	gene	4	0.0148594	0.0162135	gene|gene::ZNF880		723	tRNA	10	0.00355154	0.0016399	tRNA repeat|tRNA::tRNA-Gln-TTG-1-1;repeat::tRNA;tRNA::tRNA-Gln-TTG-3-3;repeat::tRNA;tRNA::tRNA-Gln-TTG-3-2;repeat::tRNA
312	gene	4	0.0147938	0.0148747	repeat gene|repeat::LTR;gene::PRKAG2;repeat::LINE;gene::KHDRBS1,KHDRBS1,KHDRBS1,KHDRBS1		636	gene	10	0.00351924	0.00278764	gene|gene::CSMD3,CSMD3,CSMD3
274	gene	4	0.0147723	0.0193414	gene|gene::NEPRO,NEPRO,NEPRO,NEPRO,NEPRO,NEPRO,NEPRO,NEPRO		402	miRNA	10	0.00351465	0.00237371	gene|gene::MIR197
800	miRNA	4	0.014617	0.0281874	gene|gene::MIR193B,MIR193BHG,MIR193BHG		916	miRNA	10	0.00350901	0.00194372	gene|gene::MIRLET7B,MIRLET7BHG,MIRLET7BHG
650	not_annotated	4	0.0145688	0.0218521	|		543	miRNA	10	0.0035082	0.00246906	gene|gene::MIR128-1,R3HDM1,R3HDM1,R3HDM1,R3HDM1
967	gene	5	0.01452	0.00960785	gene|gene::SLC35F3		189	tRNA	10	0.00349964	0.00292915	tRNA repeat|tRNA::tRNA-Leu-CAA-1-1;repeat::tRNA;tRNA::tRNA-Leu-CAA-1-2;repeat::tRNA;tRNA::tRNA-Leu-CAA-3-1;repeat::tRNA;tRNA::tRNA-Leu-CAA-4-1;repeat::tRNA;tRNA::tRNA-Leu-CAA-2-1;repeat::tRNA
150	not_annotated	4	0.014483	0.017488	|		633	gene	10	0.00348849	0.00241842	gene|gene::LTF,LTF,LTF,LTF
610	not_annotated	4	0.0144781	0.0171359	|		789	VTRNA	10	0.00347318	0.00502283	gene|gene::VTRNA1-2
507	gene	4	0.0144573	0.0151646	gene|gene::FAM19A5		989	gene: gene_ribosomal	10	0.00345705	0.00273372	gene piRNA|gene::RPS23;piRNA::piR-hsa-14894;gene::RPS23;piRNA::piR-hsa-14894
127	miRNA	5	0.0144256	0.0238769	gene|gene::MIR200A		230	miRNA	10	0.00344359	0.00238409	gene|gene::MIR500A,CLCN5,CLCN5,CLCN5
39	miRNA	5	0.0143997	0.0135179	gene|gene::MIR221		728	miRNA	10	0.00342551	0.00219574	gene|gene::MIR324,ACADVL,ACADVL,ACADVL,ACADVL
822	miRNA	5	0.0143308	0.0127456	gene|gene::MIR26B,CTDSP1,CTDSP1,CTDSP1		833	gene	10	0.00339712	0.00300101	repeat gene|repeat::tRNA;gene::PACRG,PACRG,PACRG
40	miRNA	5	0.0143138	0.00866169	gene|gene::MIR93,MCM7,MCM7,MCM7		43	miRNA	10	0.00339265	0.00267968	gene|gene::MIR132
184	not_annotated	4	0.0142695	0.0160664	|		536	miRNA	10	0.00337576	0.00304581	gene|gene::MIR651
693	miRNA	4	0.0140132	0.00944427	repeat gene|repeat::LINE;gene::MIR4433B,MIR4433A		477	tRNA	10	0.00330406	0.00227868	tRNA repeat piRNA|tRNA::tRNA-Pro-TGG-2-1;repeat::tRNA;piRNA::piR-hsa-28223
585	gene	4	0.0139926	0.0171631	gene|gene::KLKB1,KLKB1,KLKB1		445	not_annotated	10	0.00325969	0.00260175	|
421	not_annotated	4	0.0137586	0.0190017	|		941	not_annotated	10	0.00321466	0.00488483	|
752	gene	4	0.0137547	0.0224932	gene|gene::XIRP1,XIRP1		327	miRNA	10	0.00313514	0.00171409	repeat gene|repeat::Simple_repeat;gene::XKR6,MIR598
686	repeat	4	0.0137027	0.0162652	repeat|repeat::LTR;repeat::LTR		494	gene	10	0.00313005	0.005197	repeat gene|repeat::Low_complexity;gene::HIPK2,HIPK2
217	gene	4	0.0136736	0.0179943	repeat gene|repeat::LTR;gene::NMNAT2		296	not_annotated	10	0.00310788	0.0046509	|
476	tRNA	5	0.0136032	0.00578001	|tRNA::tRNA-Pro-TGG-3-1;repeat::tRNA;tRNA::tRNA-Pro-CGG-1-1;repeat::tRNA;tRNA::tRNA-Pro-AGG-2-1;repeat::tRNA;tRNA::tRNA-Pro-AGG-2-8;repeat::tRNA;tRNA::tRNA-Pro-TGG-3-5;repeat::tRNA;tRNA::tRNA-Pro-AGG-2-4;repeat::tRNA;tRNA::tRNA-Pro-AGG-1-1;repeat::tRNA;tRNA::tRNA-Pro-TGG-3-2;repeat::tRNA;tRNA::tRNA-Pro-AGG-2-7;repeat::tRNA;tRNA::tRNA-Pro-TGG-3-4;repeat::tRNA;tRNA::tRNA-Pro-AGG-2-6;repeat::tRNA;tR…		38	snoRNA: SNORD	10	0.00310496	0.00320572	ncrna gene|ncrna::U26;gene::SNORD26,SNHG1
488	not_annotated	4	0.0135574	0.0156439	|		105	gene: gene_ribosomal	10	0.00310356	0.00255846	gene|gene::RPS8
586	gene	4	0.0134924	0.0191706	repeat gene|repeat::SINE;gene::FOCAD		55	miRNA	10	0.00303827	0.00190585	gene|gene::MIR190B
356	miRNA	5	0.0132907	0.0194144	gene|gene::IGF2,IGF2,IGF2,IGF2,MIR483,IGF2,INS-IGF2		132	gene	10	0.00302488	0.00164195	gene|gene::EEF1A1;gene::AEBP2,AEBP2,AEBP2;gene::AEBP2,AEBP2,AEBP2
564	repeat	4	0.0132356	0.0117245	repeat|repeat::SINE		597	miRNA	10	0.00302165	0.00245933	gene|gene::MIRLET7I
265	repeat	4	0.0132075	0.0168251	repeat|repeat::LINE		339	snoRNA: SNORD	10	0.00301079	0.00164621	gene|gene::EEF1A1,SNORD141A,SNORD141B;gene::SNORD141A,SNORD141B;gene::C5orf34;gene::C5orf34
926	tRNA	5	0.0130619	0.00683109	tRNA repeat piRNA|tRNA::tRNA-Ala-TGC-3-2;repeat::tRNA;piRNA::piR-hsa-11256,piR-hsa-28374,piR-hsa-28378;tRNA::tRNA-Ala-CGC-2-1;repeat::tRNA;piRNA::piR-hsa-11256,piR-hsa-28374,piR-hsa-28378;tRNA::tRNA-Ala-TGC-3-1;repeat::tRNA;piRNA::piR-hsa-28374,piR-hsa-28378,piR-hsa-11256		6	repeat	10	0.00297424	0.00379796	repeat|repeat::tRNA
396	lncRNA: AS	4	0.0130347	0.0161032	repeat gene|repeat::LINE;gene::EHHADH-AS1		885	gene	10	0.00295096	0.0018131	repeat gene|repeat::tRNA;gene::PPA1
61	gene	5	0.01289	0.00834872	repeat gene|repeat::DNA;gene::SH3TC2		976	miRNA	10	0.00283033	0.00274863	repeat gene|repeat::SINE;gene::MIR885,ATP2B2,ATP2B2
843	miRNA	5	0.0128184	0.0193833	gene|gene::ELMO3,MIR328		603	gene	10	0.00280316	0.00369675	gene|gene::LALBA
725	not_annotated	5	0.0127929	0.0108438	|		373	repeat	10	0.00277483	0.00208341	repeat|repeat::DNA
267	repeat	4	0.0126273	0.0171795	repeat|repeat::LTR		853	tRNA	10	0.00271043	0.00200606	tRNA repeat|tRNA::tRNA-Arg-TCG-5-1;repeat::tRNA
759	not_annotated	4	0.0125731	0.0152158	|		861	tRNA	10	0.00270112	0.00292708	tRNA repeat gene|tRNA::tRNA-Arg-TCT-2-1;repeat::tRNA;gene::HES7,HES7
91	lncRNA	4	0.0124671	0.0171044	gene|gene::HOTAIR,HOTAIR,HOTAIR		255	gene	10	0.00265869	0.00142088	gene|gene::TPT1,TPT1,TPT1
554	gene	5	0.0123284	0.0117758	gene|gene::FGGY,FGGY,FGGY,FGGY		899	tRNA	10	0.00265538	0.00156676	tRNA repeat gene|tRNA::tRNA-Gly-TCC-3-1;repeat::tRNA;gene::LINC00324
149	gene	4	0.0122572	0.0134299	gene|gene::KCNAB1,KCNAB1,KCNAB1,KCNAB1,KCNAB1		463	miRNA	10	0.00259137	0.00172155	gene|gene::MIR1180,B9D1,B9D1,B9D1,B9D1,B9D1,B9D1,B9D1,B9D1
197	repeat	3	0.0122199	0.0226144	repeat|repeat::SINE		391	snoRNA: SNORD	10	0.00257977	0.00527169	ncrna gene|ncrna::U74;gene::GAS5,SNORD74
1053	gene	4	0.0121878	0.0119822	gene|gene::HDAC4		891	repeat	10	0.00255769	0.00201009	repeat|repeat::tRNA
706	tRNA	5	0.012187	0.0102435	tRNA repeat gene|repeat::tRNA;gene::NBPF8,NBPF8,NBPF8;tRNA::tRNA-Asn-GTT-21-1;repeat::tRNA;gene::NBPF8,NBPF8,NBPF8		455	snoRNA: SNORD	10	0.00253118	0.00284633	gene ncrna piRNA|gene::RPL3,SNORD43,RPL3;piRNA::piR-hsa-952;ncrna::U43
1024	lncRNA: AS	4	0.0118595	0.011958	gene|gene::USP12-AS2		781	miRNA	10	0.00248703	0.00197879	gene|gene::ABHD3,MIR320C1,ABHD3
400	VTRNA	5	0.0118086	0.0184423	repeat gene|repeat::LINE;gene::SNX31;repeat::LINE;gene::VTRNA2-1		927	tRNA	10	0.00248048	0.00172303	tRNA repeat|tRNA::tRNA-Cys-GCA-1-1;repeat::tRNA
284	miRNA	5	0.0116824	0.0136992	gene|gene::MIR4732		950	repeat	10	0.0024688	0.00291151	repeat|repeat::LINE;repeat::LINE
190	gene	4	0.0116782	0.0111721	repeat gene|repeat::LINE;gene::FRMPD2		468	snoRNA: SNORD	10	0.00243682	0.00565002	gene ncrna piRNA|gene::SNORD6;piRNA::piR-hsa-1338;ncrna::mgh28S-2411
1043	snoRNA: SNORD	4	0.0116668	0.00845067	gene ncrna piRNA|gene::SNORD89;piRNA::piR-hsa-26872;ncrna::HBII-289		874	not_annotated	10	0.0024309	0.00156118	|
793	tRNA	5	0.011572	0.0108986	tRNA repeat|tRNA::tRNA-Asp-GTC-2-4;repeat::tRNA;tRNA::tRNA-Asp-GTC-2-10;repeat::tRNA;tRNA::tRNA-Asp-GTC-2-5;repeat::tRNA;tRNA::tRNA-Asp-GTC-2-1;repeat::tRNA;tRNA::tRNA-Asp-GTC-2-2;repeat::tRNA;tRNA::tRNA-Asp-GTC-2-6;repeat::tRNA;tRNA::tRNA-Asp-GTC-3-1;repeat::tRNA;tRNA::tRNA-Asp-GTC-2-3;repeat::tRNA;tRNA::tRNA-Asp-GTC-2-7;repeat::tRNA;tRNA::tRNA-Asp-GTC-2-8;repeat::tRNA;gene::LTA4H,LTA4H;tRNA::tR…		753	gene	10	0.00239968	0.00302628	gene|gene::CSN1S2AP
236	miRNA	4	0.0114997	0.0140267	gene|gene::MIR144		615	miRNA	10	0.00238885	0.00104678	gene|gene::MIR130B
637	not_annotated	4	0.011483	0.0150312	|		893	gene	10	0.00236985	0.00185465	repeat gene|repeat::tRNA;gene::MFSD9,MFSD9,MFSD9,MFSD9,MFSD9
37	repeat	3	0.0114707	0.0242694	repeat|repeat::Simple_repeat		726	gene	10	0.00233741	0.00177791	gene|gene::PIGR
310	miRNA	4	0.0113154	0.0112008	gene|gene::MIR139,PDE2A,PDE2A,PDE2A,PDE2A		101	not_annotated	10	0.00233249	0.00286534	|
1050	miRNA	5	0.0113073	0.00575757	gene|gene::MIR223		483	gene	10	0.00232503	0.00197801	gene|gene::LALBA
139	gene	4	0.0112685	0.0179872	repeat gene|repeat::SINE;gene::KCNH1,KCNH1		171	miRNA	10	0.00231934	0.00168265	gene|gene::MIR421,FTX
282	lncRNA: LINC	4	0.0111044	0.0177215	gene|gene::LINC01090		802	miRNA	9	0.00231905	0.00189675	gene|gene::MIR181C
1013	gene	4	0.0107288	0.0114797	gene|gene::RBBP4,RBBP4,RBBP4		770	miRNA	10	0.00226269	0.00151618	repeat gene|repeat::Low_complexity,Low_complexity;gene::MIR92B
225	gene	4	0.0107026	0.0114703	gene|gene::SRBD1		523	gene: gene_ribosomal	10	0.00223726	0.0015161	gene|gene::RPL37
65	gene	4	0.0105743	0.0165591	gene|gene::PDE1A,PDE1A,PDE1A,PDE1A		406	miRNA	10	0.00223409	0.00282656	gene|gene::MIR511,MRC1;gene::MIR511,MRC1
662	repeat	4	0.010559	0.0146118	repeat|repeat::LINE		292	gene	9	0.00222914	0.00301197	gene|gene::B2M
500	miRNA	5	0.0105364	0.00656115	gene|gene::MIR222		921	tRNA	10	0.00219787	0.00101647	tRNA repeat piRNA|tRNA::tRNA-Ala-AGC-4-1;repeat::tRNA;piRNA::piR-hsa-28378,piR-hsa-28374
338	gene	4	0.0102707	0.00866406	repeat gene|repeat::LINE;gene::HSPB11,HSPB11,HSPB11,HSPB11		677	not_annotated	10	0.00216889	0.0022013	|
209	gene	4	0.010156	0.0123249	repeat gene|repeat::LINE;gene::UBR3		804	miRNA	10	0.00216413	0.00140801	gene|gene::MIR181D
238	snoRNA	5	0.0100072	0.00921341	ncrna repeat|ncrna::U3;repeat::snRNA;ncrna::U3-2;repeat::snRNA;ncrna::U3-2B;repeat::snRNA;ncrna::U3-3;repeat::snRNA;ncrna::U3-4;repeat::snRNA		932	tRNA	10	0.00215399	0.0019214	tRNA repeat piRNA|tRNA::tRNA-Ala-CGC-1-1;repeat::tRNA;piRNA::piR-hsa-28374,piR-hsa-28378;tRNA::tRNA-Ala-TGC-2-1;repeat::tRNA;piRNA::piR-hsa-28374,piR-hsa-28378
289	snoRNA: SNORD	5	0.00992477	0.0102062	ncrna gene|ncrna::U95;gene::SNORD95,RACK1		412	miRNA	10	0.00211051	0.00129672	gene|gene::CHPF2,CHPF2,MIR671
58	gene	4	0.00991383	0.00773377	gene|gene::RMST		457	miRNA	10	0.00210624	0.00181856	gene|gene::MIR29B2,C1orf132,C1orf132
773	repeat	4	0.00988524	0.00799428	repeat|repeat::LINE		655	snoRNA: SCARNA	10	0.00210201	0.00157236	ncrna gene|ncrna::ACA47;gene::SCARNA16,SNHG20,SEC14L1,SEC14L1
1005	gene	4	0.00978562	0.0107246	gene|gene::WWOX,WWOX,WWOX,WWOX		337	gene	10	0.00207919	0.00108035	gene|gene::GOLGA2P10,GOLGA2P10,GOLGA2P10,LOC727751,LOC727751,GOLGA6L10,GOLGA6L17P,GOLGA6L9;gene::GOLGA2P2Y,GOLGA2P3Y;gene::GOLGA2P2Y,GOLGA2P3Y;gene::GOLGA2P2Y,GOLGA2P3Y;gene::GOLGA2P2Y,GOLGA2P3Y;gene::GOLGA2P10,GOLGA2P10,GOLGA2P10,LOC727751,LOC727751,GOLGA6L17P;gene::LOC440300,GOLGA2P7;gene::GOLGA2P10,GOLGA2P10,GOLGA2P10,GOLGA6L10
224	not_annotated	4	0.00976068	0.00990712	|		526	not_annotated	9	0.0020732	0.00210348	|
878	not_annotated	4	0.00975899	0.00892327	|		231	miRNA	10	0.00207209	0.00109864	gene|gene::CLCN5,CLCN5,CLCN5,MIR501
231	miRNA	5	0.00974532	0.00652636	gene|gene::CLCN5,CLCN5,CLCN5,MIR501		771	gene	10	0.00206121	0.00137333	gene|gene::RNF181
668	not_annotated	5	0.00968158	0.0105851	|		775	repeat	10	0.00205925	0.00152373	repeat|repeat::DNA
670	miRNA	5	0.00956312	0.00266208	gene|gene::SPACA6P-AS,MIR125A,SPACA6		881	gene	10	0.00202811	0.00152298	gene|gene::EEF1G
947	repeat	4	0.00948965	0.0118876	repeat|repeat::LTR;repeat::LTR;repeat::LTR		732	miRNA	10	0.00202525	0.000840111	gene|gene::MIR2110,CCDC186,CCDC186,CCDC186,CCDC186
227	gene	4	0.00944968	0.00644704	repeat gene|repeat::LTR;gene::LOC100507283		620	miRNA	10	0.00200143	0.00160059	gene|gene::RPL10A,MIR7111;gene::RPL10A,MIR7111
245	repeat	4	0.00939374	0.0121549	repeat|repeat::LINE		1043	snoRNA: SNORD	10	0.00198831	0.00170469	gene ncrna piRNA|gene::SNORD89;piRNA::piR-hsa-26872;ncrna::HBII-289
369	not_annotated	3	0.00933282	0.019902	|		830	gene	10	0.00198713	0.00103738	repeat gene|repeat::tRNA;gene::GRID2,GRID2
214	not_annotated	4	0.00931962	0.00947825	|		242	miRNA	10	0.00197158	0.00123509	gene miRNA|gene::MIR210HG,MIR210;miRNA::hsa-miR-210-3p
403	repeat	4	0.00930251	0.00935699	repeat|repeat::Simple_repeat		689	repeat	10	0.00196197	0.00170316	repeat|repeat::LTR
574	repeat	4	0.00913232	0.0117664	repeat|repeat::LTR		460	tRNA	9	0.0019243	0.00200852	tRNA repeat|tRNA::tRNA-Thr-TGT-2-1;repeat::tRNA
991	gene	4	0.00886753	0.00879064	gene|gene::TLL2		774	gene	10	0.00192356	0.00152231	gene|gene::SYNE1,SYNE1
423	repeat	4	0.00879767	0.0096319	repeat|repeat::LTR		479	tRNA	10	0.00191801	0.00153009	tRNA repeat|tRNA::tRNA-Phe-GAA-3-1;repeat::tRNA;tRNA::tRNA-Phe-GAA-2-1;repeat::tRNA
553	gene	5	0.00873006	0.006403	repeat gene|repeat::LINE;gene::KIAA0355		266	miRNA	10	0.00191153	0.0013365	gene|gene::MIR218-2,SLIT3,SLIT3;gene::SLIT2,SLIT2,MIR218-1,SLIT2
35	not_annotated	4	0.00867965	0.006185	|		593	gene	10	0.00187193	0.00203169	gene|gene::ELL2
74	snoRNA: SCARNA	5	0.00866752	0.00249819	ncrna gene|ncrna::ACA45;gene::SNHG21,SNHG21,SNHG21,SCARNA15,FSD2,FSD2,FSD2		760	gene	9	0.00184613	0.00152262	repeat gene|repeat::LINE;gene::MLPH,MLPH,MLPH,MLPH,MLPH
966	miRNA	4	0.00857175	0.00896237	gene|gene::MIR339,C7orf50,C7orf50,C7orf50,C7orf50,C7orf50		855	tRNA	10	0.00181041	0.00187008	tRNA repeat|tRNA::tRNA-Arg-TCG-2-1;repeat::tRNA
957	rRNA	4	0.00855711	0.0145043	repeat|repeat::rRNA		188	not_annotated	10	0.00179736	0.000932344	|
271	repeat	4	0.00847543	0.00698733	repeat|repeat::SINE		424	gene	10	0.00178139	0.000999131	repeat gene|repeat::LINE;gene::SEC24B,SEC24B,SEC24B,SEC24B,SEC24B
698	repeat	4	0.00844983	0.00972035	repeat|repeat::LINE		8	miRNA	10	0.0017676	0.00151546	gene|gene::HOXA10-AS,MIR196B,HOXA10-HOXA9
562	gene	4	0.00833782	0.0101721	gene|gene::CUL1		599	piRNA	10	0.00175053	0.00156146	gene piRNA|gene::AEBP2,AEBP2,AEBP2;gene::AEBP2,AEBP2,AEBP2;piRNA::piR-hsa-20701;gene::C5orf34;piRNA::piR-hsa-20701;gene::C5orf34;piRNA::piR-hsa-20701;gene::EEF1A1;piRNA::piR-hsa-20701;gene::EEF1A1;piRNA::piR-hsa-20701
1003	repeat	4	0.00832845	0.0101606	repeat|repeat::Low_complexity		682	not_annotated	10	0.00171463	0.00131922	|
62	gene	4	0.00822525	0.0103488	gene|gene::COL4A2		181	snoRNA: SNORD	10	0.00170455	0.00273557	ncrna gene|ncrna::HBII-210;gene::SNORD69,GNL3,GNL3,GNL3
162	gene	4	0.00816268	0.00847689	gene|gene::CACNA1C,CACNA1C,CACNA1C,CACNA1C,CACNA1C,CACNA1C,CACNA1C,CACNA1C,CACNA1C,CACNA1C,CACNA1C,CACNA1C,CACNA1C,CACNA1C,CACNA1C,CACNA1C,CACNA1C,CACNA1C,CACNA1C,CACNA1C,CACNA1C,CACNA1C,CACNA1C		1017	miRNA	9	0.00169244	0.00131767	gene|gene::MIR130A
252	gene	4	0.00808846	0.00810687	gene|gene::PKN1		812	gene	10	0.00168631	0.00148951	gene|gene::XDH
272	lncRNA: LINC	4	0.00797128	0.0110149	repeat gene|repeat::LINE;gene::LINC01256		587	repeat	9	0.00167868	0.00125272	repeat|repeat::LINE,LTR
320	miRNA	4	0.00792736	0.00725701	gene|gene::MIR199B,DNM1,DNM1,DNM1,DNM1,DNM1		512	gene	10	0.00166287	0.00113872	gene|gene::TTC7B,TTC7B
705	tRNA	4	0.00792554	0.0054097	|tRNA::tRNA-Asn-GTT-2-6;repeat::tRNA;piRNA::piR-hsa-23621,piR-hsa-22381,piR-hsa-22382,piR-hsa-28839,piR-hsa-28840,piR-hsa-29416,piR-hsa-29417,piR-hsa-13150,piR-hsa-32795;tRNA::tRNA-Asn-GTT-2-4;repeat::tRNA;piRNA::piR-hsa-28839,piR-hsa-28840,piR-hsa-29417,piR-hsa-29416,piR-hsa-22382,piR-hsa-22381,piR-hsa-23621;tRNA::tRNA-Asn-GTT-2-1;gene::NBPF8,NBPF8,NBPF8;repeat::tRNA;piRNA::piR-hsa-22381,piR-hsa…		273	repeat	10	0.00164987	0.0014352	repeat|repeat::LTR
135	not_annotated	4	0.0078235	0.00553623	|		437	gene: gene_ribosomal	10	0.00164831	0.00160929	gene|gene::RPL39;gene::RPL39
664	miRNA	5	0.00776425	0.00659497	gene|gene::MIR27A		16	gene	10	0.00164516	0.00135653	gene|gene::LTA4H,LTA4H,LTA4H,LTA4H
644	gene	4	0.00774892	0.00727143	gene|gene::MED13L		634	gene: gene_ribosomal	10	0.00164155	0.0012642	gene|gene::RPL19
426	not_annotated	4	0.00770522	0.00532208	|		702	not_annotated	10	0.00163947	0.00150884	|
249	not_annotated	4	0.0076733	0.00745113	|		117	gene	9	0.00161236	0.00188608	gene|gene::NACA,NACA,NACA,NACA,NACA,NACA
608	not_annotated	4	0.00762249	0.0144597	|		467	repeat	9	0.00158987	0.00126756	repeat|repeat::LINE
313	not_annotated	4	0.00756567	0.00879193	|		283	repeat	9	0.00158787	0.001375	repeat|repeat::LINE
765	not_annotated	5	0.00746209	0.00723479	|		416	piRNA	10	0.00156686	0.00121175	piRNA gene|piRNA::piR-hsa-24351;gene::APOO,APOO;piRNA::piR-hsa-24351;gene::UBE2Q2P2,GOLGA6L17P,GOLGA6L9;piRNA::piR-hsa-24351;gene::UBE2Q2P2,GOLGA6L10
2	gene	4	0.00738813	0.00970374	gene|gene::SAFB,SAFB,SAFB,SAFB,SAFB,SAFB		371	snoRNA: SNORD	10	0.00155137	0.00204059	gene ncrna piRNA|gene::SNX5,SNX5,SNX5,SNORD17;piRNA::piR-hsa-23786,piR-hsa-2129,piR-hsa-12206,piR-hsa-3178;ncrna::HBI-43
613	gene	4	0.00738609	0.00760637	repeat gene|repeat::SINE;gene::MTCL1		182	miRNA	10	0.00151164	0.000962659	gene|gene::MIR33B,SREBF1,SREBF1,SREBF1
544	miRNA	4	0.00735919	0.00875338	gene|gene::MIR206		110	repeat	10	0.00149948	0.000718015	repeat|repeat::Simple_repeat
617	repeat	5	0.00734582	0.00230639	repeat|repeat::snRNA;repeat::snRNA		924	not_annotated	9	0.00149822	0.00123712	|
332	gene	4	0.00730281	0.00851172	repeat gene|repeat::DNA;gene::RHBDL3		730	gene	10	0.00149229	0.00193814	repeat gene|repeat::LINE,LINE;gene::PDE4D,PDE4D,PDE4D
532	not_annotated	4	0.00728311	0.0130691	|		758	gene	10	0.00147188	0.00103896	repeat gene|repeat::LINE;gene::VPS72,VPS72,VPS72
721	gene	4	0.00723619	0.00658503	repeat gene|repeat::Simple_repeat;gene::FHIT,FHIT,FHIT,FHIT		37	repeat	10	0.00146932	0.000851256	repeat|repeat::Simple_repeat
675	not_annotated	4	0.00722943	0.00622005	|		815	miRNA	10	0.00146329	0.00284885	gene|gene::MIR486-1,MIR486-2,ANK1,ANK1,ANK1,ANK1,ANK1,ANK1,ANK1,ANK1;gene::MIR486-1,MIR486-2,ANK1,ANK1,ANK1,ANK1,ANK1,ANK1,ANK1,ANK1
9	miRNA	5	0.00715339	0.00693752	gene|gene::MIR7706,AKAP13,AKAP13		495	tRNA	9	0.00145236	0.00279502	tRNA repeat|tRNA::tRNA-Ile-TAT-1-1;repeat::tRNA
394	not_annotated	4	0.00715194	0.0087714	|		557	repeat	10	0.00145107	0.00120547	repeat|repeat::SINE
567	miRNA	5	0.00711621	0.00530772	repeat gene|repeat::SINE;gene::MIR342,EVL		906	tRNA	9	0.00144874	0.000911808	tRNA repeat|tRNA::tRNA-Leu-TAA-1-1;repeat::tRNA
203	not_annotated	4	0.00705858	0.0102715	|		108	repeat	10	0.00141384	0.000875818	repeat|repeat::Simple_repeat
307	gene	4	0.00702907	0.0062907	repeat gene|repeat::DNA;gene::DNAH14		154	repeat	10	0.00140534	0.00113402	repeat|repeat::LINE,LTR
402	miRNA	4	0.00700132	0.00942792	gene|gene::MIR197		459	gene	10	0.0014004	0.00120845	gene|gene::SAR1A,SAR1A
540	miRNA	5	0.00698676	0.00925058	repeat gene|repeat::DNA;gene::MIR652,TMEM164,TMEM164		806	tRNA	10	0.00139933	0.000967543	tRNA repeat|tRNA::tRNA-Thr-CGT-2-1;repeat::tRNA
325	tRNA	5	0.00679876	0.00546832	|tRNA::tRNA-iMet-CAT-1-5;repeat::tRNA;piRNA::piR-hsa-23679,piR-hsa-23588,piR-hsa-1100,piR-hsa-12485,piR-hsa-27400,piR-hsa-28116,piR-hsa-27399,piR-hsa-13893,piR-hsa-27398;tRNA::tRNA-iMet-CAT-2-1;repeat::tRNA;piRNA::piR-hsa-23679,piR-hsa-13893,piR-hsa-28116,piR-hsa-27398,piR-hsa-27399,piR-hsa-27400,piR-hsa-12485,piR-hsa-1100,piR-hsa-23588;tRNA::tRNA-iMet-CAT-1-7;repeat::tRNA;piRNA::piR-hsa-23679,pi…		68	gene	10	0.00138624	0.00154903	repeat gene|repeat::DNA;gene::PLEKHS1,PLEKHS1,PLEKHS1
522	gene	3	0.00674469	0.0091125	repeat gene|repeat::LTR;gene::DGKI,DGKI,DGKI,DGKI		799	gene	10	0.0013812	0.000762032	repeat gene|repeat::DNA;gene::ZC3HAV1
264	repeat	4	0.00674101	0.00698045	repeat|repeat::DNA		798	miRNA	10	0.0013777	0.00104872	gene|gene::MIR147B,C15orf48,C15orf48
160	gene	4	0.00673342	0.00581928	gene|gene::ITPR2		268	gene	10	0.00136062	0.00172562	gene|gene::CSN2,CSN2
627	repeat	4	0.00668325	0.0082755	repeat|repeat::SINE		737	gene	10	0.00135087	0.000426669	repeat gene|repeat::SINE;gene::COLEC10,COLEC10
859	tRNA	5	0.00664742	0.00690959	tRNA piRNA repeat gene|tRNA::tRNA-Arg-CCT-4-1;piRNA::piR-hsa-426;repeat::tRNA;gene::FMC1,FMC1,FMC1,LUC7L2		584	gene	9	0.00133432	0.00106405	gene|gene::FAM102B
379	gene	4	0.00664512	0.00752729	gene|gene::ALDH18A1,ALDH18A1,ALDH18A1,ALDH18A1,ALDH18A1,ALDH18A1,ALDH18A1,ALDH18A1,ALDH18A1,ALDH18A1		133	snoRNA: SNORA	10	0.00133159	0.000737346	ncrna gene|ncrna::E3;gene::EIF4A2,SNORA63
102	gene	4	0.00663722	0.0057771	gene|gene::KHDC1		22	gene	9	0.00131343	0.00159128	gene|gene::XDH
352	not_annotated	4	0.00662127	0.0107223	|		489	gene	9	0.00130036	0.00147774	gene|gene::NUDT4,NUDT4,NUDT4P2,NUDT4P1,NUDT4,NUDT4,NUDT4;gene::NBPF20,NBPF9
680	gene	4	0.00660145	0.00615442	repeat gene|repeat::SINE;gene::KDM1A,KDM1A		609	repeat	10	0.00129963	0.000973303	repeat|repeat::SINE
818	gene	3	0.00658679	0.011037	gene|gene::MUC12		896	not_annotated	10	0.0012897	0.00127752	|
276	repeat	4	0.00655291	0.00501627	repeat|repeat::LTR		577	gene	10	0.00128963	0.00112477	gene|gene::AIF1L,AIF1L,AIF1L,AIF1L
836	repeat	4	0.00651598	0.0051388	repeat|repeat::tRNA		738	gene	10	0.00128943	0.000511184	repeat gene|repeat::SINE;gene::TEX2,TEX2
628	not_annotated	4	0.00650861	0.00539639	|		486	miRNA	9	0.00126606	0.001372	gene|gene::MIR190A,TLN2
317	not_annotated	4	0.00648372	0.00660965	|		1046	repeat	10	0.00124866	0.00144969	repeat|repeat::tRNA;repeat::tRNA
88	gene	3	0.00641787	0.00899264	gene|gene::PSD,PSD,PSD,PSD		515	lncRNA	10	0.00124266	0.00102565	gene|gene::RPPH1
931	gene	4	0.00640114	0.00812504	gene|gene::MYLK,MYLK,MYLK,MYLK,MYLK		415	gene	10	0.00122231	0.00132959	repeat gene|repeat::SINE;gene::LOC100131635
248	not_annotated	4	0.0063695	0.00763399	|		413	gene	9	0.00120308	0.000936485	gene|gene::TIE1,TIE1
397	repeat	4	0.00636935	0.0074417	repeat|repeat::LINE		948	not_annotated	10	0.00120242	0.00124827	|
592	not_annotated	4	0.00636585	0.0133521	|		194	miRNA	10	0.00119682	0.000448897	gene|gene::MIR1268A,EEF2
520	miRNA	5	0.00624555	0.00344637	gene|gene::MIR99AHG,MIR99AHG,MIR99AHG,MIR125B2,MIR99AHG,MIR99AHG,MIR99AHG,MIR99AHG,MIR99AHG,MIR99AHG,MIR99AHG,MIR99AHG,MIR99AHG,MIR99AHG,MIR99AHG,MIR99AHG,MIR99AHG		810	gene	10	0.00119553	0.000981705	gene|gene::HDLBP,HDLBP,HDLBP,HDLBP,HDLBP,HDLBP
884	gene	5	0.00619842	0.00589678	repeat gene|repeat::LINE;gene::MORC4,MORC4		647	gene	9	0.00118867	0.00108251	repeat gene|repeat::LTR;gene::NDUFAF2
1047	gene	4	0.00618545	0.00882798	gene|gene::CHRNA3,CHRNA3,CHRNA3		210	snoRNA: SNORD	10	0.00118644	0.00203256	ncrna gene|ncrna::U30;gene::SNORD30,SNHG1
731	gene	4	0.0061835	0.00720989	gene|gene::LRIG1		285	gene	10	0.00117955	0.00120675	gene|gene::LPL
130	miRNA	5	0.00616199	0.0100801	gene|gene::LOC105369635,MIR200C		161	gene: gene_ribosomal	10	0.00117951	0.00139303	gene|gene::RPL23P8;gene::RPL23P8;gene::RPL23;gene::RPL23
260	not_annotated	4	0.00614936	0.00497439	|		471	gene	10	0.00117226	0.00123869	gene|gene::BRE,BRE,BRE,BRE,BRE,BRE
906	tRNA	4	0.00614157	0.00618839	tRNA repeat|tRNA::tRNA-Leu-TAA-1-1;repeat::tRNA		321	gene: gene_ribosomal	10	0.00115854	0.000975376	gene|gene::RPL31,RPL31,RPL31
527	not_annotated	4	0.00614048	0.00739451	|		1051	miRNA	10	0.00115505	0.000560787	gene|gene::EEF2,MIR1268A
308	repeat	5	0.00613137	0.00288275	repeat|repeat::LTR		322	gene	9	0.00115465	0.000957312	repeat gene|repeat::LTR;gene::AFF2,AFF2,AFF2,AFF2,AFF2,AFF2
555	gene	5	0.00611133	0.00282782	gene|gene::DSCAM,DSCAM,DSCAM		907	tRNA	9	0.00113705	0.0011196	tRNA repeat|tRNA::tRNA-Ser-CGA-4-1;repeat::tRNA
588	gene	4	0.00609309	0.00726533	repeat gene|repeat::SINE;gene::SCHIP1,IQCJ-SCHIP1,IQCJ-SCHIP1,SCHIP1,SCHIP1,SCHIP1		360	gene: gene_ribosomal	10	0.00113075	0.000912323	piRNA gene|piRNA::piR-hsa-27278;piRNA::piR-hsa-27278;gene::RPL41,RPL41;piRNA::piR-hsa-27278;gene::IL6ST,IL6ST,IL6ST,IL6ST;piRNA::piR-hsa-27278;gene::DGKI,DGKI,DGKI,DGKI;piRNA::piR-hsa-27278;gene::DGKI,DGKI,DGKI,DGKI;piRNA::piR-hsa-27278;gene::RBFOX2,RBFOX2,RBFOX2,RBFOX2,RBFOX2,RBFOX2
883	gene	4	0.00607695	0.00491632	gene|gene::KAZN,KAZN		814	gene: gene_ribosomal	10	0.00111381	0.000776074	gene|gene::RPL3,RPL3
1044	gene	5	0.00599825	0.00479131	gene|gene::EPHX3,EPHX3		687	not_annotated	10	0.00110926	0.000796398	|
935	gene	4	0.00599634	0.00482028	repeat gene|repeat::LTR;gene::FRMD4A,FRMD4A,FRMD4A		372	not_annotated	9	0.00110764	0.000851989	|
772	repeat	4	0.00597588	0.00606627	repeat|repeat::LINE		176	gene	9	0.00109532	0.000843456	gene|gene::UBASH3B
262	gene	4	0.0059523	0.00662064	gene|gene::UBE2U		692	not_annotated	10	0.00109296	0.000635157	|
181	snoRNA: SNORD	2	0.0059302	0.0131632	ncrna gene|ncrna::HBII-210;gene::SNORD69,GNL3,GNL3,GNL3		923	tRNA	10	0.00109239	0.000784419	tRNA repeat gene|tRNA::tRNA-Cys-GCA-13-1;repeat::tRNA;tRNA::tRNA-Cys-GCA-20-1;repeat::tRNA;gene::ZNF767P,ZNF767P;tRNA::tRNA-Cys-GCA-22-1;repeat::tRNA;gene::ZNF767P,ZNF767P
594	not_annotated	4	0.00590678	0.00621383	|		746	repeat	9	0.00109163	0.000929412	repeat|repeat::LINE
572	gene	4	0.0059039	0.00813878	repeat gene|repeat::SINE;repeat::SINE;gene::BMX,BMX		269	snoRNA: SNORA	10	0.00108705	0.00135049	ncrna gene|ncrna::U102;gene::SNORD102,RPL21,RPL21P28
681	gene	4	0.00583588	0.00562841	repeat gene|repeat::LINE;gene::STXBP5L,STXBP5L		343	gene	10	0.00108109	0.00124131	gene|gene::XDH
846	tRNA	5	0.00575196	0.00494323	tRNA repeat piRNA|tRNA::tRNA-Val-AAC-2-1;repeat::tRNA;piRNA::piR-hsa-23655,piR-hsa-28877,piR-hsa-28876		274	gene	10	0.00108042	0.000970269	gene|gene::NEPRO,NEPRO,NEPRO,NEPRO,NEPRO,NEPRO,NEPRO,NEPRO
204	gene	4	0.00568387	0.0069699	gene|gene::LOC101927870		1032	miRNA	10	0.00106381	0.000558487	gene|gene::MIR331
795	miRNA	4	0.00567504	0.00427548	gene|gene::MIR1-1HG,MIR1-1HG,C20orf166-AS1		767	repeat	10	0.00105188	0.001239	repeat|repeat::LINE
568	not_annotated	4	0.00567388	0.00539474	|		714	gene	10	0.00104695	0.000897467	gene|gene::LALBA
748	miRNA	4	0.00562404	0.00705194	gene|gene::MIR769		585	gene	10	0.00104455	0.00080347	gene|gene::KLKB1,KLKB1,KLKB1
945	not_annotated	3	0.0055998	0.0118583	|		586	gene	9	0.00104031	0.000918314	repeat gene|repeat::SINE;gene::FOCAD
166	not_annotated	4	0.00554978	0.00385702	|		417	gene	10	0.00102773	0.00122669	gene|gene::EEA1;gene::EEA1;gene::EEA1;gene::EEA1;gene::GAREM1,GAREM1
905	tRNA	5	0.00553382	0.00311153	tRNA repeat piRNA|tRNA::tRNA-Ser-TGA-2-1;repeat::tRNA;piRNA::piR-hsa-32170,piR-hsa-28590;tRNA::tRNA-Ser-AGA-1-1;repeat::tRNA;piRNA::piR-hsa-28590,piR-hsa-32170,piR-hsa-21126;tRNA::tRNA-Ser-TGA-4-1;repeat::tRNA;piRNA::piR-hsa-32170,piR-hsa-28590		548	gene: gene_ribosomal	10	0.00102569	0.000632663	gene|gene::RPS25
722	tRNA	5	0.00551649	0.00385514	|tRNA::tRNA-Gln-CTG-1-1;repeat::tRNA;piRNA::piR-hsa-28527;tRNA::tRNA-Gln-CTG-1-5;repeat::tRNA;piRNA::piR-hsa-28527;tRNA::tRNA-Gln-CTG-1-2;repeat::tRNA;piRNA::piR-hsa-28527;tRNA::tRNA-Gln-CTG-1-4;repeat::tRNA;piRNA::piR-hsa-28527;tRNA::tRNA-Gln-CTG-1-3;repeat::tRNA;piRNA::piR-hsa-28527		571	gene	10	0.00101652	0.000731494	gene|gene::RAP1B,RAP1B,RAP1B,RAP1B,RAP1B,RAP1B;gene::SV2C,SV2C
137	repeat	4	0.00541001	0.00648224	repeat|repeat::LTR		1033	snRNA: RNU	10	0.0010122	0.00052743	repeat gene|repeat::LINE;repeat::LINE;gene::RNU11
288	not_annotated	4	0.00540909	0.00428877	|		589	gene	10	0.00100875	0.00152762	gene|gene::CSN2,CSN2
147	repeat	4	0.00540904	0.00751568	repeat|repeat::LTR		713	gene: gene_ribosomal	10	0.00100194	0.00069026	gene|gene::RPL37A
82	not_annotated	4	0.00540554	0.00803735	|		972	not_annotated	10	0.000975163	0.00118315	|
174	not_annotated	4	0.00532329	0.0045405	|		434	miRNA	10	0.000948732	0.000663423	gene|gene::MIR33A,SREBF2,SREBF2
971	not_annotated	5	0.00532099	0.00364755	|		228	gene	10	0.000926244	0.000812977	gene|gene::ADGRL3,ADGRL3,ADGRL3
71	repeat	4	0.00531432	0.00463171	repeat|repeat::LTR		975	gene	10	0.000925548	0.000831185	repeat gene|repeat::DNA;gene::DLEU7
844	not_annotated	4	0.0052377	0.00517293	|		157	gene	10	0.000922089	0.000883245	gene|gene::EEF1A1;gene::EEF1A1
198	gene	3	0.00522922	0.00749362	gene|gene::CEP128		739	repeat	10	0.000919324	0.000669081	repeat|repeat::SINE
556	repeat	5	0.00520849	0.00355626	repeat|repeat::LTR		5	gene	10	0.000908301	0.000441834	gene|gene::PCBP2,PCBP2,PCBP2,PCBP2,PCBP2,PCBP2,PCBP2
169	gene	4	0.00511811	0.00698152	gene|gene::L3MBTL3,L3MBTL3		563	repeat	9	0.000907227	0.000795805	repeat|repeat::SINE
391	snoRNA: SNORD	5	0.00509288	0.00637437	ncrna gene|ncrna::U74;gene::GAS5,SNORD74		370	gene	10	0.000892652	0.000544791	repeat gene|repeat::Simple_repeat;gene::FTH1
938	gene	4	0.00507081	0.00670886	repeat gene|repeat::DNA;gene::ADGRG2,ADGRG2,ADGRG2,ADGRG2,ADGRG2,ADGRG2,ADGRG2,ADGRG2,ADGRG2		796	gene: gene_ribosomal	10	0.000887417	0.000860714	gene|gene::AMBRA1,AMBRA1,AMBRA1,AMBRA1;gene::AMBRA1,AMBRA1,AMBRA1,AMBRA1;gene::GAPVD1,GAPVD1,GAPVD1;gene::RPS10,RPS10,RPS10,RPS10-NUDT3;gene::RPS10,RPS10,RPS10,RPS10-NUDT3
783	not_annotated	5	0.00501508	0.00402622	|		474	miRNA	10	0.000882437	0.000432379	gene|gene::MIR1301,DNMT3A,DNMT3A,DNMT3A,DNMT3A,DNMT3A
712	gene	5	0.00500436	0.00370407	gene|gene::ASCC3,ASCC3		107	snoRNA: SNORD	9	0.000875098	0.00166134	gene ncrna piRNA|gene::SNORD20,NCL;piRNA::piR-hsa-17560;ncrna::U20
93	not_annotated	4	0.00499424	0.00484887	|		956	rRNA	9	0.000869989	0.00153637	repeat gene|repeat::rRNA;gene::MAEL,MAEL,MAEL
781	miRNA	5	0.004974	0.00352987	gene|gene::ABHD3,MIR320C1,ABHD3		123	tRNA	10	0.000868509	0.000607425	tRNA repeat piRNA|tRNA::tRNA-Leu-TAG-2-1;repeat::tRNA;piRNA::piR-hsa-28467
11	gene	4	0.00496261	0.00527308	gene|gene::ABCC4,ABCC4,ABCC4,ABCC4		786	miRNA	10	0.000867546	0.000399746	gene|gene::MIR320D1;gene::PRKDC,PRKDC
792	gene	4	0.00493467	0.00567831	gene|gene::PRR5-ARHGAP8,ARHGAP8,ARHGAP8,ARHGAP8		152	snoRNA: SNORD	10	0.000860214	0.00122182	ncrna gene|ncrna::mgU6-77;gene::EIF4A1,EIF4A1,SNORD10,SENP3-EIF4A1
956	rRNA	4	0.00481861	0.00535811	repeat gene|repeat::rRNA;gene::MAEL,MAEL,MAEL		60	not_annotated	8	0.000855671	0.00107766	|
1008	tRNA	5	0.00476732	0.00356353	tRNA repeat piRNA|tRNA::tRNA-Tyr-GTA-2-1;repeat::tRNA;piRNA::piR-hsa-6840,piR-hsa-6839,piR-hsa-6841,piR-hsa-4947,piR-hsa-6842,piR-hsa-24143,piR-hsa-7239,piR-hsa-23574		949	gene	9	0.000853374	0.000839275	repeat gene|repeat::LINE;gene::TNFAIP8,TNFAIP8,TNFAIP8
344	not_annotated	4	0.0047463	0.00458452	|		186	tRNA	10	0.00085298	0.000488937	tRNA repeat|tRNA::tRNA-Leu-CAA-1-1;repeat::tRNA;tRNA::tRNA-Leu-CAA-1-2;repeat::tRNA
290	repeat	4	0.00473356	0.00314461	repeat|repeat::LTR		219	snoRNA: SNORA	9	0.000850726	0.00156451	ncrna gene|ncrna::ACA7;gene::SNORA7A,RPL32,RPL32,RPL32
1015	not_annotated	5	0.00466108	0.00380994	|		569	repeat	10	0.000850277	0.000821943	repeat|repeat::LINE
997	not_annotated	5	0.00457106	0.00404307	|		993	miRNA	10	0.000848183	0.00058893	gene piRNA|gene::MIR18A,MIR17HG,MIR17HG;piRNA::piR-hsa-29716,piR-hsa-29714,piR-hsa-29715
779	not_annotated	4	0.00444217	0.00392723	|		383	snoRNA: SNORA	10	0.00084208	0.00159703	ncrna gene|ncrna::U21;gene::SNORD21,RPL5,FAM69A
464	gene	4	0.00442446	0.0050644	gene|gene::DRD2,DRD2		206	snoRNA: SNORD	10	0.000841854	0.00215693	piRNA gene ncrna|gene::NCL,SNORD82;ncrna::U82;piRNA::piR-hsa-820,piR-hsa-32236
611	repeat	4	0.00439527	0.00472591	repeat|repeat::LTR		829	gene	9	0.000835577	0.000965358	repeat gene|repeat::LINE;gene::SPPL3
419	lncRNA	4	0.00435816	0.0041091	gene|gene::RPPH1		363	gene: gene_ribosomal	9	0.000835332	0.000590977	gene|gene::RPL13,RPL13,RPL13,RPL13;gene::RPL13,RPL13,RPL13,RPL13
33	gene	4	0.00430618	0.00294822	gene|gene::IRF2BP1		24	snoRNA: SNORA	9	0.000828937	0.00158508	ncrna gene|ncrna::U18A;gene::RPL4,SNORD18A
299	gene	4	0.0042904	0.00372079	gene|gene::DTX1		842	gene	10	0.000807691	0.000858405	gene|gene::LTF,LTF,LTF,LTF
736	gene	4	0.0042863	0.00526832	repeat gene|repeat::LINE;gene::MLLT10,MLLT10,MLLT10,MLLT10		656	gene	9	0.000806284	0.00101967	gene|gene::LTF,LTF,LTF,LTF
1030	repeat	4	0.00426138	0.0041989	repeat|repeat::snRNA;repeat::snRNA;repeat::snRNA;repeat::snRNA;repeat::snRNA;repeat::snRNA;repeat::snRNA;repeat::snRNA;gene::NBPF20,NBPF10,NBPF10,NBPF25P;repeat::snRNA;gene::NBPF20,NBPF10,NBPF10,NBPF25P		984	miRNA	10	0.000805275	0.000601475	repeat|repeat::LTR;gene::MIR4454;repeat::LTR;gene::MIR4454;repeat::LTR,LTR;gene::MIR4454;repeat::LTR;gene::MIR4454;repeat::LTR;gene::MIR4454;repeat::LTR;gene::MIR4454;repeat::LTR;gene::MIR4454;repeat::LTR;gene::MIR4454;repeat::LTR;gene::MIR4454;repeat::LTR;gene::MIR4454;repeat::LTR;gene::MIR4454;repeat::LTR,LTR;gene::MIR4454;repeat::LTR;gene::MIR4454;repeat::LTR;gene::MIR4454;repeat::LTR;gene::MI…
78	miRNA	5	0.00420611	0.00327821	gene|gene::MIR17HG,MIR17HG,MIR17		551	gene	9	0.000803293	0.000621163	repeat gene|repeat::SINE;gene::C1orf101,C1orf101,C1orf101
163	lncRNA: LINC	4	0.00420366	0.00646779	gene|gene::LINC01266		14	gene	9	0.000794154	0.00060759	repeat gene|repeat::LINE;gene::CNTNAP2
309	repeat	4	0.00417477	0.00294152	repeat|repeat::SINE		990	miRNA	10	0.000791991	0.000482125	repeat gene|repeat::SINE;gene::EML2,MIR330,EML2,EML2,EML2
848	tRNA	3	0.00415512	0.00512411	tRNA repeat|tRNA::tRNA-Val-CAC-2-1;repeat::tRNA		256	gene	10	0.000791582	0.000440428	gene|gene::TPT1,TPT1,TPT1
300	gene	5	0.00411868	0.00507043	gene|gene::CNTNAP4,CNTNAP4,CNTNAP4,CNTNAP4,CNTNAP4,CNTNAP4,CNTNAP4,CNTNAP4,CNTNAP4,CNTNAP4,CNTNAP4,CNTNAP4,CNTNAP4,CNTNAP4		519	snoRNA: SNORD	9	0.000788801	0.00138351	ncrna gene|ncrna::HBII-142;gene::SNORD66,EIF4G1,EIF4G1,EIF4G1,EIF4G1,EIF4G1,EIF4G1,EIF4G1,EIF4G1
294	gene	5	0.00411331	0.00583682	gene|gene::ADRB1		354	miRNA	9	0.000786372	0.000476123	gene|gene::MIRLET7F1
57	repeat	4	0.00410032	0.00305613	repeat|repeat::LTR		443	not_annotated	10	0.000785329	0.000605074	|
1028	repeat	3	0.00409664	0.00544474	repeat|repeat::SINE		289	snoRNA: SNORD	9	0.000784533	0.00142128	ncrna gene|ncrna::U95;gene::SNORD95,RACK1
77	miRNA	4	0.00409464	0.0035682	gene|gene::MIR20A,MIR17HG,MIR17HG		601	gene	9	0.000784373	0.000839903	gene|gene::SEPT2,SEPT2,SEPT2,SEPT2,SEPT2,SEPT2,SEPT2,SEPT2,SEPT2,SEPT2,SEPT2,SEPT2,SEPT2
894	tRNA	5	0.0040833	0.00544755	tRNA|tRNA::tRNA-Gly-CCC-2-1;tRNA::tRNA-Gly-CCC-2-2		405	gene: gene_ribosomal	10	0.00078377	0.00050231	gene piRNA|gene::RPL4;piRNA::piR-hsa-9014;gene::MAP3K13,MAP3K13,MAP3K13;piRNA::piR-hsa-9014
242	miRNA	4	0.0040669	0.00413619	gene miRNA|gene::MIR210HG,MIR210;miRNA::hsa-miR-210-3p		279	gene	9	0.000783713	0.000930587	gene|gene::DLD,DLD,DLD,DLD
384	not_annotated	4	0.0040637	0.00563738	|		178	gene	10	0.000780261	0.000976438	gene|gene::S100A11
333	miRNA	5	0.00406351	0.00301055	gene|gene::MIR424		120	gene	9	0.000771969	0.000551416	gene|gene::PNPLA8,PNPLA8,PNPLA8,PNPLA8,PNPLA8,PNPLA8;gene::CSF1R;gene::CSF1R
813	snoRNA: SNORD	5	0.00397855	0.00291425	ncrna gene|ncrna::U31;gene::SNORD31,SNHG1		278	gene	8	0.00077069	0.00101489	gene|gene::XDH
874	not_annotated	5	0.00395409	0.00188399	|		319	miRNA	7	0.000767606	0.000874048	gene|gene::EIF4H,EIF4H,MIR590
828	tRNA	4	0.00393555	0.00295236	tRNA repeat|tRNA::tRNA-Glu-TTC-4-2;repeat::tRNA;tRNA::tRNA-Glu-TTC-3-1;repeat::tRNA;gene::LOC440570;tRNA::tRNA-Glu-TTC-8-1;repeat::tRNA;gene::LOC103091866,LOC103091866,LOC103091866,LOC103091866,LOC103091866,LOC101929798;tRNA::tRNA-Glu-TTC-4-1;repeat::tRNA;gene::LOC440570,LOC100132147;tRNA::tRNA-Glu-TTC-4-1;repeat::tRNA;gene::LOC440570,LOC100132147		79	miRNA	10	0.000767348	0.000375612	repeat gene|repeat::DNA;gene::MIR548AH,SHROOM3
716	repeat	4	0.00393074	0.00491842	repeat|repeat::LTR		807	tRNA	10	0.000758628	0.000529486	tRNA repeat|tRNA::tRNA-Thr-CGT-4-1;repeat::tRNA
244	not_annotated	4	0.00392711	0.0043319	|		666	gene	9	0.000749279	0.000805085	gene|gene::HDAC4
410	not_annotated	4	0.00391247	0.00338303	|		685	gene	9	0.000744821	0.000533272	gene|gene::PACSIN2,PACSIN2,PACSIN2
469	gene	4	0.00387631	0.00290098	gene|gene::OCA2,OCA2		367	gene	10	0.000736774	0.0009249	repeat gene|repeat::SINE;gene::CDH1,CDH1,CDH1,CDH1
336	gene	4	0.00384747	0.00606759	repeat gene|repeat::LINE;gene::PAAF1,PAAF1,PAAF1,PAAF1,PAAF1		888	repeat	10	0.000734066	0.000359595	repeat|repeat::LTR;repeat::LTR
109	miRNA	5	0.00380746	0.00132728	repeat gene|repeat::Simple_repeat;gene::MIR574,FAM114A1,FAM114A1		580	gene	10	0.000716239	0.000693591	gene|gene::H2AFY,H2AFY,H2AFY,H2AFY,C5orf66
639	miRNA	3	0.00380743	0.00493274	gene|gene::MIR145,CARMN,CARMN		435	not_annotated	10	0.000709799	0.000775885	|
684	repeat	4	0.00380565	0.00384784	repeat|repeat::DNA		509	gene	9	0.000705604	0.000459437	repeat gene|repeat::LTR;gene::LOC101926966
427	gene	4	0.00377396	0.00615536	repeat gene|repeat::LTR;gene::SLC25A17,SLC25A17,SLC25A17,SLC25A17,SLC25A17,SLC25A17,SLC25A17		762	gene	9	0.000705248	0.000559245	gene|gene::CSF1R,CSF1R,CSF1R
48	repeat	4	0.00368361	0.00349552	repeat|repeat::LINE		164	lncRNA: AS	8	0.000694351	0.000790057	gene|gene::LYRM4,LYRM4,LYRM4,LYRM4,LYRM4-AS1,LYRM4,LYRM4,LYRM4,LYRM4
545	gene	4	0.0036793	0.00359513	repeat gene|repeat::LTR;repeat::LTR;repeat::LTR;gene::IL1RAP,IL1RAP,IL1RAP,IL1RAP,IL1RAP,IL1RAP		747	not_annotated	10	0.000694351	0.00060773	|
347	gene	4	0.00366855	0.00315533	gene|gene::TTLL1,TTLL1		374	gene	9	0.00069267	0.000595132	repeat gene|repeat::LINE;gene::FGF12
277	repeat	4	0.00361674	0.00223773	repeat|repeat::LINE,SINE		381	gene	10	0.000690412	0.000672609	repeat gene|repeat::Low_complexity;gene::CSN2,CSN2
301	gene	4	0.00358652	0.00589274	repeat gene|repeat::LTR;gene::LOC101927314		114	miRNA	10	0.000679768	0.000613961	gene|gene::MIR150
615	miRNA	4	0.00357383	0.00539812	gene|gene::MIR130B		606	gene	9	0.000673091	0.000575118	gene|gene::PLD5,PLD5;gene::MGMT
95	repeat	4	0.00357341	0.00339852	repeat|repeat::SINE		550	not_annotated	9	0.000671206	0.000579964	|
835	tRNA	5	0.00352801	0.00355198	tRNA repeat|tRNA::tRNA-Glu-TTC-1-1;repeat::tRNA;tRNA::tRNA-Glu-TTC-1-2;repeat::tRNA		449	not_annotated	10	0.000667585	0.00101632	|
653	tRNA	5	0.00349225	0.00211893	tRNA repeat piRNA|tRNA::tRNA-Arg-ACG-2-1;repeat::tRNA;piRNA::piR-hsa-5067;tRNA::tRNA-Arg-ACG-2-4;repeat::tRNA;piRNA::piR-hsa-5067		246	gene	10	0.000667356	0.000569698	gene|gene::PABPC3;gene::PABPC1
131	miRNA	4	0.00349048	0.00704028	gene|gene::LOC105369635,MIR141		222	gene	10	0.000666411	0.000438722	gene|gene::PDCD4,PDCD4,PDCD4
640	repeat	4	0.00346793	0.00510724	repeat|repeat::LINE		744	snoRNA: SNORD	8	0.000664478	0.00102081	ncrna gene|ncrna::U60;gene::SNHG19,SNORD60
51	gene	4	0.00346734	0.00363982	gene|gene::NRG1		704	gene: gene_ribosomal	10	0.000660711	0.000395637	gene|gene::GPN3,GPN3,GPN3;gene::ZNF829,ZNF829;gene::RPL31,RPL31,RPL31;gene::RPL31,RPL31,RPL31;gene::RPL31,RPL31,RPL31
1039	repeat	4	0.00344605	0.00373733	repeat|repeat::DNA		281	repeat	9	0.000658947	0.00072835	repeat|repeat::SINE
63	gene	5	0.0034369	0.00187984	gene|gene::ABHD14B,ABHD14B,ABHD14B		218	gene	9	0.000655307	0.000636375	gene|gene::LTF,LTF,LTF,LTF
612	gene	4	0.00342381	0.0034064	gene|gene::TSNAX-DISC1,TSNAX-DISC1,TSNAX-DISC1,TSNAX-DISC1,TSNAX-DISC1,DISC1,DISC1,DISC1,DISC1,DISC1,DISC1,DISC1,DISC1,DISC1,DISC1,DISC1,DISC1,DISC1,DISC1,DISC1,DISC1,TSNAX-DISC1		250	gene	9	0.000653187	0.000542196	repeat gene|repeat::LTR;gene::C14orf132,C14orf132,C14orf132,C14orf132;repeat::LTR;gene::C14orf132,C14orf132,C14orf132,C14orf132
720	gene	4	0.00342016	0.00317274	gene|gene::SNX3,SNX3,SNX3,SNX3		272	lncRNA: LINC	9	0.000651885	0.000615612	repeat gene|repeat::LINE;gene::LINC01256
146	gene	3	0.00340558	0.00466391	gene|gene::SIX4		329	gene	9	0.000644634	0.000587479	gene|gene::EPS15L1,EPS15L1,EPS15L1,EPS15L1,EPS15L1,EPS15L1
880	miRNA	5	0.0034035	0.00239443	gene|gene::MIR23A		191	miRNA	10	0.000643366	0.000465501	gene|gene::KLHL3,KLHL3,KLHL3,MIR874
377	repeat	4	0.00337533	0.00414068	repeat|repeat::LINE		364	gene	9	0.000643027	0.000491657	gene|gene::IFT46,IFT46;gene::IFT46,IFT46
428	not_annotated	4	0.0033335	0.00245647	|		514	miRNA	10	0.000642385	0.000436635	gene|gene::MIR877,ABCF1,ABCF1
803	miRNA	5	0.00332521	0.00260542	gene|gene::NR6A1,MIR181B2,MIR181A2HG,NR6A1,NR6A1;gene::MIR181B1,MIR181A1HG		225	gene	9	0.000636342	0.00054526	gene|gene::SRBD1
946	gene	4	0.00332274	0.00321818	gene|gene::HDC,HDC		510	gene	9	0.00063084	0.000560463	repeat gene|repeat::LTR;gene::FMNL2
696	gene	4	0.00326731	0.00203025	repeat gene|repeat::SINE;gene::MYO5A,MYO5A		639	miRNA	10	0.000629277	0.00073604	gene|gene::MIR145,CARMN,CARMN
920	not_annotated	5	0.00326152	0.00167459	|		134	gene	10	0.000627832	0.000347614	gene|gene::AGPS
258	miRNA	5	0.00323173	0.00431001	gene|gene::MIR15B,SMC4,SMC4,SMC4		280	not_annotated	8	0.000626745	0.000730156	|
1052	repeat	4	0.00322617	0.00244192	repeat|repeat::LTR,SINE		148	gene	9	0.000622696	0.000614213	repeat gene|repeat::LINE;gene::LDLRAD4,LDLRAD4
979	miRNA	4	0.00320731	0.00295551	gene|gene::MIR152,COPZ2		669	gene: gene_ribosomal	10	0.000622073	0.000344142	gene|gene::RPL8,RPL8,RPL8,RPL8
1037	gene	4	0.00318138	0.00360312	repeat gene|repeat::SINE;gene::ROPN1L,ROPN1L		30	repeat	10	0.000618738	0.000669084	repeat|repeat::SINE
508	repeat	4	0.00316084	0.00195791	repeat|repeat::LINE		389	gene: gene_ribosomal	10	0.000618712	0.000448133	gene|gene::RPL28,RPL28,RPL28,RPL28,RPL28
530	repeat	4	0.00315756	0.00294487	repeat|repeat::LINE		141	miRNA	10	0.000617087	0.000570613	gene|gene::MIR451B,MIR451A
728	miRNA	4	0.0031511	0.004587	gene|gene::MIR324,ACADVL,ACADVL,ACADVL,ACADVL		90	gene: gene_ribosomal	10	0.00061072	0.000426799	gene|gene::RPL15,RPL15,RPL15,RPL15,RPL15,RPL15
994	gene	4	0.00315016	0.00273776	gene|gene::DPP9		1029	gene	9	0.000606057	0.000365059	gene|gene::TTTY14,TTTY14,TTTY14,TTTY14,TTTY14,TTTY14,CD24,CD24,CD24,CD24,CD24,CD24
208	gene	4	0.00310596	0.00243634	repeat gene|repeat::DNA;gene::RIMS2,RIMS2,RIMS2,RIMS2		165	piRNA	9	0.000605511	0.000651177	piRNA gene|piRNA::piR-hsa-26080;gene::CHCHD3,CHCHD3,CHCHD3,CHCHD3;piRNA::piR-hsa-26080;gene::EEF1G
201	not_annotated	4	0.00308372	0.0022794	|		173	gene: gene_ribosomal	9	0.000605033	0.000668954	gene|gene::PCOLCE2;gene::RPL8,RPL8,RPL8,RPL8
398	not_annotated	5	0.00306541	0.00398338	|		333	miRNA	8	0.000603466	0.0014123	gene|gene::MIR424
458	miRNA	5	0.00306454	0.00228724	gene|gene::MIR29A		179	miRNA	10	0.000598128	0.00041604	repeat gene|repeat::LINE;gene::MIR625,FUT8,FUT8,FUT8,FUT8,FUT8;repeat::LINE;gene::MIR625,FUT8,FUT8,FUT8,FUT8,FUT8
895	tRNA	5	0.00304588	0.00215697	tRNA repeat|tRNA::tRNA-Gly-TCC-2-1;repeat::tRNA;gene::NBPF20,NBPF10,NBPF10;tRNA::tRNA-Gly-TCC-2-5;repeat::tRNA;gene::NBPF20,NBPF10,NBPF10;tRNA::tRNA-Gly-TCC-2-2;repeat::tRNA;gene::NBPF20,NBPF10,NBPF10;tRNA::tRNA-Gly-TCC-2-6;repeat::tRNA;gene::NBPF20,NBPF10,NBPF10;tRNA::tRNA-Gly-TCC-2-3;repeat::tRNA;gene::NBPF20,NBPF10,NBPF10;tRNA::tRNA-Gly-TCC-2-4;repeat::tRNA;gene::NBPF20,NBPF10,NBPF10		75	gene: gene_ribosomal	9	0.000597677	0.000533136	gene|gene::RPL10,RPL10,RPL10,RPL10,RPL10,RPL10
128	miRNA	4	0.00302534	0.00455685	gene|gene::MIR200B		72	gene: gene_ribosomal	10	0.000593695	0.000431784	gene|gene::RPL13A,RPL13A,RPL13AP5,RPL13A;gene::RPL13A,RPL13A,RPL13AP5,RPL13A;gene::RPL13A,RPL13A,RPL13AP5,RPL13A;gene::RPL13A,RPL13A,RPL13AP5,RPL13A;gene::RPL13AP20
119	not_annotated	4	0.00302526	0.00256511	|		1055	gene: gene_ribosomal	9	0.000593667	0.000377885	gene|gene::RPS24,RPS24,RPS24,RPS24,RPS24,RPS24
188	not_annotated	5	0.00301366	0.00383845	|		498	gene	10	0.000591252	0.000382473	gene|gene::ZMYM4;gene::ZMYM4
784	gene	4	0.00298655	0.00337963	repeat gene|repeat::LTR;gene::PMM2		843	miRNA	10	0.000588989	0.000408697	gene|gene::ELMO3,MIR328
287	not_annotated	4	0.00296728	0.00253427	|		757	not_annotated	9	0.000580116	0.000447801	|
355	gene	5	0.00294927	0.00196802	repeat gene|repeat::LTR;gene::AIG1,AIG1,AIG1,AIG1		234	gene	9	0.000571834	0.000614414	repeat gene|repeat::LINE;gene::PCDH9,PCDH9,PCDH9,PCDH9
424	gene	5	0.0028961	0.00211884	repeat gene|repeat::LINE;gene::SEC24B,SEC24B,SEC24B,SEC24B,SEC24B		761	gene	9	0.000566307	0.000409032	gene|gene::VWF
786	miRNA	4	0.00289489	0.00276892	gene|gene::MIR320D1;gene::PRKDC,PRKDC		84	lncRNA: AS	10	0.00056353	0.000352295	gene|gene::RAET1E-AS1
126	gene	4	0.00289478	0.00348362	repeat gene|repeat::SINE;gene::PEBP4,LOC101929237		776	gene	9	0.000561916	0.000432043	gene|gene::FKTN,FKTN,FKTN
1012	gene	4	0.00288629	0.00198987	repeat gene|repeat::LINE;gene::ZC3H7A		485	gene: gene_ribosomal	10	0.000557107	0.00041785	gene|gene::RPS8
646	gene	4	0.0028791	0.00361818	gene|gene::HTRA3,HTRA3		1014	gene	10	0.000553511	0.000259097	gene|gene::PABPC1
604	not_annotated	4	0.00287697	0.00301561	|		3	gene: gene_ribosomal	9	0.000553227	0.000375277	gene|gene::RPS24,RPS24,RPS24,RPS24,RPS24,RPS24
136	not_annotated	4	0.00286198	0.00186332	|		183	gene	9	0.000546786	0.000583017	gene|gene::GAB2,GAB2
474	miRNA	5	0.00285183	0.00224983	gene|gene::MIR1301,DNMT3A,DNMT3A,DNMT3A,DNMT3A,DNMT3A		958	rRNA	8	0.000544771	0.000531487	repeat|repeat::rRNA
1023	gene	4	0.00283919	0.00330237	gene|gene::MBNL2,MBNL2,MBNL2		419	lncRNA	9	0.000543703	0.000753125	gene|gene::RPPH1
306	repeat	4	0.00282024	0.00377108	repeat|repeat::LINE		1054	snoRNA: SNORA	9	0.000543203	0.000681201	ncrna gene|ncrna::SNORD119;gene::SNRPB,SNRPB,SNORD119
990	miRNA	4	0.00275851	0.00301542	repeat gene|repeat::SINE;gene::EML2,MIR330,EML2,EML2,EML2		560	gene: gene_ribosomal	10	0.000533956	0.000497854	gene|gene::RPL36A,RPL36A-HNRNPH2,RPL36A-HNRNPH2,RPL36A;gene::PLEKHA7
187	tRNA	5	0.00275541	0.002505	tRNA repeat|tRNA::tRNA-Leu-CAG-1-2;repeat::tRNA;tRNA::tRNA-Leu-CAG-1-4;repeat::tRNA;tRNA::tRNA-Leu-CAG-1-4;repeat::tRNA;gene::PLD5,PLD5,PLD5,PLD5;tRNA::tRNA-Leu-CAG-1-3;repeat::tRNA;gene::PLD5,PLD5,PLD5,PLD5;tRNA::tRNA-Leu-CAG-1-6;repeat::tRNA;gene::PLD5,PLD5,PLD5,PLD5;tRNA::tRNA-Leu-CAG-2-1;repeat::tRNA;gene::PLD5,PLD5,PLD5,PLD5;tRNA::tRNA-Leu-CAG-1-5;repeat::tRNA;gene::PLD5,PLD5,PLD5,PLD5;tRNA:…		488	not_annotated	9	0.00053121	0.000461194	|
602	gene	4	0.00271939	0.00243238	repeat gene|repeat::Low_complexity;gene::C8orf76,ZHX1-C8orf76		518	gene	9	0.000530558	0.000574402	gene|gene::LOC105370473
270	gene	4	0.00268199	0.00412907	gene|gene::TLE2		251	gene: gene_ribosomal	10	0.000526403	0.000521636	gene|gene::RPS4X
152	snoRNA: SNORD	1	0.00267971	0.00599202	ncrna gene|ncrna::mgU6-77;gene::EIF4A1,EIF4A1,SNORD10,SENP3-EIF4A1		96	gene	10	0.000526187	0.000541131	gene|gene::GOLGA3,GOLGA3
1038	gene	4	0.00267505	0.00247938	repeat gene|repeat::LINE;gene::LOC101928437		50	gene: gene_ribosomal	10	0.000522082	0.000491246	gene|gene::ZYG11B;gene::RPS13
789	VTRNA	4	0.0026728	0.00307072	gene|gene::VTRNA1-2		929	repeat	10	0.000521757	0.000485244	repeat|repeat::tRNA
672	repeat	4	0.00266498	0.0033159	repeat|repeat::LINE		605	repeat	9	0.000506591	0.000422008	repeat|repeat::SINE
31	miRNA	4	0.00265398	0.00272897	gene|gene::MIR184,ANKRD34C-AS1		223	piRNA	8	0.000506419	0.000448814	piRNA gene|piRNA::piR-hsa-17047;gene::AEBP2,AEBP2,AEBP2;piRNA::piR-hsa-17047;gene::AEBP2,AEBP2,AEBP2;piRNA::piR-hsa-17047;gene::AEBP2,AEBP2,AEBP2;piRNA::piR-hsa-17047;gene::C5orf34;piRNA::piR-hsa-17047;gene::C5orf34;piRNA::piR-hsa-17047;gene::C5orf34;piRNA::piR-hsa-17047;gene::EEF1A1;piRNA::piR-hsa-17047;gene::EEF1A1
534	not_annotated	5	0.00264803	0.00401721	|		779	not_annotated	8	0.000506135	0.000961321	|
438	gene	4	0.00259455	0.00237301	gene|gene::IL16,IL16		125	gene	10	0.000503987	0.000629745	gene|gene::LALBA
524	not_annotated	4	0.00258634	0.00203932	|		912	gene	8	0.000503589	0.00050063	repeat gene|repeat::LTR;gene::GRM1,GRM1,GRM1,GRM1
788	VTRNA	5	0.00257605	0.00213444	gene|gene::VTRNA1-1		177	gene	10	0.000500662	0.000415349	gene|gene::CSN1S1,CSN1S1
1002	gene	4	0.00256601	0.00372629	repeat gene|repeat::LINE;gene::FAM102B		221	gene	10	0.000499913	0.000391225	gene|gene::RACK1
38	snoRNA: SNORD	5	0.00256311	0.00328789	ncrna gene|ncrna::U26;gene::SNORD26,SNHG1		239	miRNA	10	0.000495843	0.000566124	gene|gene::MIR187
395	gene	4	0.00253814	0.00305693	gene|gene::KIF7		390	miRNA	10	0.000495479	0.000481157	gene|gene::MIR363
409	gene	4	0.00251978	0.00180129	gene|gene::BBS7,BBS7		490	gene	10	0.000488254	0.000239189	gene|gene::PABPC1
840	miRNA	4	0.00250419	0.0023926	gene|gene::MIR19B2;gene::MIR17HG,MIR17HG,MIR19B1		316	not_annotated	10	0.000482018	0.000410395	|
383	snoRNA: SNORA	4	0.00247505	0.00525196	ncrna gene|ncrna::U21;gene::SNORD21,RPL5,FAM69A		961	rRNA	10	0.000479934	0.000460335	repeat|repeat::rRNA
328	gene	4	0.00239498	0.00145413	repeat gene|repeat::LINE;gene::SH3PXD2A		688	gene	9	0.00047751	0.000426372	repeat gene|repeat::LINE;repeat::LINE;gene::ADGRV1,ADGRV1;repeat::LINE;gene::ADGRV1,ADGRV1
220	lncRNA: AS	5	0.00239214	0.00141896	gene|gene::SLC8A1,SLC8A1-AS1,SLC8A1,SLC8A1,SLC8A1,SLC8A1		359	not_annotated	10	0.000476671	0.000333195	|
811	repeat	3	0.00238585	0.00353335	repeat|repeat::LTR		913	lncRNA: AS	9	0.000476223	0.000446524	gene|gene::LIPE-AS1,LIPE-AS1
382	gene	4	0.00238494	0.00178902	gene|gene::PAN2,PAN2,PAN2		97	gene	8	0.000476212	0.000453238	gene|gene::CSDE1,CSDE1,CSDE1,CSDE1,CSDE1,CSDE1
660	not_annotated	4	0.00237418	0.00198661	|		1036	not_annotated	10	0.000472139	0.000292221	|
673	gene	3	0.00237166	0.00434304	gene|gene::INPP5F,INPP5F		1031	gene	9	0.00047173	0.0004156	gene|gene::LTF,LTF,LTF,LTF
107	snoRNA: SNORD	5	0.0023685	0.00164683	gene ncrna piRNA|gene::SNORD20,NCL;piRNA::piR-hsa-17560;ncrna::U20		780	not_annotated	8	0.000465438	0.00071878	|
824	repeat	4	0.0023644	0.00260564	repeat|repeat::LTR		150	not_annotated	8	0.000460591	0.000403079	|
158	gene	4	0.0023638	0.00406296	repeat gene|repeat::snRNA;gene::HSPA8,HSPA8		433	gene	10	0.000460406	0.000361405	gene|gene::TPT1,TPT1,TPT1
993	miRNA	3	0.0023601	0.00407577	gene piRNA|gene::MIR18A,MIR17HG,MIR17HG;piRNA::piR-hsa-29716,piR-hsa-29714,piR-hsa-29715		711	snoRNA: SNORD	9	0.000458137	0.000435095	gene ncrna piRNA|gene::SNORD62A,SNORD62B,PRRC2B;piRNA::piR-hsa-28318,piR-hsa-28319;ncrna::U62B;gene::SNORD62B,PRRC2B,SNORD62A;piRNA::piR-hsa-28318,piR-hsa-28319;ncrna::U62A
927	tRNA	5	0.00234297	0.00237757	tRNA repeat|tRNA::tRNA-Cys-GCA-1-1;repeat::tRNA		549	gene	10	0.000456695	0.000417363	gene|gene::CHCHD3,CHCHD3,CHCHD3,CHCHD3;gene::EEF1G
468	snoRNA: SNORD	4	0.00233158	0.00245895	gene ncrna piRNA|gene::SNORD6;piRNA::piR-hsa-1338;ncrna::mgh28S-2411		969	repeat	9	0.000456382	0.000379663	repeat|repeat::LINE
23	gene	4	0.00231262	0.00340363	gene|gene::ITM2C,ITM2C,ITM2C,ITM2C,ITM2C		525	miRNA	9	0.000452893	0.000334219	gene|gene::MIR3622B,MIR3622A
995	repeat	4	0.00231073	0.00226653	repeat|repeat::DNA		695	miRNA	9	0.000449648	0.00048557	gene|gene::MIR122,MIR3591
349	gene	4	0.00230141	0.0026382	repeat gene|repeat::DNA;gene::GGNBP2		959	rRNA	10	0.000448797	0.000287131	repeat gene|repeat::rRNA;gene::OSBPL1A,OSBPL1A,OSBPL1A
887	tRNA	3	0.00227992	0.00430526	tRNA repeat gene|tRNA::tRNA-Glu-TTC-9-1;repeat::tRNA;gene::ABI2,ABI2,ABI2,ABI2		581	not_annotated	5	0.000443146	0.00103204	|
215	not_annotated	4	0.00226288	0.00218749	|		575	gene: gene_ribosomal	10	0.000441128	0.000349597	gene|gene::CSF1R;gene::CSF1R;gene::PNPLA8,PNPLA8,PNPLA8,PNPLA8,PNPLA8,PNPLA8;gene::PNPLA8,PNPLA8,PNPLA8,PNPLA8,PNPLA8,PNPLA8;gene::RPL7
305	snoRNA	3	0.00225856	0.00410793	ncrna repeat|ncrna::U3-2B;repeat::snRNA;ncrna::U3;repeat::snRNA;ncrna::U3-3;repeat::snRNA;ncrna::U3-2;repeat::snRNA;ncrna::U3-2;repeat::snRNA		388	gene	10	0.000437869	0.00029586	gene|gene::GAPDH,GAPDH,GAPDH,GAPDH;gene::TASP1,TASP1,TASP1,TASP1,TASP1,TASP1,TASP1,TASP1;gene::TASP1,TASP1,TASP1,TASP1,TASP1,TASP1,TASP1,TASP1
600	not_annotated	4	0.00224348	0.00146182	|		570	miRNA	10	0.000437379	0.000294363	ncrna gene|ncrna::ACA47;gene::SCARNA16,MIR6516,SNHG20,SEC14L1,SEC14L1
179	miRNA	3	0.0022146	0.00305807	repeat gene|repeat::LINE;gene::MIR625,FUT8,FUT8,FUT8,FUT8,FUT8;repeat::LINE;gene::MIR625,FUT8,FUT8,FUT8,FUT8,FUT8		1019	gene	10	0.000435423	0.000700365	gene|gene::RMRP
53	gene	4	0.00220144	0.00273496	repeat gene|repeat::LINE;gene::ASTN2		205	gene: gene_ribosomal	9	0.000435386	0.000469109	gene|gene::RPLP2
366	gene	3	0.00217887	0.00299654	gene|gene::PRCAT47,PRCAT47		809	miRNA	8	0.000435208	0.000474946	gene|gene::MIR10B
1001	gene	4	0.00216836	0.00197572	gene|gene::EGFR,EGFR,EGFR,EGFR		67	snoRNA: SNORD	9	0.000434645	0.000974708	gene ncrna piRNA|gene::RPS8,SNORD38B;piRNA::piR-hsa-1742;ncrna::U38B
49	gene	4	0.0021509	0.00361701	gene|gene::HDAC8,HDAC8,HDAC8		1041	gene: gene_ribosomal	7	0.000430249	0.000534359	gene|gene::RPS2;gene::RPS2;gene::RPS2;gene::MFSD2A,MFSD2A,MFSD2A,MFSD2A,MFSD2A;gene::TAOK3;gene::TAOK3;gene::TAOK3;gene::INVS,INVS,INVS,INVS
741	miRNA	4	0.00213226	0.00205935	gene|gene::MIR378C		1	gene	8	0.000428825	0.000400757	gene|gene::NAP1L1,NAP1L1,NAP1L1
4	not_annotated	4	0.00212321	0.00221953	|		159	miRNA	10	0.000426959	0.00032003	gene|gene::MIR296
503	miRNA	5	0.00212311	0.00146129	repeat gene|repeat::DNA;gene::MIR340,RNF130,RNF130		957	rRNA	9	0.000425769	0.000330785	repeat|repeat::rRNA
323	repeat	4	0.00205885	0.00172435	repeat|repeat::SINE		92	gene: gene_ribosomal	9	0.000424643	0.000428204	gene|gene::NBEAL1;gene::RPL12
743	gene	4	0.00204091	0.00230238	repeat gene|repeat::LTR;gene::CMBL		326	not_annotated	9	0.000424485	0.000530752	|
185	tRNA	4	0.00203682	0.0019622	tRNA repeat|tRNA::tRNA-Leu-CAA-4-1;repeat::tRNA		64	snRNA: RNU	9	0.00042239	0.000340918	gene|gene::RNU5F-1,EPRS
348	gene	4	0.00200278	0.00182833	repeat gene|repeat::SINE;gene::ASTN2		671	miRNA	9	0.000420748	0.000576988	gene|gene::RTL1,MIR127
230	miRNA	4	0.00192317	0.00144332	gene|gene::MIR500A,CLCN5,CLCN5,CLCN5		1042	gene	9	0.000417826	0.00030858	gene|gene::FTH1;gene::FTH1
418	miRNA	4	0.00190501	0.00246726	gene|gene::MIR942,TTF2		630	gene	10	0.000415067	0.000304108	gene|gene::LOC643339
641	gene	5	0.0018916	0.000668419	gene|gene::RMRP		559	gene	10	0.000415016	0.000332575	gene|gene::SRP9,SRP9;gene::TNKS2
45	not_annotated	4	0.0018836	0.00119568	|		778	miRNA	10	0.000414886	0.000235248	gene|gene::MIR3913-1,MIR3913-2;gene::MIR3913-1,MIR3913-2
851	tRNA	4	0.00186886	0.00246324	tRNA repeat|tRNA::tRNA-Thr-AGT-1-2;repeat::tRNA;gene::CTC1,CTC1;tRNA::tRNA-Thr-AGT-1-1;repeat::tRNA;gene::CTC1,CTC1;tRNA::tRNA-Thr-AGT-1-3;repeat::tRNA;gene::CTC1,CTC1;tRNA::tRNA-Thr-AGT-2-2;repeat::tRNA;gene::CTC1,CTC1;tRNA::tRNA-Thr-AGT-2-1;repeat::tRNA;gene::CTC1,CTC1;tRNA::tRNA-Thr-AGT-6-1;repeat::tRNA;gene::CTC1,CTC1;tRNA::tRNA-Thr-AGT-5-1;repeat::tRNA;gene::CTC1,CTC1;tRNA::tRNA-Thr-CGT-3-1;…		202	repeat	8	0.000413697	0.00038093	repeat|repeat::SINE
847	tRNA	4	0.00186354	0.00128183	tRNA repeat piRNA|tRNA::tRNA-Arg-TCT-1-1;repeat::tRNA;piRNA::piR-hsa-31280,piR-hsa-32299		756	gene	10	0.000411316	0.00030756	gene|gene::XDH
547	miRNA	5	0.00184397	0.00144491	repeat gene|repeat::DNA;gene::MIR224,GABRE		650	not_annotated	9	0.000411241	0.00034623	|
998	tRNA	4	0.00180496	0.00156455	tRNA repeat piRNA|tRNA::tRNA-SeC-TCA-1-1;repeat::tRNA;piRNA::piR-hsa-27616		1021	gene	10	0.000409418	0.000402813	gene repeat|gene::DZIP1,DZIP1;gene::DZIP1,DZIP1;gene::TPK1,TPK1;gene::TPK1,TPK1;gene::TPK1,TPK1;gene::TPK1,TPK1;gene::TPK1,TPK1;gene::TPK1,TPK1;gene::EEF1A1;gene::EEF1A1;gene::EEF1A1;repeat::Low_complexity;gene::EEF1A1;repeat::Low_complexity;gene::EEF1A1;repeat::Low_complexity
32	gene	3	0.0017896	0.00255721	repeat gene|repeat::LINE;gene::ESR2,ESR2,ESR2,ESR2,ESR2,ESR2,ESR2,ESR2,ESR2		314	gene	9	0.000407224	0.000348974	repeat gene|repeat::LTR,SINE;gene::ARHGEF38,ARHGEF38
845	tRNA	5	0.00174987	0.00114264	tRNA repeat|tRNA::tRNA-Val-CAC-3-1;repeat::tRNA		1057	gene	10	0.000403812	0.000387883	gene|gene::RAB14
992	gene	4	0.00174916	0.00137175	gene|gene::KLHL29		366	gene	9	0.000401026	0.000498408	gene|gene::PRCAT47,PRCAT47
303	miRNA	3	0.0017405	0.00172075	gene|gene::MIR194-1,IARS2,RNU5F-1;gene::MIR194-2HG,MIR194-2HG,MIR194-2,MIR194-2HG		1035	gene	10	0.000400662	0.000269577	gene|gene::PPA1;gene::PPA1
478	gene	4	0.00172269	0.00227146	repeat gene|repeat::SINE;gene::LOC283140		708	not_annotated	10	0.000399527	0.000350296	|
504	gene	4	0.00167006	0.00133613	gene|gene::NOS2		18	not_annotated	9	0.000393105	0.000301653	|
888	repeat	5	0.00161853	0.00218226	repeat|repeat::LTR;repeat::LTR		341	not_annotated	9	0.000391122	0.000353454	|
298	gene	4	0.00160202	0.00123385	gene|gene::MFHAS1		1000	miRNA	10	0.000389484	0.000313033	gene|gene::MIR3158-1,MIR3158-2,DPCD;gene::MIR3158-1,MIR3158-2,DPCD
170	gene	3	0.00159312	0.00265169	gene|gene::DAB2IP,DAB2IP		487	gene	10	0.000388556	0.000270019	gene|gene::DDX3X,DDX3X,DDX3X,DDX3X
631	snoRNA: SCARNA	4	0.00157671	0.00143406	ncrna gene|ncrna::HBI-100;gene::SCARNA3,RFWD2,RFWD2,RFWD2		184	not_annotated	9	0.000388432	0.000436174	|
143	repeat	4	0.00157157	0.000885125	repeat|repeat::LINE		766	not_annotated	9	0.000388085	0.000360932	|
386	not_annotated	3	0.00154052	0.00198418	|		70	gene	8	0.000384192	0.000387694	gene|gene::AZIN1,AZIN1,AZIN1
210	snoRNA: SNORD	3	0.00153483	0.00321129	ncrna gene|ncrna::U30;gene::SNORD30,SNHG1		169	gene	7	0.000381794	0.000373754	gene|gene::L3MBTL3,L3MBTL3
734	gene	4	0.00152038	0.00137669	repeat gene|repeat::SINE;gene::DTL,DTL,DTL		106	miRNA	10	0.000381269	0.000292007	ncrna gene|ncrna::ACA36;gene::SNORA36A,MIR664B,DKC1,DKC1,DKC1,DKC1,DKC1,DKC1
1034	gene	4	0.00151681	0.00147502	gene|gene::DHFR,DHFR,DHFR,DHFR;gene::DHFR,DHFR,DHFR,DHFR;gene::DHFR,DHFR,DHFR,DHFR		432	gene	9	0.00038054	0.000349379	gene|gene::CHST8,CHST8
6	repeat	4	0.0014746	0.0012644	repeat|repeat::tRNA		198	gene	8	0.000380119	0.000459174	gene|gene::CEP128
213	gene	4	0.0014608	0.00176976	gene|gene::PRKCA		970	not_annotated	9	0.000379607	0.000318954	|
80	repeat	4	0.00145848	0.00115871	repeat|repeat::LTR		945	not_annotated	8	0.00037929	0.000497359	|
448	repeat	3	0.00141729	0.00130441	repeat|repeat::LINE		357	gene	8	0.000378552	0.000375639	gene|gene::ACLY,ACLY,ACLY,ACLY
371	snoRNA: SNORD	4	0.00141631	0.00224876	gene ncrna piRNA|gene::SNX5,SNX5,SNX5,SNORD17;piRNA::piR-hsa-23786,piR-hsa-2129,piR-hsa-12206,piR-hsa-3178;ncrna::HBI-43		81	gene	10	0.000375653	0.000288137	gene|gene::CD24,CD24,CD24,CD24,CD24,TTTY14,TTTY14,TTTY14,TTTY14,TTTY14,TTTY14,CD24
655	snoRNA: SCARNA	3	0.00141425	0.00232136	ncrna gene|ncrna::ACA47;gene::SCARNA16,SNHG20,SEC14L1,SEC14L1		365	gene: gene_ribosomal	9	0.00037535	0.000254216	gene|gene::FAM69A,RPL5
623	repeat	4	0.00140331	0.00088201	repeat|repeat::LTR		517	gene	9	0.000374907	0.000354817	repeat gene|repeat::LINE;gene::LOC101928449
422	not_annotated	4	0.00139877	0.00151076	|		440	gene: gene_ribosomal	10	0.000371832	0.000212676	gene|gene::RPL11,RPL11
124	tRNA	5	0.0013965	0.000713684	tRNA repeat|tRNA::tRNA-Leu-AAG-2-3;repeat::tRNA;tRNA::tRNA-Leu-TAG-1-1;repeat::tRNA;tRNA::tRNA-Leu-AAG-1-2;repeat::tRNA;tRNA::tRNA-Leu-AAG-2-2;repeat::tRNA;tRNA::tRNA-Leu-AAG-2-4;repeat::tRNA;tRNA::tRNA-Leu-AAG-2-1;repeat::tRNA;tRNA::tRNA-Leu-AAG-3-1;repeat::tRNA;tRNA::tRNA-Leu-AAG-1-1;repeat::tRNA;tRNA::tRNA-Leu-AAG-1-3;repeat::tRNA		1016	gene	9	0.000371754	0.000352649	gene|gene::FASN
1033	snRNA: RNU	4	0.00138399	0.00102966	repeat gene|repeat::LINE;repeat::LINE;gene::RNU11		66	repeat	9	0.00037007	0.000330103	repeat|repeat::SINE
24	snoRNA: SNORA	1	0.00137814	0.00308161	ncrna gene|ncrna::U18A;gene::RPL4,SNORD18A		168	gene	10	0.000368721	0.000308672	gene|gene::UBE2Q2P2,GOLGA6L10;gene::APOO,APOO;gene::UBE2Q2P2,GOLGA6L17P,GOLGA6L9
261	not_annotated	4	0.00135225	0.00121891	|		436	not_annotated	9	0.000367541	0.000338126	|
41	piRNA	4	0.00133979	0.00161013	repeat piRNA|repeat::LINE;piRNA::piR-hsa-18677		502	gene	7	0.000365798	0.000463368	gene|gene::ZNF880
54	snRNA: RNU	4	0.00132127	0.00169495	gene|gene::RNU12		940	gene: gene_ribosomal	10	0.000364716	0.000243645	gene|gene::RPL27A;gene::RPL27A
324	not_annotated	4	0.00130985	0.00157062	|		196	gene: gene_ribosomal	10	0.000364207	0.000217818	gene|gene::RPL6,RPL6,RPL6,RPL6,RPL6,RPL6,RPL6,RPL6;gene::RPL6,RPL6,RPL6,RPL6,RPL6,RPL6,RPL6,RPL6;gene::RPL6,RPL6,RPL6,RPL6,RPL6,RPL6,RPL6,RPL6
849	tRNA	5	0.00130555	0.000796177	tRNA repeat|tRNA::tRNA-Val-TAC-1-2;repeat::tRNA;tRNA::tRNA-Val-TAC-1-1;repeat::tRNA		579	gene	8	0.000362585	0.000343716	gene|gene::OSTC,OSTC,OSTC
195	not_annotated	4	0.00129215	0.000899306	|		295	gene	9	0.00036251	0.00028009	gene|gene::ACTB
232	miRNA	3	0.00128564	0.00174506	repeat gene|repeat::SINE;gene::MIR345		439	gene	8	0.000360961	0.000386181	gene|gene::SND1
850	tRNA	4	0.00127958	0.000963042	tRNA repeat|tRNA::tRNA-Arg-TCT-3-2;repeat::tRNA		155	gene	10	0.000359834	0.000252268	gene|gene::EEF1B2,EEF1B2,EEF1B2
259	not_annotated	3	0.00126522	0.00157217	|		334	gene	10	0.000358705	0.00029263	gene|gene::EIF3CL,EIF3C,EIF3C,EIF3C,EIF3C,EIF3CL,EIF3CL,EIF3C;gene::EIF3CL,EIF3CL,EIF3CL,EIF3C,EIF3C,EIF3C,EIF3C,EIF3C
430	repeat	4	0.00126039	0.00141388	repeat|repeat::LINE,LINE		1040	gene	8	0.000358443	0.000453844	gene|gene::GABRB3,GABRB3,GABRB3,GABRB3
854	tRNA	2	0.00125361	0.00199124	tRNA repeat|tRNA::tRNA-Arg-CCG-2-1;repeat::tRNA		216	lncRNA: LINC	10	0.00035575	0.000267665	gene|gene::LINC01492;gene::SNHG16,SNHG16,SNHG16,SNHG16
414	miRNA	5	0.00125062	0.000782404	gene|gene::MIR155,MIR155HG		21	lncRNA: AS	9	0.000353695	0.000374697	repeat gene|repeat::LINE;gene::FER1L6-AS2,FER1L6
652	not_annotated	4	0.00124901	0.00099307	|		297	not_annotated	9	0.000351943	0.000262503	|
104	miRNA	4	0.00124893	0.00140955	gene|gene::MIR1287,PYROXD2		911	not_annotated	9	0.000351568	0.000327029	|
857	tRNA	3	0.00124522	0.00129468	tRNA repeat|tRNA::tRNA-Val-CAC-7-1;repeat::tRNA		797	gene	9	0.000348723	0.000400137	gene|gene::CSN2,CSN2
581	not_annotated	4	0.00124179	0.000885859	|		103	gene	9	0.000343147	0.000265801	gene|gene::XDH
925	not_annotated	4	0.00123688	0.00106689	|		566	repeat	10	0.00034145	0.000252152	repeat|repeat::RNA;repeat::RNA;repeat::RNA
512	gene	4	0.00119337	0.00185155	gene|gene::TTC7B,TTC7B		12	gene	7	0.000340587	0.000361879	gene|gene::PRPF8
380	gene	3	0.00116379	0.00144413	repeat gene|repeat::LINE;gene::CTNNA3,CTNNA3		267	repeat	9	0.000339909	0.000375942	repeat|repeat::LTR
852	tRNA	5	0.00116282	0.000921709	tRNA repeat gene|tRNA::tRNA-Arg-CCT-2-1;repeat::tRNA;gene::KCTD2		537	gene	9	0.000337688	0.000402314	gene|gene::SLCO3A1,SLCO3A1,SLCO3A1
642	miRNA	3	0.00115861	0.0014969	gene|gene::MIR760,BCAR3		1007	gene	7	0.000335061	0.000346344	gene|gene::YY1
661	gene	4	0.00115519	0.00104844	gene|gene::AUTS2,AUTS2,AUTS2		506	gene	7	0.000332419	0.000704081	gene|gene::MAD1L1,MAD1L1,MAD1L1,MAD1L1,MAD1L1
827	tRNA	5	0.00113397	0.00064611	tRNA repeat|tRNA::tRNA-Trp-CCA-3-1;repeat::tRNA;tRNA::tRNA-Trp-CCA-3-3;repeat::tRNA;tRNA::tRNA-Trp-CCA-5-1;repeat::tRNA;tRNA::tRNA-Trp-CCA-1-1;repeat::tRNA;gene::LINC00324;tRNA::tRNA-Trp-CCA-3-2;repeat::tRNA;gene::LINC00324		332	gene	9	0.000331453	0.000315671	repeat gene|repeat::DNA;gene::RHBDL3
1009	tRNA	4	0.00112188	0.00126566	tRNA repeat piRNA|tRNA::tRNA-Tyr-GTA-8-1;repeat::tRNA;piRNA::piR-hsa-4945,piR-hsa-4946,piR-hsa-28488		590	snoRNA: SNORA	6	0.000331439	0.00065563	ncrna gene|ncrna::U18B;gene::RPL4,SNORD18B
1048	gene	4	0.00111938	0.00102852	repeat gene|repeat::SINE;gene::APBA1		1020	gene: gene_ribosomal	10	0.000331394	0.000295037	gene|gene::RPL3,RPL3
763	gene	4	0.00111178	0.00112046	gene|gene::PLEKHG4B		596	gene	10	0.00033112	0.000252835	gene|gene::NACA,NACA,NACA,NACA,NACA,NACA
412	miRNA	4	0.00109263	0.000943085	gene|gene::CHPF2,CHPF2,MIR671		667	gene	9	0.000330789	0.000377793	gene|gene::GRID1
180	snoRNA: SNORD	3	0.00107758	0.00198009	ncrna gene|ncrna::U81;gene::SNORD81,GAS5;ncrna::U81;gene::SNORD81,GAS5		243	gene: gene_ribosomal	9	0.000330116	0.00031543	gene|gene::RPS12;gene::LOC102723831
89	miRNA	4	0.0010738	0.000959351	ncrna gene|ncrna::ACA36B;gene::MIR664A,SNORA36B,RAB3GAP2		275	repeat	7	0.000327627	0.000390377	repeat|repeat::LINE
799	gene	4	0.00102659	0.00126915	repeat gene|repeat::DNA;gene::ZC3HAV1		937	gene	8	0.000326958	0.000318403	gene|gene::ARHGAP39,ARHGAP39,ARHGAP39
207	snoRNA: SNORD	5	0.00100407	0.000567441	gene ncrna piRNA|gene::SNORD63,HSPA9;piRNA::piR-hsa-993;ncrna::U63		755	gene	8	0.00032679	0.000334301	repeat gene|repeat::LINE;gene::CANX,CANX
658	gene	4	0.00100388	0.000705412	gene|gene::LOC105376360		1026	gene	8	0.000326784	0.000361333	gene|gene::PGM1
449	not_annotated	3	0.000987313	0.000997063	|		668	not_annotated	9	0.000326594	0.00031973	|
1046	repeat	3	0.000960802	0.00162179	repeat|repeat::tRNA;repeat::tRNA		175	snoRNA: SCARNA	10	0.000326349	0.000245976	ncrna gene|ncrna::U92;gene::SCARNA8,HAUS6,HAUS6
254	gene	3	0.00095672	0.000902226	gene|gene::KIAA1147		158	gene	9	0.00032347	0.000360797	repeat gene|repeat::snRNA;gene::HSPA8,HSPA8
832	gene	3	0.00092549	0.000851857	repeat gene|repeat::tRNA,LINE;gene::PPP1R12B,PPP1R12B,PPP1R12B		505	gene: gene_ribosomal	10	0.000323215	0.000168688	gene|gene::RPS24,RPS24,RPS24,RPS24,RPS24,RPS24
59	miRNA	3	0.000884206	0.0014549	gene|gene::MIR505		625	gene: gene_ribosomal	10	0.000319897	0.000227253	gene|gene::MINOS1-NBL1,RPS14P3,MINOS1,MINOS1,MINOS1,MINOS1,MINOS1,MINOS1-NBL1
542	miRNA	3	0.000880529	0.0018624	gene|gene::MIR96		591	lncRNA: AS	9	0.000315421	0.000236142	gene|gene::EI24,EI24,EI24,EI24,STT3A-AS1
99	miRNA	3	0.000870629	0.000951565	gene|gene::MIR205HG,MIR205		709	gene	9	0.000314135	0.000348439	gene|gene::FAM136A
711	snoRNA: SNORD	2	0.000858859	0.00170537	gene ncrna piRNA|gene::SNORD62A,SNORD62B,PRRC2B;piRNA::piR-hsa-28318,piR-hsa-28319;ncrna::U62B;gene::SNORD62B,PRRC2B,SNORD62A;piRNA::piR-hsa-28318,piR-hsa-28319;ncrna::U62A		335	gene	9	0.000311244	0.000211379	gene|gene::PLEKHA6;gene::PLEKHA6;gene::PLEKHA6;gene::PDZD2;gene::HSPG2,HSPG2;gene::HSPG2,HSPG2;gene::HSPG2,HSPG2;gene::HSPG2,HSPG2;gene::HSPG2,HSPG2;gene::HSPG2,HSPG2;gene::HSPG2,HSPG2;gene::HSPG2,HSPG2;gene::HSPG2,HSPG2;gene::HSPG2,HSPG2;gene::HSPG2,HSPG2;gene::ZDHHC15,ZDHHC15;gene::ZDHHC15,ZDHHC15;gene::ZDHHC15,ZDHHC15;gene::PALM2-AKAP2,PALM2-AKAP2;gene::PALM2-AKAP2,PALM2-AKAP2;gene::FUT8,FUT8,…
452	miRNA	3	0.000849263	0.00166894	gene|gene::MIR497HG,MIR195		1006	gene	9	0.000311167	0.000324752	gene|gene::BAIAP2L1;gene::BAIAP2L1;gene::JMY;gene::JMY
692	not_annotated	4	0.000824722	0.000797532	|		431	gene	7	0.000309885	0.00028157	gene|gene::IL27
296	not_annotated	4	0.000821441	0.000714337	|		914	gene	10	0.000305665	0.00023544	gene|gene::ACTR2,ACTR2;gene::ACTR2,ACTR2
834	repeat	2	0.000794463	0.00117457	repeat|repeat::tRNA		791	gene	8	0.000301862	0.000315549	gene|gene::XDH
186	tRNA	4	0.000780283	0.00128977	tRNA repeat|tRNA::tRNA-Leu-CAA-1-1;repeat::tRNA;tRNA::tRNA-Leu-CAA-1-2;repeat::tRNA		192	gene	9	0.000298726	0.000152933	gene|gene::PSAP,PSAP,PSAP
406	miRNA	4	0.000758811	0.000475896	gene|gene::MIR511,MRC1;gene::MIR511,MRC1		353	gene	7	0.000297136	0.000286859	gene|gene::GLIPR2,GLIPR2,GLIPR2,GLIPR2,GLIPR2,GLIPR2,GLIPR2,GLIPR2,GLIPR2,GLIPR2,GLIPR2
67	snoRNA: SNORD	3	0.000755305	0.00150819	gene ncrna piRNA|gene::RPS8,SNORD38B;piRNA::piR-hsa-1742;ncrna::U38B		675	not_annotated	9	0.000295598	0.000250317	|
798	miRNA	3	0.000726603	0.000952406	gene|gene::MIR147B,C15orf48,C15orf48		98	gene: gene_ribosomal	8	0.000294296	0.000234117	gene|gene::EPHA5,EPHA5,EPHA5,EPHA5,EPHA5,EPHA5;gene::EPHA5,EPHA5,EPHA5,EPHA5,EPHA5,EPHA5;gene::RPL6,RPL6,RPL6,RPL6,RPL6,RPL6,RPL6,RPL6
496	piRNA	3	0.000720429	0.00152389	piRNA|piRNA::piR-hsa-4624,piR-hsa-16404;piRNA::piR-hsa-16404,piR-hsa-4624		535	gene	8	0.000293548	0.000266927	gene|gene::PPIA,PPIA;gene::PPIA,PPIA;gene::ATG10,ATG10;gene::RAD51B,RAD51B,RAD51B,RAD51B,RAD51B,RAD51B,RAD51B,RAD51B,RAD51B,RAD51B,RAD51B,RAD51B;gene::FAM65B;gene::FAM65B
738	gene	2	0.00071378	0.00112028	repeat gene|repeat::SINE;gene::TEX2,TEX2		561	gene	8	0.000293255	0.000375715	gene|gene::ARL6IP5
519	snoRNA: SNORD	3	0.000710677	0.00112455	ncrna gene|ncrna::HBII-142;gene::SNORD66,EIF4G1,EIF4G1,EIF4G1,EIF4G1,EIF4G1,EIF4G1,EIF4G1,EIF4G1		229	gene: gene_ribosomal	9	0.000289693	0.000315617	gene|gene::RPL36,RPL36
219	snoRNA: SNORA	3	0.00065955	0.000812277	ncrna gene|ncrna::ACA7;gene::SNORA7A,RPL32,RPL32,RPL32		375	repeat	9	0.000285175	0.000271007	repeat|repeat::LTR
411	tRNA	4	0.000629089	0.000558046	tRNA repeat|tRNA::tRNA-Met-CAT-3-2;repeat::tRNA;tRNA::tRNA-Met-CAT-3-1;repeat::tRNA		9	miRNA	10	0.000281059	0.000166783	gene|gene::MIR7706,AKAP13,AKAP13
976	miRNA	4	0.000615045	0.000784636	repeat gene|repeat::SINE;gene::MIR885,ATP2B2,ATP2B2		59	miRNA	9	0.000279788	0.000184617	gene|gene::MIR505
825	tRNA	4	0.000613078	0.000809017	tRNA repeat|tRNA::tRNA-Trp-CCA-2-1;repeat::tRNA		908	gene	8	0.000277052	0.000271069	gene|gene::EFHD1,EFHD1,EFHD1
206	snoRNA: SNORD	1	0.000612506	0.0013696	piRNA gene ncrna|gene::NCL,SNORD82;ncrna::U82;piRNA::piR-hsa-820,piR-hsa-32236		115	gene	7	0.000276917	0.000472742	gene|gene::LTF,LTF,LTF,LTF
665	miRNA	3	0.000606857	0.000689849	gene|gene::MIR660,CLCN5,CLCN5,CLCN5		100	gene	10	0.000275225	0.000234226	gene|gene::NDUFB1
455	snoRNA: SNORD	2	0.000598643	0.00117125	gene ncrna piRNA|gene::RPL3,SNORD43,RPL3;piRNA::piR-hsa-952;ncrna::U43		204	gene	8	0.000274692	0.00026434	gene|gene::LOC101927870
778	miRNA	3	0.000594954	0.000670191	gene|gene::MIR3913-1,MIR3913-2;gene::MIR3913-1,MIR3913-2		404	gene	9	0.000274692	0.000354947	gene|gene::GHR,GHR,GHR,GHR;gene::GHR,GHR,GHR,GHR;gene::SERBP1,SERBP1,SERBP1,SERBP1
1054	snoRNA: SNORA	3	0.000591571	0.000725997	ncrna gene|ncrna::SNORD119;gene::SNRPB,SNRPB,SNORD119		263	miRNA	9	0.000274031	0.000162773	repeat gene|repeat::SINE;gene::MIR1304
86	miRNA	3	0.000578028	0.000810121	repeat gene|repeat::LINE;gene::MIR374A,FTX		151	gene	9	0.000273757	0.000287825	gene|gene::ARSG,ARSG
902	tRNA	3	0.00057471	0.00053779	tRNA piRNA repeat gene|tRNA::tRNA-Val-CAC-8-1;repeat::tRNA;piRNA::piR-hsa-20757;tRNA::tRNA-Gly-CCC-6-1;repeat::tRNA;gene::LOC101929798		1047	gene	7	0.000272908	0.000306562	gene|gene::CHRNA3,CHRNA3,CHRNA3
106	miRNA	4	0.000560975	0.000978448	ncrna gene|ncrna::ACA36;gene::SNORA36A,MIR664B,DKC1,DKC1,DKC1,DKC1,DKC1,DKC1		94	gene	8	0.000272108	0.000302689	gene|gene::PKM,PKM,PKM,PKM,PKM,PKM,PKM,PKM
879	miRNA	3	0.000559526	0.000581381	gene|gene::MIR23B,C9orf3,C9orf3		429	not_annotated	10	0.000271205	0.000184535	|
1032	miRNA	3	0.000549963	0.00098803	gene|gene::MIR331		1011	gene	7	0.000271017	0.000256684	gene|gene::DDX17,DDX17
717	miRNA	2	0.000508881	0.000747834	gene|gene::MIR30B		936	gene	7	0.000270889	0.000328682	repeat gene|repeat::SINE;gene::SRRM2
841	miRNA	3	0.000502431	0.000674419	gene|gene::MIR17HG,MIR17HG,MIR19A		862	tRNA	9	0.000270587	0.000217017	tRNA repeat|tRNA::tRNA-Val-TAC-3-1;repeat::tRNA
958	rRNA	2	0.000490801	0.000829276	repeat|repeat::rRNA		651	gene	10	0.000270558	0.000200828	gene|gene::ENO1,ENO1
1010	gene	3	0.000484315	0.000525052	gene|gene::LOC729732		511	piRNA	9	0.000270557	0.00021323	piRNA gene|piRNA::piR-hsa-12442;gene::PCNP,PCNP,PCNP,PCNP,PCNP,PCNP,PCNP,PCNP,PCNP,PCNP,PCNP,PCNP,PCNP,PCNP,PCNP,PCNP,PCNP
293	gene: gene_ribosomal	4	0.000481565	0.000643248	gene|gene::RPL37A		632	gene	10	0.000270027	0.000239155	gene|gene::GOLGA3,GOLGA3
493	tRNA	2	0.00047713	0.000868687	tRNA repeat|tRNA::tRNA-Ile-TAT-2-1;repeat::tRNA;tRNA::tRNA-Ile-TAT-2-3;repeat::tRNA;tRNA::tRNA-Ile-TAT-2-2;repeat::tRNA;gene::LINC00240		951	repeat	8	0.000259809	0.000283013	repeat|repeat::DNA;repeat::DNA;repeat::DNA
659	miRNA	3	0.00045154	0.000583021	gene|gene::MIR335,MEST,MEST,MEST,MEST,MEST,MEST		361	not_annotated	9	0.000258082	0.000226359	|
1022	gene	2	0.000446278	0.000968963	gene|gene::ABHD2,ABHD2		576	miRNA	10	0.000257638	0.000131611	gene|gene::EEF2,MIR1268A
928	tRNA	4	0.000445017	0.000378114	|tRNA::tRNA-Ile-AAT-7-1;repeat::tRNA;piRNA::piR-hsa-23566,piR-hsa-27513,piR-hsa-28185;tRNA::tRNA-Ile-AAT-1-1;repeat::tRNA;piRNA::piR-hsa-28186,piR-hsa-27513,piR-hsa-23566;tRNA::tRNA-Ile-AAT-5-2;repeat::tRNA;piRNA::piR-hsa-28186,piR-hsa-23566,piR-hsa-27513;tRNA::tRNA-Ile-AAT-5-5;repeat::tRNA;piRNA::piR-hsa-28186,piR-hsa-27513;tRNA::tRNA-Ile-AAT-8-1;repeat::tRNA;piRNA::piR-hsa-23566,piR-hsa-27513;t…		29	gene	8	0.000255957	0.000288538	gene|gene::MYO7A,MYO7A,MYO7A
133	snoRNA: SNORA	3	0.00043867	0.000634718	ncrna gene|ncrna::E3;gene::EIF4A2,SNORA63		58	gene	9	0.000253146	0.000237613	gene|gene::RMST
723	tRNA	4	0.000435845	0.000270743	tRNA repeat|tRNA::tRNA-Gln-TTG-1-1;repeat::tRNA;tRNA::tRNA-Gln-TTG-3-3;repeat::tRNA;tRNA::tRNA-Gln-TTG-3-2;repeat::tRNA		491	gene	10	0.000252646	0.00029758	gene|gene::LTF,LTF,LTF,LTF
191	miRNA	4	0.000411164	0.00042239	gene|gene::KLHL3,KLHL3,KLHL3,MIR874		610	not_annotated	8	0.000251404	0.000230768	|
737	gene	2	0.000407901	0.000566028	repeat gene|repeat::SINE;gene::COLEC10,COLEC10		764	gene	8	0.000249662	0.000222097	repeat gene|repeat::SINE;gene::KIFC3,KIFC3,KIFC3,KIFC3,KIFC3,KIFC3,KIFC3,KIFC3,KIFC3,KIFC3
802	miRNA	2	0.000403788	0.000664713	gene|gene::MIR181C		42	gene: gene_ribosomal	9	0.000248233	0.000254802	gene|gene::PCNP,PCNP,PCNP,PCNP,PCNP,PCNP,PCNP,PCNP,PCNP,PCNP,PCNP,PCNP,PCNP,PCNP,PCNP,PCNP,PCNP;gene::PCNP,PCNP,PCNP,PCNP,PCNP,PCNP,PCNP,PCNP,PCNP,PCNP,PCNP,PCNP,PCNP,PCNP,PCNP,PCNP,PCNP;gene::RPS18;gene::TTC7B,TTC7B
263	miRNA	3	0.000403691	0.000444897	repeat gene|repeat::SINE;gene::MIR1304		465	lncRNA: AS	9	0.000246906	0.000241242	gene|gene::NR2F2-AS1
916	miRNA	3	0.000400814	0.00045081	gene|gene::MIRLET7B,MIRLET7BHG,MIRLET7BHG		706	tRNA	8	0.000246518	0.000233553	tRNA repeat gene|repeat::tRNA;gene::NBPF8,NBPF8,NBPF8;tRNA::tRNA-Asn-GTT-21-1;repeat::tRNA;gene::NBPF8,NBPF8,NBPF8
480	tRNA	4	0.000387042	0.000232236	tRNA repeat|tRNA::tRNA-Phe-GAA-1-5;repeat::tRNA;piRNA::piR-hsa-5939;tRNA::tRNA-Phe-GAA-1-1;repeat::tRNA;piRNA::piR-hsa-5939;tRNA::tRNA-Phe-GAA-1-2;repeat::tRNA;piRNA::piR-hsa-5939;tRNA::tRNA-Phe-GAA-1-3;repeat::tRNA;piRNA::piR-hsa-5939;tRNA::tRNA-Phe-GAA-1-6;repeat::tRNA;piRNA::piR-hsa-5939;tRNA::tRNA-Phe-GAA-1-4;repeat::tRNA;piRNA::piR-hsa-5939		710	not_annotated	7	0.000245933	0.000321083	|
129	miRNA	3	0.000379449	0.000651785	gene|gene::MIR429		146	gene	7	0.000245076	0.000284569	gene|gene::SIX4
903	tRNA	3	0.000366871	0.000355186	tRNA repeat|tRNA::tRNA-Ser-TGA-1-1;repeat::tRNA		538	gene: gene_ribosomal	9	0.000240846	0.000200092	gene|gene::URI1,URI1,URI1;gene::URI1,URI1,URI1;gene::APOO,APOO;gene::GOLGA6L9,UBE2Q2P2,GOLGA6L17P;gene::UBE2Q2P2,GOLGA6L10;gene::RPL9,RPL9
817	gene	3	0.00035041	0.000399948	repeat gene|repeat::LINE;gene::KRBOX4,KRBOX4,KRBOX4,KRBOX4;repeat::LINE;gene::ZNF674,ZNF674,ZNF674		882	repeat	2	0.000240752	0.000737921	repeat|repeat::LINE
987	gene	2	0.000348652	0.000750743	repeat gene|repeat::tRNA;gene::LOC101929371		340	gene	8	0.000240176	0.000226064	repeat gene|repeat::DNA;gene::CA4;repeat::DNA;gene::NTRK2,NTRK2
996	gene: gene_ribosomal	2	0.000339363	0.000683616	gene|gene::KIFC1;gene::NBEAL1;gene::NBEAL1;gene::NBEAL1;gene::NBEAL1;gene::NBEAL1;gene::RPL12		750	gene: gene_ribosomal	9	0.000239795	0.000180436	gene|gene::RPL15,RPL15,RPL15,RPL15,RPL15,RPL15
893	gene	2	0.00033412	0.000671938	repeat gene|repeat::tRNA;gene::MFSD9,MFSD9,MFSD9,MFSD9,MFSD9		683	not_annotated	8	0.00023905	0.000299874	|
462	tRNA	3	0.000302635	0.000468588	tRNA repeat piRNA|tRNA::tRNA-Thr-TGT-4-1;repeat::tRNA;piRNA::piR-hsa-7201		56	gene	9	0.000238482	0.00016754	gene|gene::PCDH11X,PCDH11X,PCDH11X,PCDH11X,PCDH11X,PCDH11X
302	miRNA	3	0.00028761	0.000293378	gene|gene::MIR452,GABRE		193	gene	7	0.000236854	0.000259215	gene|gene::BIRC6
110	repeat	4	0.00028614	0.000231773	repeat|repeat::Simple_repeat		85	gene: gene_ribosomal	9	0.000236366	0.000179257	gene|gene::RPS6
189	tRNA	2	0.000280585	0.000424856	tRNA repeat|tRNA::tRNA-Leu-CAA-1-1;repeat::tRNA;tRNA::tRNA-Leu-CAA-1-2;repeat::tRNA;tRNA::tRNA-Leu-CAA-3-1;repeat::tRNA;tRNA::tRNA-Leu-CAA-4-1;repeat::tRNA;tRNA::tRNA-Leu-CAA-2-1;repeat::tRNA		752	gene	4	0.000236252	0.000657435	gene|gene::XIRP1,XIRP1
985	tRNA	1	0.00027893	0.000623706	tRNA repeat|tRNA::tRNA-His-GTG-2-1;repeat::tRNA		1045	gene	9	0.000234071	0.000219655	gene|gene::EHF,EHF,EHF
780	not_annotated	2	0.000278768	0.000401041	|		145	gene	10	0.000233962	0.000176231	gene|gene::CSF1R;gene::CSF1R;gene::CSF1R;gene::CSF1R
457	miRNA	3	0.000275872	0.000277213	gene|gene::MIR29B2,C1orf132,C1orf132		965	not_annotated	9	0.000233696	0.00020644	|
269	snoRNA: SNORA	3	0.000268827	0.00025317	ncrna gene|ncrna::U102;gene::SNORD102,RPL21,RPL21P28		167	gene	10	0.000233454	0.000180563	gene|gene::EIF4B,EIF4B
739	repeat	2	0.000268566	0.000398907	repeat|repeat::SINE		759	not_annotated	8	0.000231564	0.00032878	|
804	miRNA	2	0.000257832	0.00041682	gene|gene::MIR181D		170	gene	8	0.000228007	0.000254958	gene|gene::DAB2IP,DAB2IP
984	miRNA	3	0.000254086	0.000500931	repeat|repeat::LTR;gene::MIR4454;repeat::LTR;gene::MIR4454;repeat::LTR,LTR;gene::MIR4454;repeat::LTR;gene::MIR4454;repeat::LTR;gene::MIR4454;repeat::LTR;gene::MIR4454;repeat::LTR;gene::MIR4454;repeat::LTR;gene::MIR4454;repeat::LTR;gene::MIR4454;repeat::LTR;gene::MIR4454;repeat::LTR;gene::MIR4454;repeat::LTR,LTR;gene::MIR4454;repeat::LTR;gene::MIR4454;repeat::LTR;gene::MIR4454;repeat::LTR;gene::MI…		637	not_annotated	9	0.000226938	0.00026782	|
122	tRNA	3	0.0002506	0.000502593	tRNA repeat|tRNA::tRNA-Leu-TAG-3-1;repeat::tRNA		235	gene	9	0.000226539	0.000230506	gene|gene::FASN;gene::FASN
959	rRNA	3	0.00024712	0.000293834	repeat gene|repeat::rRNA;gene::OSBPL1A,OSBPL1A,OSBPL1A		13	gene	8	0.000221841	0.000254372	gene|gene::CHI3L1
1042	gene	2	0.000232948	0.000492198	gene|gene::FTH1;gene::FTH1		700	piRNA	10	0.000220952	9.60982e-05	piRNA repeat gene|piRNA::piR-hsa-25490;repeat::LINE;gene::CIRBP,CIRBP,CIRBP,CIRBP,CIRBP
794	tRNA	2	0.000230468	0.000359133	tRNA repeat gene|tRNA::tRNA-Asp-GTC-1-1;repeat::tRNA;gene::LOC643770		428	not_annotated	5	0.00022085	0.000354555	|
55	miRNA	1	0.00022969	0.000513602	gene|gene::MIR190B		444	not_annotated	9	0.00022031	0.000203064	|
618	gene	2	0.000222991	0.000356827	repeat gene|repeat::snRNA;gene::BTRC,BTRC,BTRC		82	not_annotated	8	0.000219692	0.000239869	|
826	tRNA	4	0.000220586	0.000145088	tRNA repeat|tRNA::tRNA-Trp-CCA-4-1;repeat::tRNA		481	gene	6	0.000219611	0.000319995	gene|gene::FASN
855	tRNA	2	0.000213616	0.000307351	tRNA repeat|tRNA::tRNA-Arg-TCG-2-1;repeat::tRNA		777	gene	9	0.000217423	0.000183738	gene|gene::WDR1,WDR1
171	miRNA	2	0.000209149	0.000340941	gene|gene::MIR421,FTX		954	not_annotated	6	0.000216216	0.000303571	|
690	miRNA	3	0.000196209	0.000284625	gene|gene::MIR365B;gene::MIR365A,MIR193BHG,MIR193BHG		546	repeat	8	0.000214226	0.000197167	repeat|repeat::LINE
17	gene: gene_ribosomal	2	0.000190582	0.000337329	gene|gene::RPS6		745	gene: gene_ribosomal	7	0.000210013	0.000227671	gene|gene::RPL7A
1017	miRNA	2	0.000184713	0.000254816	gene|gene::MIR130A		582	gene: gene_ribosomal	10	0.000209385	9.89474e-05	gene|gene::RPL3,RPL3;gene::RPL3,RPL3
420	miRNA	3	0.000181713	0.000170279	gene|gene::MIR203A,MIR203B		522	gene	7	0.000208772	0.000241195	repeat gene|repeat::LTR;gene::DGKI,DGKI,DGKI,DGKI
368	gene	1	0.000177998	0.000398015	gene|gene::XDH		614	gene	6	0.000207882	0.000247602	gene|gene::UGP2,UGP2
897	repeat	2	0.00017772	0.000249558	repeat|repeat::tRNA,LINE		83	gene: gene_ribosomal	8	0.000204846	0.000198289	gene|gene::RPL38,RPL38
730	gene	2	0.000177672	0.000341828	repeat gene|repeat::LINE,LINE;gene::PDE4D,PDE4D,PDE4D		475	gene	8	0.000203902	0.000160972	gene|gene::ELF2;gene::PPP1R14B
856	tRNA	3	0.000171312	0.000166632	tRNA repeat|tRNA::tRNA-Arg-TCG-1-1;repeat::tRNA		967	gene	9	0.000200821	0.000203799	gene|gene::SLC35F3
1025	miRNA	3	0.000167731	0.000209054	gene|gene::COL27A1,MIR455		199	repeat	8	0.000200221	0.000257273	repeat|repeat::DNA
616	piRNA	2	0.000166983	0.000248821	piRNA gene|piRNA::piR-hsa-15610;piRNA::piR-hsa-15610;piRNA::piR-hsa-15610;gene::IL6ST,IL6ST,IL6ST,IL6ST;piRNA::piR-hsa-15610;gene::DGKI,DGKI,DGKI,DGKI;piRNA::piR-hsa-15610;gene::DGKI,DGKI,DGKI,DGKI;piRNA::piR-hsa-15610;gene::HERC2;piRNA::piR-hsa-15610;gene::LOC643339;piRNA::piR-hsa-15610;gene::RBFOX2,RBFOX2,RBFOX2,RBFOX2,RBFOX2,RBFOX2		34	not_annotated	9	0.000199752	0.000176185	|
113	tRNA	2	0.000161293	0.000305566	tRNA repeat gene|tRNA::tRNA-Ala-AGC-11-1;repeat::tRNA;gene::LOC105374988		121	gene	7	0.000196586	0.000223733	gene|gene::KLHL2,KLHL2,KLHL2
960	rRNA	3	0.000157301	0.000159461	repeat|repeat::rRNA		618	gene	9	0.000196487	0.000220438	repeat gene|repeat::snRNA;gene::BTRC,BTRC,BTRC
830	gene	2	0.00015681	0.000221732	repeat gene|repeat::tRNA;gene::GRID2,GRID2		839	gene	7	0.000196192	0.00025542	gene|gene::HNRNPA2B1,HNRNPA2B1
820	piRNA	2	0.000143384	0.000197112	piRNA|piRNA::piR-hsa-16348,piR-hsa-29251,piR-hsa-15399,piR-hsa-32506,piR-hsa-10246		773	repeat	8	0.000196011	0.00017936	repeat|repeat::LINE
900	tRNA	2	0.000142841	0.000256683	tRNA repeat|repeat::SINE,tRNA;repeat::tRNA;tRNA::tRNA-Gly-TCC-1-1;repeat::tRNA		163	lncRNA: LINC	7	0.000195384	0.000214317	gene|gene::LINC01266
858	tRNA	3	0.000136394	0.000148923	tRNA repeat|tRNA::tRNA-Val-TAC-2-1;repeat::tRNA		497	gene	9	0.000194033	0.000184506	gene|gene::ACTR10
112	tRNA	2	0.000135904	0.000191	tRNA repeat piRNA|tRNA::tRNA-Ala-AGC-8-2;repeat::tRNA;piRNA::piR-hsa-28390;tRNA::tRNA-Ala-AGC-8-1;repeat::tRNA;piRNA::piR-hsa-28390		28	not_annotated	8	0.00019253	0.000215162	|
812	gene	1	0.000133498	0.000298512	gene|gene::XDH		212	repeat	8	0.000192383	0.000178757	repeat|repeat::LINE
456	miRNA	2	0.000132433	0.000181767	gene|gene::MIR29C,C1orf132,C1orf132		142	gene	8	0.000190869	0.000228114	gene|gene::GTF2IP4,GTF2IP1;gene::GTF2I,GTF2I,GTF2I,GTF2I,GTF2I;gene::GTF2IP4,GTF2IP1
514	miRNA	2	0.00012945	0.000177401	gene|gene::MIR877,ABCF1,ABCF1		44	gene	6	0.000189422	0.000271472	gene|gene::LYZ
729	miRNA	2	0.000125509	0.000252453	gene|gene::MIR499A,MIR499B,MYH7B		144	gene: gene_ribosomal	9	0.000188835	0.000172059	gene|gene::PIGK;gene::WDR47,WDR47,WDR47;gene::WDR47,WDR47,WDR47;gene::WDR47,WDR47,WDR47;gene::WDR47,WDR47,WDR47;gene::THSD4;gene::THSD4;gene::FRMPD4;gene::FRMPD4;gene::FRMPD4;gene::FRMPD4;gene::RPL17-C18orf32,RPL17,RPL17,RPL17,RPL17,RPL17-C18orf32,RPL17,RPL17,RPL17,RPL17
257	miRNA	2	0.000111549	0.000188808	gene|gene::MIR15A,DLEU2		342	gene	8	0.000188534	0.000225345	gene|gene::SLC25A6
157	gene	1	0.000111249	0.00024876	gene|gene::EEF1A1;gene::EEF1A1		642	miRNA	9	0.000187981	0.000138628	gene|gene::MIR760,BCAR3
923	tRNA	1	0.000111249	0.00024876	tRNA repeat gene|tRNA::tRNA-Cys-GCA-13-1;repeat::tRNA;tRNA::tRNA-Cys-GCA-20-1;repeat::tRNA;gene::ZNF767P,ZNF767P;tRNA::tRNA-Cys-GCA-22-1;repeat::tRNA;gene::ZNF767P,ZNF767P		52	gene	7	0.00018693	0.000232898	gene|gene::AGBL5,AGBL5,AGBL5
159	miRNA	2	0.00010855	0.000155043	gene|gene::MIR296		673	gene	6	0.000186608	0.000225564	gene|gene::INPP5F,INPP5F
1019	gene	2	0.000104547	0.000143678	gene|gene::RMRP		501	not_annotated	6	0.000186066	0.000232786	|
459	gene	1	0.000104501	0.000233672	gene|gene::SAR1A,SAR1A		715	gene	9	0.000184215	0.000192452	repeat gene|repeat::SINE;gene::LGALS2
654	tRNA	2	0.000104042	0.000204666	tRNA repeat piRNA|tRNA::tRNA-Arg-ACG-1-2;repeat::tRNA;piRNA::piR-hsa-3616,piR-hsa-5067;tRNA::tRNA-Arg-ACG-1-3;gene::LOC101926933;repeat::tRNA;piRNA::piR-hsa-3616,piR-hsa-5067;tRNA::tRNA-Arg-ACG-1-1;gene::LOC101926933;repeat::tRNA;piRNA::piR-hsa-3616,piR-hsa-5067		172	gene	7	0.000182669	0.000263288	gene|gene::RAB5B,RAB5B,RAB5B
330	not_annotated	3	0.00010155	0.000144947	|		703	gene	7	0.000182299	0.000160831	gene|gene::DBI,DBI,DBI,DBI,DBI,DBI,DBI,DBI,DBI,DBI,DBI,DBI
861	tRNA	3	0.00010155	0.000144947	tRNA repeat gene|tRNA::tRNA-Arg-TCT-2-1;repeat::tRNA;gene::HES7,HES7		999	gene	10	0.000181678	0.000174762	gene|gene::TMSB10
108	repeat	2	0.000101028	0.000197968	repeat|repeat::Simple_repeat		2	gene	8	0.000181131	0.000203632	gene|gene::SAFB,SAFB,SAFB,SAFB,SAFB,SAFB
295	gene	2	9.94491e-05	0.000194486	gene|gene::ACTB		362	gene	9	0.000180681	0.000193364	repeat gene|repeat::SINE;gene::TSHZ2,TSHZ2
570	miRNA	2	9.75735e-05	0.000135847	ncrna gene|ncrna::ACA47;gene::SCARNA16,MIR6516,SNHG20,SEC14L1,SEC14L1		952	gene	9	0.000179249	0.000166523	repeat gene|repeat::LTR;gene::ANKFN1
536	miRNA	3	9.45835e-05	0.000146644	gene|gene::MIR651		638	gene	7	0.000178923	0.000246998	gene|gene::CSN2,CSN2
597	miRNA	2	9.40804e-05	0.00014022	gene|gene::MIRLET7I		824	repeat	8	0.000177409	0.000196154	repeat|repeat::LTR
829	gene	2	9.40804e-05	0.00014022	repeat gene|repeat::LINE;gene::SPPL3		358	gene	9	0.000177007	0.000142304	gene|gene::TMEM222,TMEM222,TMEM222,TMEM222,ACTG1P20;gene::LOC100507291;gene::ACTG1,ACTG1,ACTG1;gene::ACTG1,ACTG1,ACTG1;gene::ACTG1,ACTG1,ACTG1
910	gene	1	9.35825e-05	0.000209257	gene|gene::SPP1,SPP1,SPP1,SPP1,SPP1		427	gene	8	0.000172921	0.000208161	repeat gene|repeat::LTR;gene::SLC25A17,SLC25A17,SLC25A17,SLC25A17,SLC25A17,SLC25A17,SLC25A17
87	miRNA	1	9.06522e-05	0.000202704	repeat gene|repeat::LINE;gene::MIR374B,MIR374C,FTX		982	gene	8	0.000172186	0.000183328	gene|gene::PLIN2,PLIN2
161	gene: gene_ribosomal	1	8.8999e-05	0.000199008	gene|gene::RPL23P8;gene::RPL23P8;gene::RPL23;gene::RPL23		401	gene	8	0.000169959	0.00019011	gene|gene::LTF,LTF,LTF,LTF
175	snoRNA: SCARNA	1	8.8999e-05	0.000199008	ncrna gene|ncrna::U92;gene::SCARNA8,HAUS6,HAUS6		442	gene	7	0.000168211	0.000189386	gene|gene::CD24,CD24,CD24,CD24,CD24,TTTY14,TTTY14,TTTY14,TTTY14,TTTY14,TTTY14,CD24
796	gene: gene_ribosomal	1	8.8999e-05	0.000199008	gene|gene::AMBRA1,AMBRA1,AMBRA1,AMBRA1;gene::AMBRA1,AMBRA1,AMBRA1,AMBRA1;gene::GAPVD1,GAPVD1,GAPVD1;gene::RPS10,RPS10,RPS10,RPS10-NUDT3;gene::RPS10,RPS10,RPS10,RPS10-NUDT3		418	miRNA	8	0.000165671	0.00012535	gene|gene::MIR942,TTF2
989	gene: gene_ribosomal	1	8.8999e-05	0.000199008	gene piRNA|gene::RPS23;piRNA::piR-hsa-14894;gene::RPS23;piRNA::piR-hsa-14894		46	gene	6	0.000163895	0.000207523	gene|gene::CD24,CD24,CD24,CD24,TTTY14,TTTY14,TTTY14,TTTY14,TTTY14,TTTY14,CD24,CD24
315	gene: gene_ribosomal	2	8.76495e-05	0.000144823	gene|gene::RPS4X		473	gene	9	0.000163039	0.000168478	gene|gene::LTF,LTF,LTF,LTF
1056	miRNA	2	8.71299e-05	0.000120742	gene|gene::MIR32,TMEM245		241	miRNA	10	0.000162204	0.000103775	gene|gene::EEF2,MIR1268A
833	gene	2	8.36173e-05	0.000143307	repeat gene|repeat::tRNA;gene::PACRG,PACRG,PACRG		73	gene	10	0.000161243	8.5549e-05	gene|gene::EHF,EHF,EHF
8	miRNA	2	8.01437e-05	0.000117886	gene|gene::HOXA10-AS,MIR196B,HOXA10-HOXA9		678	not_annotated	7	0.000160826	0.000171953	|
892	gene	2	7.66473e-05	0.000135806	gene|gene::THSD4		338	gene	7	0.000160409	0.000147586	repeat gene|repeat::LINE;gene::HSPB11,HSPB11,HSPB11,HSPB11
253	gene	1	6.67492e-05	0.000149256	gene|gene::PPP1CC,PPP1CC		981	gene	8	0.000160003	0.000178439	repeat gene|repeat::LINE;gene::LDB2,LDB2,LDB2,LDB2
922	tRNA	2	6.62069e-05	9.57302e-05	tRNA repeat gene|tRNA::tRNA-Cys-GCA-15-1;repeat::tRNA;gene::ZNF767P,ZNF767P;tRNA::tRNA-Cys-GCA-8-1;repeat::tRNA;gene::ZNF767P,ZNF767P		1018	gene	6	0.000158181	0.000203401	gene|gene::SLC8A3,SLC8A3,SLC8A3,SLC8A3,SLC8A3
744	snoRNA: SNORD	1	6.27008e-05	0.000140203	ncrna gene|ncrna::U60;gene::SNHG19,SNORD60		387	repeat	7	0.000157979	0.000158822	repeat|repeat::LTR
860	tRNA	1	5.57341e-05	0.000124625	|tRNA::tRNA-Arg-TCG-3-1;gene::KCTD2;repeat::tRNA;piRNA::piR-hsa-12423,piR-hsa-1008;tRNA::tRNA-Arg-CCG-1-3;gene::KCTD2;repeat::tRNA;piRNA::piR-hsa-12423,piR-hsa-1008,piR-hsa-17520;tRNA::tRNA-Arg-CCG-1-2;gene::KCTD2;repeat::tRNA;piRNA::piR-hsa-17520,piR-hsa-12423,piR-hsa-1008,piR-hsa-11341;tRNA::tRNA-Arg-CCG-1-1;gene::KCTD2;repeat::tRNA;piRNA::piR-hsa-12423,piR-hsa-1008,piR-hsa-17520		1004	gene	7	0.000155612	0.000155375	gene|gene::ETS1,ETS1,ETS1
742	miRNA	1	4.87673e-05	0.000109047	repeat gene|repeat::SINE;gene::MIR378D1		513	gene	6	0.00015445	0.00017193	gene|gene::HSP90AA1,HSP90AA1
43	miRNA	2	4.52969e-05	6.92365e-05	gene|gene::MIR132		648	gene	6	0.000151973	0.000188317	repeat gene|repeat::LTR;gene::TUB
885	gene	2	3.83301e-05	5.56342e-05	repeat gene|repeat::tRNA;gene::PPA1		441	gene: gene_ribosomal	9	0.000150469	0.0001236	gene|gene::RPS8
921	tRNA	2	3.83269e-05	6.08374e-05	tRNA repeat piRNA|tRNA::tRNA-Ala-AGC-4-1;repeat::tRNA;piRNA::piR-hsa-28378,piR-hsa-28374		376	not_annotated	9	0.000149681	0.000107625	|
930	tRNA	2	3.48435e-05	5.36864e-05	tRNA repeat|tRNA::tRNA-Ala-CGC-3-1;repeat::tRNA		649	gene	7	0.000143421	0.00019014	repeat gene|repeat::LTR;gene::ACTR3,ACTR3,ACTR3
899	tRNA	1	3.48338e-05	7.78907e-05	tRNA repeat gene|tRNA::tRNA-Gly-TCC-3-1;repeat::tRNA;gene::LINC00324		521	gene	5	0.000143088	0.000219789	gene|gene::CSN1S2AP
901	tRNA	2	2.78768e-05	4.01041e-05	tRNA repeat gene|tRNA::tRNA-Gly-CCC-3-1;repeat::tRNA;gene::ULK2,ULK2		147	repeat	7	0.000142811	0.000161469	repeat|repeat::LTR
98	gene: gene_ribosomal	1	2.7867e-05	6.23126e-05	gene|gene::EPHA5,EPHA5,EPHA5,EPHA5,EPHA5,EPHA5;gene::EPHA5,EPHA5,EPHA5,EPHA5,EPHA5,EPHA5;gene::RPL6,RPL6,RPL6,RPL6,RPL6,RPL6,RPL6,RPL6		247	lncRNA: AS	6	0.000142081	0.00018954	gene|gene::LOC101928605,OR2A1-AS1,OR2A1-AS1;gene::ARHGEF5;gene::ARHGEF35
407	gene: gene_ribosomal	1	2.7867e-05	6.23126e-05	gene|gene::RPL13AP20;gene::MDGA2,MDGA2,MDGA2;gene::MDGA2,MDGA2,MDGA2;gene::RPL13A,RPL13A,RPL13A,RPL13AP5		565	gene	8	0.000142019	0.000142624	gene|gene::ADGRL4
889	gene	1	2.7867e-05	6.23126e-05	repeat gene|repeat::LINE,tRNA;gene::KCNQ5,KCNQ5,KCNQ5,KCNQ5,KCNQ5		399	gene	7	0.000137851	0.000124032	gene|gene::XDH
266	miRNA	1	2.44064e-05	5.45743e-05	gene|gene::MIR218-2,SLIT3,SLIT3;gene::SLIT2,SLIT2,MIR218-1,SLIT2		641	gene	5	0.000136225	0.000237153	gene|gene::RMRP
886	gene	2	2.43966e-05	3.39734e-05	repeat gene|repeat::LTR;gene::PHEX,PHEX		403	repeat	6	0.000135914	0.000161466	repeat|repeat::Simple_repeat
891	repeat	1	2.43837e-05	5.45235e-05	repeat|repeat::tRNA		346	gene	6	0.000135788	0.000174919	gene|gene::EPB41L4B,EPB41L4B
460	tRNA	2	2.091e-05	2.86322e-05	tRNA repeat|tRNA::tRNA-Thr-TGT-2-1;repeat::tRNA		400	VTRNA	9	0.000135672	9.09435e-05	repeat gene|repeat::LINE;gene::SNX31;repeat::LINE;gene::VTRNA2-1
806	tRNA	2	2.091e-05	2.86322e-05	tRNA repeat|tRNA::tRNA-Thr-CGT-2-1;repeat::tRNA		156	gene	6	0.000135567	0.00023474	gene|gene::CHRDL2,CHRDL2,CHRDL2,CHRDL2,CHRDL2,CHRDL2,CHRDL2
339	snoRNA: SNORD	1	2.09003e-05	4.67344e-05	gene|gene::EEF1A1,SNORD141A,SNORD141B;gene::SNORD141A,SNORD141B;gene::C5orf34;gene::C5orf34		811	repeat	6	0.000134755	0.000155603	repeat|repeat::LTR
486	miRNA	1	2.09003e-05	4.67344e-05	gene|gene::MIR190A,TLN2		564	repeat	5	0.000134557	0.000221959	repeat|repeat::SINE
487	gene	1	2.09003e-05	4.67344e-05	gene|gene::DDX3X,DDX3X,DDX3X,DDX3X		233	gene	7	0.00013247	0.00013112	gene|gene::NAV2,NAV2,NAV2,NAV2
495	tRNA	1	2.09003e-05	4.67344e-05	tRNA repeat|tRNA::tRNA-Ile-TAT-1-1;repeat::tRNA		878	not_annotated	9	0.000129267	0.00010647	|
978	not_annotated	1	2.09003e-05	4.67344e-05	|		624	gene	9	0.000128323	0.000100064	gene|gene::FAM107B,FAM107B,FAM107B,FAM107B,FAM107B,FAM107B,FAM107B,FAM107B,FAM107B,FAM107B,FAM107B,FAM107B,FAM107B,FAM107B,FAM107B,FAM107B,FAM107B
999	gene	1	2.09003e-05	4.67344e-05	gene|gene::TMSB10		139	gene	6	0.000127791	0.00016482	repeat gene|repeat::SINE;gene::KCNH1,KCNH1
94	gene	1	1.74169e-05	3.89454e-05	gene|gene::PKM,PKM,PKM,PKM,PKM,PKM,PKM,PKM		622	gene	9	0.000127231	9.18961e-05	gene|gene::C3
115	gene	1	1.74169e-05	3.89454e-05	gene|gene::LTF,LTF,LTF,LTF		454	not_annotated	6	0.00012575	0.000201386	|
437	gene: gene_ribosomal	1	1.74169e-05	3.89454e-05	gene|gene::RPL39;gene::RPL39		699	gene	9	0.000124854	9.21781e-05	gene|gene::CSN1S1,CSN1S1
771	gene	1	1.74169e-05	3.89454e-05	gene|gene::RNF181		482	gene	5	0.000124567	0.000164324	gene|gene::EDN3,EDN3,EDN3,EDN3,EDN3
571	gene	1	1.39465e-05	3.11853e-05	gene|gene::RAP1B,RAP1B,RAP1B,RAP1B,RAP1B,RAP1B;gene::SV2C,SV2C		727	snRNA: RNU	8	0.000123476	0.0001229	gene|gene::RNU12
182	miRNA	1	1.39335e-05	3.11563e-05	gene|gene::MIR33B,SREBF1,SREBF1,SREBF1		643	gene	5	0.000122301	0.000280288	gene|gene::CSN2,CSN2
218	gene	1	1.39335e-05	3.11563e-05	gene|gene::LTF,LTF,LTF,LTF		499	gene: gene_ribosomal	6	0.000121586	0.000142523	gene|gene::RPL19
490	gene	1	1.39335e-05	3.11563e-05	gene|gene::PABPC1		330	not_annotated	9	0.000121432	0.000127065	|
700	piRNA	1	1.39335e-05	3.11563e-05	piRNA repeat gene|piRNA::piR-hsa-25490;repeat::LINE;gene::CIRBP,CIRBP,CIRBP,CIRBP,CIRBP		25	gene	6	0.000121147	0.000156762	gene|gene::PRKCH
907	tRNA	1	1.39335e-05	3.11563e-05	tRNA repeat|tRNA::tRNA-Ser-CGA-4-1;repeat::tRNA		568	not_annotated	8	0.000121127	0.000119927	|
1014	gene	1	1.39335e-05	3.11563e-05	gene|gene::PABPC1		578	gene	7	0.000120651	0.000138734	repeat gene|repeat::Simple_repeat;gene::C11orf58;repeat::Simple_repeat;gene::C11orf58
3	gene: gene_ribosomal	1	1.04599e-05	2.3389e-05	gene|gene::RPS24,RPS24,RPS24,RPS24,RPS24,RPS24		1027	not_annotated	6	0.000118524	0.000125928	|
123	tRNA	1	1.04599e-05	2.3389e-05	tRNA repeat piRNA|tRNA::tRNA-Leu-TAG-2-1;repeat::tRNA;piRNA::piR-hsa-28467		259	not_annotated	5	0.000118178	0.000204519	|
327	miRNA	1	1.04599e-05	2.3389e-05	repeat gene|repeat::Simple_repeat;gene::XKR6,MIR598		264	repeat	5	0.000117443	0.000195042	repeat|repeat::DNA
200	not_annotated	1	1.04501e-05	2.33672e-05	|		61	gene	7	0.000116973	0.00011047	repeat gene|repeat::DNA;gene::SH3TC2
433	gene	1	1.04501e-05	2.33672e-05	gene|gene::TPT1,TPT1,TPT1		336	gene	3	0.000116339	0.000224192	repeat gene|repeat::LINE;gene::PAAF1,PAAF1,PAAF1,PAAF1,PAAF1
434	miRNA	1	1.04501e-05	2.33672e-05	gene|gene::MIR33A,SREBF2,SREBF2		749	gene	8	0.000115064	0.000116547	gene|gene::LTF,LTF,LTF,LTF
525	miRNA	1	1.04501e-05	2.33672e-05	gene|gene::MIR3622B,MIR3622A		652	not_annotated	5	0.000113574	0.000190678	|
533	gene	1	1.04501e-05	2.33672e-05	gene|gene::LTF,LTF,LTF,LTF		76	gene	3	0.000112108	0.000210775	gene|gene::CLNK
599	piRNA	1	1.04501e-05	2.33672e-05	gene piRNA|gene::AEBP2,AEBP2,AEBP2;gene::AEBP2,AEBP2,AEBP2;piRNA::piR-hsa-20701;gene::C5orf34;piRNA::piR-hsa-20701;gene::C5orf34;piRNA::piR-hsa-20701;gene::EEF1A1;piRNA::piR-hsa-20701;gene::EEF1A1;piRNA::piR-hsa-20701		684	repeat	7	0.00010937	0.000136851	repeat|repeat::DNA
620	miRNA	1	1.04501e-05	2.33672e-05	gene|gene::RPL10A,MIR7111;gene::RPL10A,MIR7111		944	gene	7	0.000108036	0.000105366	gene|gene::PRKAR1A,PRKAR1A,PRKAR1A,PRKAR1A,PRKAR1A,PRKAR1A
704	gene: gene_ribosomal	1	1.04501e-05	2.33672e-05	gene|gene::GPN3,GPN3,GPN3;gene::ZNF829,ZNF829;gene::RPL31,RPL31,RPL31;gene::RPL31,RPL31,RPL31;gene::RPL31,RPL31,RPL31		20	not_annotated	7	0.000107819	9.82746e-05	|
939	gene	1	1.04501e-05	2.33672e-05	gene|gene::EEF1A1;gene::EEF1A1		306	repeat	6	0.000106174	0.000144942	repeat|repeat::LINE
1	gene	0	0	0	gene|gene::NAP1L1,NAP1L1,NAP1L1		1049	gene: gene_ribosomal	9	0.000105441	8.4629e-05	gene|gene::RPL10,RPL10,RPL10,RPL10,RPL10,RPL10;gene::LOC101928103
5	gene	0	0	0	gene|gene::PCBP2,PCBP2,PCBP2,PCBP2,PCBP2,PCBP2,PCBP2		408	not_annotated	7	0.000104635	0.000123653	|
7	miRNA	0	0	0	gene|gene::MIR196A1;gene::MIR196A2		450	gene	7	0.000101926	0.000106369	gene|gene::LTF,LTF,LTF,LTF
12	gene	0	0	0	gene|gene::PRPF8		217	gene	5	9.66946e-05	0.000128441	repeat gene|repeat::LTR;gene::NMNAT2
16	gene	0	0	0	gene|gene::LTA4H,LTA4H,LTA4H,LTA4H		1022	gene	6	9.3646e-05	0.000117689	gene|gene::ABHD2,ABHD2
22	gene	0	0	0	gene|gene::XDH		211	gene	6	9.33931e-05	0.00011309	gene|gene::UGP2,UGP2
25	gene	0	0	0	gene|gene::PRKCH		735	gene	5	9.11191e-05	0.000136193	gene|gene::CCNG2
26	gene	0	0	0	gene|gene::LOC101929596;gene::LOC101929596		712	gene	6	8.98007e-05	0.000100114	gene|gene::ASCC3,ASCC3
34	not_annotated	0	0	0	|		276	repeat	5	8.9795e-05	0.00015723	repeat|repeat::LTR
42	gene: gene_ribosomal	0	0	0	gene|gene::PCNP,PCNP,PCNP,PCNP,PCNP,PCNP,PCNP,PCNP,PCNP,PCNP,PCNP,PCNP,PCNP,PCNP,PCNP,PCNP,PCNP;gene::PCNP,PCNP,PCNP,PCNP,PCNP,PCNP,PCNP,PCNP,PCNP,PCNP,PCNP,PCNP,PCNP,PCNP,PCNP,PCNP,PCNP;gene::RPS18;gene::TTC7B,TTC7B		533	gene	6	8.85611e-05	0.000110236	gene|gene::LTF,LTF,LTF,LTF
44	gene	0	0	0	gene|gene::LYZ		594	not_annotated	6	8.38333e-05	9.25748e-05	|
46	gene	0	0	0	gene|gene::CD24,CD24,CD24,CD24,TTTY14,TTTY14,TTTY14,TTTY14,TTTY14,TTTY14,CD24,CD24		282	lncRNA: LINC	4	8.22212e-05	0.000179553	gene|gene::LINC01090
50	gene: gene_ribosomal	0	0	0	gene|gene::ZYG11B;gene::RPS13		736	gene	5	8.20868e-05	0.000121211	repeat gene|repeat::LINE;gene::MLLT10,MLLT10,MLLT10,MLLT10
52	gene	0	0	0	gene|gene::AGBL5,AGBL5,AGBL5		604	not_annotated	7	7.91401e-05	7.6328e-05	|
56	gene	0	0	0	gene|gene::PCDH11X,PCDH11X,PCDH11X,PCDH11X,PCDH11X,PCDH11X		1024	lncRNA: AS	5	7.78859e-05	0.000112768	gene|gene::USP12-AS2
64	snRNA: RNU	0	0	0	gene|gene::RNU5F-1,EPRS		947	repeat	6	7.76173e-05	0.00010862	repeat|repeat::LTR;repeat::LTR;repeat::LTR
70	gene	0	0	0	gene|gene::AZIN1,AZIN1,AZIN1		784	gene	6	7.39833e-05	8.25042e-05	repeat gene|repeat::LTR;gene::PMM2
72	gene: gene_ribosomal	0	0	0	gene|gene::RPL13A,RPL13A,RPL13AP5,RPL13A;gene::RPL13A,RPL13A,RPL13AP5,RPL13A;gene::RPL13A,RPL13A,RPL13AP5,RPL13A;gene::RPL13A,RPL13A,RPL13AP5,RPL13A;gene::RPL13AP20		253	gene	5	7.29305e-05	9.19044e-05	gene|gene::PPP1CC,PPP1CC
73	gene	0	0	0	gene|gene::EHF,EHF,EHF		426	not_annotated	5	7.25448e-05	0.000109516	|
75	gene: gene_ribosomal	0	0	0	gene|gene::RPL10,RPL10,RPL10,RPL10,RPL10,RPL10		844	not_annotated	5	7.09843e-05	0.000144666	|
79	miRNA	0	0	0	repeat gene|repeat::DNA;gene::MIR548AH,SHROOM3		252	gene	4	7.09238e-05	0.00011856	gene|gene::PKN1
81	gene	0	0	0	gene|gene::CD24,CD24,CD24,CD24,CD24,TTTY14,TTTY14,TTTY14,TTTY14,TTTY14,TTTY14,CD24		1028	repeat	6	7.05947e-05	8.63088e-05	repeat|repeat::SINE
83	gene: gene_ribosomal	0	0	0	gene|gene::RPL38,RPL38		227	gene	7	7.01264e-05	6.97266e-05	repeat gene|repeat::LTR;gene::LOC100507283
84	lncRNA: AS	0	0	0	gene|gene::RAET1E-AS1		707	gene	8	6.92734e-05	5.25154e-05	gene|gene::MGC45922
85	gene: gene_ribosomal	0	0	0	gene|gene::RPS6		102	gene	4	6.91979e-05	0.000103149	gene|gene::KHDC1
90	gene: gene_ribosomal	0	0	0	gene|gene::RPL15,RPL15,RPL15,RPL15,RPL15,RPL15		384	not_annotated	7	6.87053e-05	7.40276e-05	|
92	gene: gene_ribosomal	0	0	0	gene|gene::NBEAL1;gene::RPL12		160	gene	6	6.69459e-05	8.23298e-05	gene|gene::ITPR2
96	gene	0	0	0	gene|gene::GOLGA3,GOLGA3		27	gene	7	6.48354e-05	6.24497e-05	gene|gene::OSBP2,OSBP2,OSBP2,OSBP2,OSBP2
97	gene	0	0	0	gene|gene::CSDE1,CSDE1,CSDE1,CSDE1,CSDE1,CSDE1		265	repeat	5	6.3725e-05	7.89833e-05	repeat|repeat::LINE
100	gene	0	0	0	gene|gene::NDUFB1		544	miRNA	6	6.34786e-05	7.34588e-05	gene|gene::MIR206
103	gene	0	0	0	gene|gene::XDH		203	not_annotated	5	6.30422e-05	9.24522e-05	|
105	gene: gene_ribosomal	0	0	0	gene|gene::RPS8		32	gene	5	6.07024e-05	0.000106191	repeat gene|repeat::LINE;gene::ESR2,ESR2,ESR2,ESR2,ESR2,ESR2,ESR2,ESR2,ESR2
116	miRNA	0	0	0	gene|gene::MIR934,VGLL1		662	repeat	5	6.02492e-05	9.12558e-05	repeat|repeat::LINE
117	gene	0	0	0	gene|gene::NACA,NACA,NACA,NACA,NACA,NACA		507	gene	5	5.98155e-05	0.000105348	gene|gene::FAM19A5
120	gene	0	0	0	gene|gene::PNPLA8,PNPLA8,PNPLA8,PNPLA8,PNPLA8,PNPLA8;gene::CSF1R;gene::CSF1R		686	repeat	4	5.68256e-05	9.51354e-05	repeat|repeat::LTR;repeat::LTR
121	gene	0	0	0	gene|gene::KLHL2,KLHL2,KLHL2		62	gene	5	5.55081e-05	6.44441e-05	gene|gene::COL4A2
125	gene	0	0	0	gene|gene::LALBA		392	repeat	4	5.40646e-05	9.27884e-05	repeat|repeat::LINE
132	gene	0	0	0	gene|gene::EEF1A1;gene::AEBP2,AEBP2,AEBP2;gene::AEBP2,AEBP2,AEBP2		149	gene	5	5.32635e-05	7.58793e-05	gene|gene::KCNAB1,KCNAB1,KCNAB1,KCNAB1,KCNAB1
134	gene	0	0	0	gene|gene::AGPS		657	repeat	4	5.30961e-05	9.18344e-05	repeat|repeat::LINE
142	gene	0	0	0	gene|gene::GTF2IP4,GTF2IP1;gene::GTF2I,GTF2I,GTF2I,GTF2I,GTF2I;gene::GTF2IP4,GTF2IP1		562	gene	5	5.2908e-05	8.13174e-05	gene|gene::CUL1
144	gene: gene_ribosomal	0	0	0	gene|gene::PIGK;gene::WDR47,WDR47,WDR47;gene::WDR47,WDR47,WDR47;gene::WDR47,WDR47,WDR47;gene::WDR47,WDR47,WDR47;gene::THSD4;gene::THSD4;gene::FRMPD4;gene::FRMPD4;gene::FRMPD4;gene::FRMPD4;gene::RPL17-C18orf32,RPL17,RPL17,RPL17,RPL17,RPL17-C18orf32,RPL17,RPL17,RPL17,RPL17		466	gene	6	5.25723e-05	7.93737e-05	gene|gene::STIL,STIL,STIL,STIL,STIL,STIL
145	gene	0	0	0	gene|gene::CSF1R;gene::CSF1R;gene::CSF1R;gene::CSF1R		470	not_annotated	3	5.21847e-05	0.000116927	|
153	gene: gene_ribosomal	0	0	0	gene piRNA|gene::RPL37A;piRNA::piR-hsa-18052		765	not_annotated	6	5.15671e-05	5.88814e-05	|
155	gene	0	0	0	gene|gene::EEF1B2,EEF1B2,EEF1B2		698	repeat	5	5.05007e-05	9.42545e-05	repeat|repeat::LINE
156	gene	0	0	0	gene|gene::CHRDL2,CHRDL2,CHRDL2,CHRDL2,CHRDL2,CHRDL2,CHRDL2		1038	gene	7	4.98872e-05	4.50699e-05	repeat gene|repeat::LINE;gene::LOC101928437
165	piRNA	0	0	0	piRNA gene|piRNA::piR-hsa-26080;gene::CHCHD3,CHCHD3,CHCHD3,CHCHD3;piRNA::piR-hsa-26080;gene::EEF1G		48	repeat	4	4.96119e-05	7.35244e-05	repeat|repeat::LINE
167	gene	0	0	0	gene|gene::EIF4B,EIF4B		472	not_annotated	3	4.77998e-05	8.82575e-05	|
168	gene	0	0	0	gene|gene::UBE2Q2P2,GOLGA6L10;gene::APOO,APOO;gene::UBE2Q2P2,GOLGA6L17P,GOLGA6L9		464	gene	6	4.7352e-05	5.46867e-05	gene|gene::DRD2,DRD2
172	gene	0	0	0	gene|gene::RAB5B,RAB5B,RAB5B		588	gene	7	4.66403e-05	4.98053e-05	repeat gene|repeat::SINE;gene::SCHIP1,IQCJ-SCHIP1,IQCJ-SCHIP1,SCHIP1,SCHIP1,SCHIP1
173	gene: gene_ribosomal	0	0	0	gene|gene::PCOLCE2;gene::RPL8,RPL8,RPL8,RPL8		138	gene	5	4.3225e-05	5.28864e-05	gene|gene::HS3ST3A1
177	gene	0	0	0	gene|gene::CSN1S1,CSN1S1		660	not_annotated	4	4.14206e-05	6.39348e-05	|
178	gene	0	0	0	gene|gene::S100A11		393	gene	6	4.09281e-05	4.88379e-05	gene|gene::PACRG,PACRG,PACRG
192	gene	0	0	0	gene|gene::PSAP,PSAP,PSAP		719	gene	6	3.99104e-05	3.97677e-05	gene|gene::SNX12,SNX12,SNX12,SNX12,SNX12
193	gene	0	0	0	gene|gene::BIRC6		1013	gene	4	3.9548e-05	6.88665e-05	gene|gene::RBBP4,RBBP4,RBBP4
194	miRNA	0	0	0	gene|gene::MIR1268A,EEF2		446	gene	3	3.76599e-05	6.75771e-05	gene|gene::GFRA1,GFRA1,GFRA1
196	gene: gene_ribosomal	0	0	0	gene|gene::RPL6,RPL6,RPL6,RPL6,RPL6,RPL6,RPL6,RPL6;gene::RPL6,RPL6,RPL6,RPL6,RPL6,RPL6,RPL6,RPL6;gene::RPL6,RPL6,RPL6,RPL6,RPL6,RPL6,RPL6,RPL6		754	miRNA	4	3.73183e-05	5.91334e-05	gene|gene::MIR134
199	repeat	0	0	0	repeat|repeat::DNA		640	repeat	5	3.57571e-05	5.24665e-05	repeat|repeat::LINE
205	gene: gene_ribosomal	0	0	0	gene|gene::RPLP2		935	gene	5	3.41323e-05	3.86485e-05	repeat gene|repeat::LTR;gene::FRMD4A,FRMD4A,FRMD4A
211	gene	0	0	0	gene|gene::UGP2,UGP2		938	gene	5	3.40606e-05	4.37199e-05	repeat gene|repeat::DNA;gene::ADGRG2,ADGRG2,ADGRG2,ADGRG2,ADGRG2,ADGRG2,ADGRG2,ADGRG2,ADGRG2
216	lncRNA: LINC	0	0	0	gene|gene::LINC01492;gene::SNHG16,SNHG16,SNHG16,SNHG16		317	not_annotated	5	3.33462e-05	4.86041e-05	|
221	gene	0	0	0	gene|gene::RACK1		608	not_annotated	5	3.31793e-05	6.09785e-05	|
222	gene	0	0	0	gene|gene::PDCD4,PDCD4,PDCD4		795	miRNA	4	3.30511e-05	5.15061e-05	gene|gene::MIR1-1HG,MIR1-1HG,C20orf166-AS1
223	piRNA	0	0	0	piRNA gene|piRNA::piR-hsa-17047;gene::AEBP2,AEBP2,AEBP2;piRNA::piR-hsa-17047;gene::AEBP2,AEBP2,AEBP2;piRNA::piR-hsa-17047;gene::AEBP2,AEBP2,AEBP2;piRNA::piR-hsa-17047;gene::C5orf34;piRNA::piR-hsa-17047;gene::C5orf34;piRNA::piR-hsa-17047;gene::C5orf34;piRNA::piR-hsa-17047;gene::EEF1A1;piRNA::piR-hsa-17047;gene::EEF1A1		396	lncRNA: AS	6	3.20326e-05	3.28105e-05	repeat gene|repeat::LINE;gene::EHHADH-AS1
229	gene: gene_ribosomal	0	0	0	gene|gene::RPL36,RPL36		162	gene	4	3.1879e-05	4.53708e-05	gene|gene::CACNA1C,CACNA1C,CACNA1C,CACNA1C,CACNA1C,CACNA1C,CACNA1C,CACNA1C,CACNA1C,CACNA1C,CACNA1C,CACNA1C,CACNA1C,CACNA1C,CACNA1C,CACNA1C,CACNA1C,CACNA1C,CACNA1C,CACNA1C,CACNA1C,CACNA1C,CACNA1C
235	gene	0	0	0	gene|gene::FASN;gene::FASN		731	gene	4	3.08806e-05	5.68231e-05	gene|gene::LRIG1
237	gene	0	0	0	gene|gene::GLP1R,GLP1R,GLP1R		883	gene	3	3.01023e-05	6.61914e-05	gene|gene::KAZN,KAZN
239	miRNA	0	0	0	gene|gene::MIR187		532	not_annotated	3	2.93505e-05	6.66959e-05	|
240	miRNA	0	0	0	gene|gene::KRT15,MIR6510		646	gene	5	2.92751e-05	4.18279e-05	gene|gene::HTRA3,HTRA3
241	miRNA	0	0	0	gene|gene::EEF2,MIR1268A		307	gene	4	2.89558e-05	4.66629e-05	repeat gene|repeat::DNA;gene::DNAH14
243	gene: gene_ribosomal	0	0	0	gene|gene::RPS12;gene::LOC102723831		298	gene	3	2.70952e-05	4.58141e-05	gene|gene::MFHAS1
246	gene	0	0	0	gene|gene::PABPC3;gene::PABPC1		410	not_annotated	4	2.61374e-05	3.64254e-05	|
247	lncRNA: AS	0	0	0	gene|gene::LOC101928605,OR2A1-AS1,OR2A1-AS1;gene::ARHGEF5;gene::ARHGEF35		313	not_annotated	3	2.57188e-05	4.65849e-05	|
251	gene: gene_ribosomal	0	0	0	gene|gene::RPS4X		88	gene	2	2.55804e-05	6.33232e-05	gene|gene::PSD,PSD,PSD,PSD
255	gene	0	0	0	gene|gene::TPT1,TPT1,TPT1		299	gene	3	2.54218e-05	4.43723e-05	gene|gene::DTX1
256	gene	0	0	0	gene|gene::TPT1,TPT1,TPT1		290	repeat	3	2.42375e-05	3.90308e-05	repeat|repeat::LTR
268	gene	0	0	0	gene|gene::CSN2,CSN2		423	repeat	4	2.23634e-05	3.02408e-05	repeat|repeat::LTR
278	gene	0	0	0	gene|gene::XDH		397	repeat	3	2.20601e-05	3.72846e-05	repeat|repeat::LINE
285	gene	0	0	0	gene|gene::LPL		136	not_annotated	3	2.16887e-05	3.94255e-05	|
292	gene	0	0	0	gene|gene::B2M		245	repeat	3	2.16632e-05	3.62884e-05	repeat|repeat::LINE
297	not_annotated	0	0	0	|		215	not_annotated	5	2.14279e-05	2.32098e-05	|
316	not_annotated	0	0	0	|		118	miRNA	3	2.07221e-05	3.99901e-05	gene|gene::EGFL7,EGFL7,EGFL7,EGFL7,EGFL7,MIR126
319	miRNA	0	0	0	gene|gene::EIF4H,EIF4H,MIR590		725	not_annotated	3	2.06204e-05	3.47876e-05	|
321	gene: gene_ribosomal	0	0	0	gene|gene::RPL31,RPL31,RPL31		1005	gene	3	2.03585e-05	3.78302e-05	gene|gene::WWOX,WWOX,WWOX,WWOX
334	gene	0	0	0	gene|gene::EIF3CL,EIF3C,EIF3C,EIF3C,EIF3C,EIF3CL,EIF3CL,EIF3C;gene::EIF3CL,EIF3CL,EIF3CL,EIF3C,EIF3C,EIF3C,EIF3C,EIF3C		300	gene	4	2.03144e-05	3.22506e-05	gene|gene::CNTNAP4,CNTNAP4,CNTNAP4,CNTNAP4,CNTNAP4,CNTNAP4,CNTNAP4,CNTNAP4,CNTNAP4,CNTNAP4,CNTNAP4,CNTNAP4,CNTNAP4,CNTNAP4
335	gene	0	0	0	gene|gene::PLEKHA6;gene::PLEKHA6;gene::PLEKHA6;gene::PDZD2;gene::HSPG2,HSPG2;gene::HSPG2,HSPG2;gene::HSPG2,HSPG2;gene::HSPG2,HSPG2;gene::HSPG2,HSPG2;gene::HSPG2,HSPG2;gene::HSPG2,HSPG2;gene::HSPG2,HSPG2;gene::HSPG2,HSPG2;gene::HSPG2,HSPG2;gene::HSPG2,HSPG2;gene::ZDHHC15,ZDHHC15;gene::ZDHHC15,ZDHHC15;gene::ZDHHC15,ZDHHC15;gene::PALM2-AKAP2,PALM2-AKAP2;gene::PALM2-AKAP2,PALM2-AKAP2;gene::FUT8,FUT8,…		271	repeat	4	2.01087e-05	3.51556e-05	repeat|repeat::SINE
342	gene	0	0	0	gene|gene::SLC25A6		409	gene	3	1.9529e-05	3.81089e-05	gene|gene::BBS7,BBS7
343	gene	0	0	0	gene|gene::XDH		209	gene	4	1.88389e-05	3.02349e-05	repeat gene|repeat::LINE;gene::UBR3
346	gene	0	0	0	gene|gene::EPB41L4B,EPB41L4B		349	gene	2	1.8596e-05	4.84359e-05	repeat gene|repeat::DNA;gene::GGNBP2
351	gene: gene_ribosomal	0	0	0	gene|gene::RPL10A		492	not_annotated	3	1.82767e-05	3.77893e-05	|
353	gene	0	0	0	gene|gene::GLIPR2,GLIPR2,GLIPR2,GLIPR2,GLIPR2,GLIPR2,GLIPR2,GLIPR2,GLIPR2,GLIPR2,GLIPR2		91	lncRNA	3	1.81066e-05	3.21011e-05	gene|gene::HOTAIR,HOTAIR,HOTAIR
354	miRNA	0	0	0	gene|gene::MIRLET7F1		995	repeat	3	1.76221e-05	3.36746e-05	repeat|repeat::DNA
357	gene	0	0	0	gene|gene::ACLY,ACLY,ACLY,ACLY		379	gene	2	1.60731e-05	3.92537e-05	gene|gene::ALDH18A1,ALDH18A1,ALDH18A1,ALDH18A1,ALDH18A1,ALDH18A1,ALDH18A1,ALDH18A1,ALDH18A1,ALDH18A1
358	gene	0	0	0	gene|gene::TMEM222,TMEM222,TMEM222,TMEM222,ACTG1P20;gene::LOC100507291;gene::ACTG1,ACTG1,ACTG1;gene::ACTG1,ACTG1,ACTG1;gene::ACTG1,ACTG1,ACTG1		627	repeat	2	1.59622e-05	3.41824e-05	repeat|repeat::SINE
359	not_annotated	0	0	0	|		920	not_annotated	3	1.54228e-05	2.52293e-05	|
360	gene: gene_ribosomal	0	0	0	piRNA gene|piRNA::piR-hsa-27278;piRNA::piR-hsa-27278;gene::RPL41,RPL41;piRNA::piR-hsa-27278;gene::IL6ST,IL6ST,IL6ST,IL6ST;piRNA::piR-hsa-27278;gene::DGKI,DGKI,DGKI,DGKI;piRNA::piR-hsa-27278;gene::DGKI,DGKI,DGKI,DGKI;piRNA::piR-hsa-27278;gene::RBFOX2,RBFOX2,RBFOX2,RBFOX2,RBFOX2,RBFOX2		508	repeat	3	1.5272e-05	2.85516e-05	repeat|repeat::LINE
363	gene: gene_ribosomal	0	0	0	gene|gene::RPL13,RPL13,RPL13,RPL13;gene::RPL13,RPL13,RPL13,RPL13		574	repeat	4	1.46959e-05	2.29327e-05	repeat|repeat::LTR
364	gene	0	0	0	gene|gene::IFT46,IFT46;gene::IFT46,IFT46		190	gene	2	1.45833e-05	3.29264e-05	repeat gene|repeat::LINE;gene::FRMPD2
365	gene: gene_ribosomal	0	0	0	gene|gene::FAM69A,RPL5		679	gene	3	1.39899e-05	2.78496e-05	gene|gene::RREB1,RREB1,RREB1,RREB1
367	gene	0	0	0	repeat gene|repeat::SINE;gene::CDH1,CDH1,CDH1,CDH1		65	gene	2	1.30533e-05	2.77873e-05	gene|gene::PDE1A,PDE1A,PDE1A,PDE1A
370	gene	0	0	0	repeat gene|repeat::Simple_repeat;gene::FTH1		694	repeat	3	1.29836e-05	2.12828e-05	repeat|repeat::LINE
381	gene	0	0	0	repeat gene|repeat::Low_complexity;gene::CSN2,CSN2		931	gene	2	1.26668e-05	3.12879e-05	gene|gene::MYLK,MYLK,MYLK,MYLK,MYLK
388	gene	0	0	0	gene|gene::GAPDH,GAPDH,GAPDH,GAPDH;gene::TASP1,TASP1,TASP1,TASP1,TASP1,TASP1,TASP1,TASP1;gene::TASP1,TASP1,TASP1,TASP1,TASP1,TASP1,TASP1,TASP1		23	gene	2	1.25752e-05	2.79417e-05	gene|gene::ITM2C,ITM2C,ITM2C,ITM2C,ITM2C
389	gene: gene_ribosomal	0	0	0	gene|gene::RPL28,RPL28,RPL28,RPL28,RPL28		348	gene	2	1.24979e-05	3.44006e-05	repeat gene|repeat::SINE;gene::ASTN2
399	gene	0	0	0	gene|gene::XDH		478	gene	3	1.2231e-05	2.31395e-05	repeat gene|repeat::SINE;gene::LOC283140
401	gene	0	0	0	gene|gene::LTF,LTF,LTF,LTF		53	gene	4	1.18711e-05	1.82542e-05	repeat gene|repeat::LINE;gene::ASTN2
404	gene	0	0	0	gene|gene::GHR,GHR,GHR,GHR;gene::GHR,GHR,GHR,GHR;gene::SERBP1,SERBP1,SERBP1,SERBP1		783	not_annotated	4	1.17817e-05	1.64207e-05	|
405	gene: gene_ribosomal	0	0	0	gene piRNA|gene::RPL4;piRNA::piR-hsa-9014;gene::MAP3K13,MAP3K13,MAP3K13;piRNA::piR-hsa-9014		344	not_annotated	3	1.16828e-05	2.01218e-05	|
416	piRNA	0	0	0	piRNA gene|piRNA::piR-hsa-24351;gene::APOO,APOO;piRNA::piR-hsa-24351;gene::UBE2Q2P2,GOLGA6L17P,GOLGA6L9;piRNA::piR-hsa-24351;gene::UBE2Q2P2,GOLGA6L10		628	not_annotated	3	1.12723e-05	1.95676e-05	|
417	gene	0	0	0	gene|gene::EEA1;gene::EEA1;gene::EEA1;gene::EEA1;gene::GAREM1,GAREM1		743	gene	1	1.05765e-05	3.34457e-05	repeat gene|repeat::LTR;gene::CMBL
429	not_annotated	0	0	0	|		818	gene	1	1.05765e-05	3.34457e-05	gene|gene::MUC12
439	gene	0	0	0	gene|gene::SND1		347	gene	2	1.04942e-05	2.2933e-05	gene|gene::TTLL1,TTLL1
440	gene: gene_ribosomal	0	0	0	gene|gene::RPL11,RPL11		323	repeat	2	9.96417e-06	2.23647e-05	repeat|repeat::SINE
441	gene: gene_ribosomal	0	0	0	gene|gene::RPS8		553	gene	2	9.73967e-06	2.36145e-05	repeat gene|repeat::LINE;gene::KIAA0355
442	gene	0	0	0	gene|gene::CD24,CD24,CD24,CD24,CD24,TTTY14,TTTY14,TTTY14,TTTY14,TTTY14,TTTY14,CD24		45	not_annotated	2	9.67821e-06	2.08143e-05	|
443	not_annotated	0	0	0	|		421	not_annotated	2	9.6349e-06	2.31807e-05	|
450	gene	0	0	0	gene|gene::LTF,LTF,LTF,LTF		626	repeat	2	9.49265e-06	2.11971e-05	repeat|repeat::LTR
453	miRNA	0	0	0	gene|gene::MIR34A,MIR34AHG		208	gene	2	9.43658e-06	2.02075e-05	repeat gene|repeat::DNA;gene::RIMS2,RIMS2,RIMS2,RIMS2
461	tRNA	0	0	0	tRNA repeat|tRNA::tRNA-Thr-TGT-3-1;repeat::tRNA		644	gene	2	9.23656e-06	1.97135e-05	gene|gene::MED13L
473	gene	0	0	0	gene|gene::LTF,LTF,LTF,LTF		572	gene	1	8.97605e-06	2.83848e-05	repeat gene|repeat::SINE;repeat::SINE;gene::BMX,BMX
475	gene	0	0	0	gene|gene::ELF2;gene::PPP1R14B		469	gene	2	8.67665e-06	2.03471e-05	gene|gene::OCA2,OCA2
477	tRNA	0	0	0	tRNA repeat piRNA|tRNA::tRNA-Pro-TGG-2-1;repeat::tRNA;piRNA::piR-hsa-28223		661	gene	1	8.62426e-06	2.72723e-05	gene|gene::AUTS2,AUTS2,AUTS2
479	tRNA	0	0	0	tRNA repeat|tRNA::tRNA-Phe-GAA-3-1;repeat::tRNA;tRNA::tRNA-Phe-GAA-2-1;repeat::tRNA		214	not_annotated	2	8.55225e-06	1.86503e-05	|
481	gene	0	0	0	gene|gene::FASN		35	not_annotated	2	8.5268e-06	2.11077e-05	|
483	gene	0	0	0	gene|gene::LALBA		1003	repeat	2	8.19752e-06	1.89531e-05	repeat|repeat::Low_complexity
485	gene: gene_ribosomal	0	0	0	gene|gene::RPS8		946	gene	2	8.05527e-06	1.73593e-05	gene|gene::HDC,HDC
489	gene	0	0	0	gene|gene::NUDT4,NUDT4,NUDT4P2,NUDT4P1,NUDT4,NUDT4,NUDT4;gene::NBPF20,NBPF9		555	gene	2	7.96541e-06	2.06388e-05	gene|gene::DSCAM,DSCAM,DSCAM
491	gene	0	0	0	gene|gene::LTF,LTF,LTF,LTF		612	gene	1	7.93235e-06	2.50843e-05	gene|gene::TSNAX-DISC1,TSNAX-DISC1,TSNAX-DISC1,TSNAX-DISC1,TSNAX-DISC1,DISC1,DISC1,DISC1,DISC1,DISC1,DISC1,DISC1,DISC1,DISC1,DISC1,DISC1,DISC1,DISC1,DISC1,DISC1,DISC1,TSNAX-DISC1
494	gene	0	0	0	repeat gene|repeat::Low_complexity;gene::HIPK2,HIPK2		386	not_annotated	2	7.86604e-06	1.80976e-05	|
497	gene	0	0	0	gene|gene::ACTR10		249	not_annotated	3	7.85157e-06	1.39939e-05	|
498	gene	0	0	0	gene|gene::ZMYM4;gene::ZMYM4		137	repeat	3	6.7775e-06	1.17552e-05	repeat|repeat::LTR
499	gene: gene_ribosomal	0	0	0	gene|gene::RPL19		734	gene	1	6.61029e-06	2.09036e-05	repeat gene|repeat::SINE;gene::DTL,DTL,DTL
505	gene: gene_ribosomal	0	0	0	gene|gene::RPS24,RPS24,RPS24,RPS24,RPS24,RPS24		287	not_annotated	1	6.50032e-06	2.05558e-05	|
511	piRNA	0	0	0	piRNA gene|piRNA::piR-hsa-12442;gene::PCNP,PCNP,PCNP,PCNP,PCNP,PCNP,PCNP,PCNP,PCNP,PCNP,PCNP,PCNP,PCNP,PCNP,PCNP,PCNP,PCNP		1034	gene	1	6.50032e-06	2.05558e-05	gene|gene::DHFR,DHFR,DHFR,DHFR;gene::DHFR,DHFR,DHFR,DHFR;gene::DHFR,DHFR,DHFR,DHFR
513	gene	0	0	0	gene|gene::HSP90AA1,HSP90AA1		629	gene	2	6.45311e-06	1.57167e-05	repeat gene|repeat::LINE;gene::SEC24B,SEC24B,SEC24B,SEC24B,SEC24B
521	gene	0	0	0	gene|gene::CSN1S2AP		174	not_annotated	2	6.3334e-06	1.56439e-05	|
523	gene: gene_ribosomal	0	0	0	gene|gene::RPL37		611	repeat	2	5.52325e-06	1.29548e-05	repeat|repeat::LTR
528	gene	0	0	0	gene|gene::CSN1S1,CSN1S1		997	not_annotated	2	5.52325e-06	1.29548e-05	|
529	lncRNA: AS	0	0	0	gene|gene::BDNF-AS,BDNF-AS,BDNF-AS,BDNF-AS,BDNF-AS;gene::ARL14EPL;gene::RPS25		301	gene	1	5.47041e-06	1.72989e-05	repeat gene|repeat::LTR;gene::LOC101927314
531	miRNA	0	0	0	gene|gene::MIR497HG,MIR497		11	gene	2	5.40355e-06	1.28568e-05	gene|gene::ABCC4,ABCC4,ABCC4,ABCC4
535	gene	0	0	0	gene|gene::PPIA,PPIA;gene::PPIA,PPIA;gene::ATG10,ATG10;gene::RAD51B,RAD51B,RAD51B,RAD51B,RAD51B,RAD51B,RAD51B,RAD51B,RAD51B,RAD51B,RAD51B,RAD51B;gene::FAM65B;gene::FAM65B		623	repeat	1	5.28823e-06	1.67229e-05	repeat|repeat::LTR
537	gene	0	0	0	gene|gene::SLCO3A1,SLCO3A1,SLCO3A1		720	gene	1	5.28823e-06	1.67229e-05	gene|gene::SNX3,SNX3,SNX3,SNX3
538	gene: gene_ribosomal	0	0	0	gene|gene::URI1,URI1,URI1;gene::URI1,URI1,URI1;gene::APOO,APOO;gene::GOLGA6L9,UBE2Q2P2,GOLGA6L17P;gene::UBE2Q2P2,GOLGA6L10;gene::RPL9,RPL9		248	not_annotated	1	4.89603e-06	1.54826e-05	|
548	gene: gene_ribosomal	0	0	0	gene|gene::RPS25		721	gene	1	4.89603e-06	1.54826e-05	repeat gene|repeat::Simple_repeat;gene::FHIT,FHIT,FHIT,FHIT
549	gene	0	0	0	gene|gene::CHCHD3,CHCHD3,CHCHD3,CHCHD3;gene::EEF1G		994	gene	1	4.89603e-06	1.54826e-05	gene|gene::DPP9
559	gene	0	0	0	gene|gene::SRP9,SRP9;gene::TNKS2		763	gene	2	4.84364e-06	1.0212e-05	gene|gene::PLEKHG4B
560	gene: gene_ribosomal	0	0	0	gene|gene::RPL36A,RPL36A-HNRNPH2,RPL36A-HNRNPH2,RPL36A;gene::PLEKHA7		312	gene	2	4.70139e-06	1.08061e-05	repeat gene|repeat::LTR;gene::PRKAG2;repeat::LINE;gene::KHDRBS1,KHDRBS1,KHDRBS1,KHDRBS1
561	gene	0	0	0	gene|gene::ARL6IP5		195	not_annotated	1	3.96618e-06	1.25421e-05	|
566	repeat	0	0	0	repeat|repeat::RNA;repeat::RNA;repeat::RNA		201	not_annotated	1	3.96618e-06	1.25421e-05	|
575	gene: gene_ribosomal	0	0	0	gene|gene::CSF1R;gene::CSF1R;gene::PNPLA8,PNPLA8,PNPLA8,PNPLA8,PNPLA8,PNPLA8;gene::PNPLA8,PNPLA8,PNPLA8,PNPLA8,PNPLA8,PNPLA8;gene::RPL7		261	not_annotated	1	3.96618e-06	1.25421e-05	|
576	miRNA	0	0	0	gene|gene::EEF2,MIR1268A		308	repeat	1	3.96618e-06	1.25421e-05	repeat|repeat::LTR
577	gene	0	0	0	gene|gene::AIF1L,AIF1L,AIF1L,AIF1L		1048	gene	1	3.96618e-06	1.25421e-05	repeat gene|repeat::SINE;gene::APBA1
578	gene	0	0	0	repeat gene|repeat::Simple_repeat;gene::C11orf58;repeat::Simple_repeat;gene::C11orf58		135	not_annotated	2	3.88539e-06	8.53047e-06	|
579	gene	0	0	0	gene|gene::OSTC,OSTC,OSTC		262	gene	2	3.88539e-06	8.53047e-06	gene|gene::UBE2U
580	gene	0	0	0	gene|gene::H2AFY,H2AFY,H2AFY,H2AFY,C5orf66		309	repeat	2	3.88539e-06	8.53047e-06	repeat|repeat::SINE
582	gene: gene_ribosomal	0	0	0	gene|gene::RPL3,RPL3;gene::RPL3,RPL3		792	gene	1	3.83301e-06	1.2121e-05	gene|gene::PRR5-ARHGAP8,ARHGAP8,ARHGAP8,ARHGAP8
583	lncRNA: AS	0	0	0	gene|gene::PEX11A,PEX11A,PEX11A;gene::PLEKHA7;gene::GRB2,GRB2;gene::C8orf37-AS1,C8orf37-AS1,C8orf37-AS1,C8orf37-AS1,C8orf37-AS1,C8orf37-AS1,C8orf37-AS1,C8orf37-AS1,C8orf37-AS1		971	not_annotated	2	3.47358e-06	7.37179e-06	|
589	gene	0	0	0	gene|gene::CSN2,CSN2		311	gene	1	3.35388e-06	1.06059e-05	gene|gene::ABCA3
590	snoRNA: SNORA	0	0	0	ncrna gene|ncrna::U18B;gene::RPL4,SNORD18B		772	repeat	1	3.35388e-06	1.06059e-05	repeat|repeat::LINE
591	lncRNA: AS	0	0	0	gene|gene::EI24,EI24,EI24,EI24,STT3A-AS1		1001	gene	1	3.26402e-06	1.03217e-05	gene|gene::EGFR,EGFR,EGFR,EGFR
593	gene	0	0	0	gene|gene::ELL2		288	not_annotated	2	2.99446e-06	6.31917e-06	|
596	gene	0	0	0	gene|gene::NACA,NACA,NACA,NACA,NACA,NACA		119	not_annotated	1	2.87475e-06	9.09077e-06	|
598	gene	0	0	0	gene|gene::CSN1S2AP		377	repeat	1	2.87475e-06	9.09077e-06	repeat|repeat::LINE
601	gene	0	0	0	gene|gene::SEPT2,SEPT2,SEPT2,SEPT2,SEPT2,SEPT2,SEPT2,SEPT2,SEPT2,SEPT2,SEPT2,SEPT2,SEPT2		166	not_annotated	1	2.44801e-06	7.7413e-06	|
603	gene	0	0	0	gene|gene::LALBA		213	gene	1	2.44801e-06	7.7413e-06	gene|gene::PRKCA
614	gene	0	0	0	gene|gene::UGP2,UGP2		310	miRNA	1	2.44801e-06	7.7413e-06	gene|gene::MIR139,PDE2A,PDE2A,PDE2A,PDE2A
621	miRNA	0	0	0	gene|gene::MIR135A2		324	not_annotated	1	2.44801e-06	7.7413e-06	|
622	gene	0	0	0	gene|gene::C3		328	gene	1	2.44801e-06	7.7413e-06	repeat gene|repeat::LINE;gene::SH3PXD2A
624	gene	0	0	0	gene|gene::FAM107B,FAM107B,FAM107B,FAM107B,FAM107B,FAM107B,FAM107B,FAM107B,FAM107B,FAM107B,FAM107B,FAM107B,FAM107B,FAM107B,FAM107B,FAM107B,FAM107B		524	not_annotated	1	2.44801e-06	7.7413e-06	|
625	gene: gene_ribosomal	0	0	0	gene|gene::MINOS1-NBL1,RPS14P3,MINOS1,MINOS1,MINOS1,MINOS1,MINOS1,MINOS1-NBL1		1053	gene	1	2.44801e-06	7.7413e-06	gene|gene::HDAC4
630	gene	0	0	0	gene|gene::LOC643339		558	miRNA	1	2.39563e-06	7.57564e-06	gene|gene::MIR409
632	gene	0	0	0	gene|gene::GOLGA3,GOLGA3		394	not_annotated	1	1.9165e-06	6.06051e-06	|
633	gene	0	0	0	gene|gene::LTF,LTF,LTF,LTF		991	gene	1	1.9165e-06	6.06051e-06	gene|gene::TLL2
634	gene: gene_ribosomal	0	0	0	gene|gene::RPL19		33	gene	1	1.55708e-06	4.92392e-06	gene|gene::IRF2BP1
638	gene	0	0	0	gene|gene::CSN2,CSN2		80	repeat	1	1.55708e-06	4.92392e-06	repeat|repeat::LTR
643	gene	0	0	0	gene|gene::CSN2,CSN2		369	not_annotated	1	1.55708e-06	4.92392e-06	|
651	gene	0	0	0	gene|gene::ENO1,ENO1		600	not_annotated	1	1.55708e-06	4.92392e-06	|
656	gene	0	0	0	gene|gene::LTF,LTF,LTF,LTF		224	not_annotated	1	1.43738e-06	4.54539e-06	|
669	gene: gene_ribosomal	0	0	0	gene|gene::RPL8,RPL8,RPL8,RPL8		244	not_annotated	1	1.43738e-06	4.54539e-06	|
699	gene	0	0	0	gene|gene::CSN1S1,CSN1S1		355	gene	1	1.43738e-06	4.54539e-06	repeat gene|repeat::LTR;gene::AIG1,AIG1,AIG1,AIG1
703	gene	0	0	0	gene|gene::DBI,DBI,DBI,DBI,DBI,DBI,DBI,DBI,DBI,DBI,DBI,DBI		382	gene	1	1.43738e-06	4.54539e-06	gene|gene::PAN2,PAN2,PAN2
708	not_annotated	0	0	0	|		430	repeat	1	1.43738e-06	4.54539e-06	repeat|repeat::LINE,LINE
709	gene	0	0	0	gene|gene::FAM136A		504	gene	1	1.43738e-06	4.54539e-06	gene|gene::NOS2
713	gene: gene_ribosomal	0	0	0	gene|gene::RPL37A		680	gene	1	1.43738e-06	4.54539e-06	repeat gene|repeat::SINE;gene::KDM1A,KDM1A
714	gene	0	0	0	gene|gene::LALBA		1015	not_annotated	1	1.43738e-06	4.54539e-06	|
726	gene	0	0	0	gene|gene::PIGR		4	not_annotated	0	0	0	|
735	gene	0	0	0	gene|gene::CCNG2		41	piRNA	0	0	0	repeat piRNA|repeat::LINE;piRNA::piR-hsa-18677
745	gene: gene_ribosomal	0	0	0	gene|gene::RPL7A		49	gene	0	0	0	gene|gene::HDAC8,HDAC8,HDAC8
749	gene	0	0	0	gene|gene::LTF,LTF,LTF,LTF		51	gene	0	0	0	gene|gene::NRG1
750	gene: gene_ribosomal	0	0	0	gene|gene::RPL15,RPL15,RPL15,RPL15,RPL15,RPL15		57	repeat	0	0	0	repeat|repeat::LTR
753	gene	0	0	0	gene|gene::CSN1S2AP		63	gene	0	0	0	gene|gene::ABHD14B,ABHD14B,ABHD14B
755	gene	0	0	0	repeat gene|repeat::LINE;gene::CANX,CANX		71	repeat	0	0	0	repeat|repeat::LTR
756	gene	0	0	0	gene|gene::XDH		95	repeat	0	0	0	repeat|repeat::SINE
791	gene	0	0	0	gene|gene::XDH		126	gene	0	0	0	repeat gene|repeat::SINE;gene::PEBP4,LOC101929237
797	gene	0	0	0	gene|gene::CSN2,CSN2		140	gene	0	0	0	repeat gene|repeat::LINE;gene::LRP11
807	tRNA	0	0	0	tRNA repeat|tRNA::tRNA-Thr-CGT-4-1;repeat::tRNA		143	repeat	0	0	0	repeat|repeat::LINE
810	gene	0	0	0	gene|gene::HDLBP,HDLBP,HDLBP,HDLBP,HDLBP,HDLBP		197	repeat	0	0	0	repeat|repeat::SINE
814	gene: gene_ribosomal	0	0	0	gene|gene::RPL3,RPL3		220	lncRNA: AS	0	0	0	gene|gene::SLC8A1,SLC8A1-AS1,SLC8A1,SLC8A1,SLC8A1,SLC8A1
839	gene	0	0	0	gene|gene::HNRNPA2B1,HNRNPA2B1		236	miRNA	0	0	0	gene|gene::MIR144
842	gene	0	0	0	gene|gene::LTF,LTF,LTF,LTF		254	gene	0	0	0	gene|gene::KIAA1147
853	tRNA	0	0	0	tRNA repeat|tRNA::tRNA-Arg-TCG-5-1;repeat::tRNA		260	not_annotated	0	0	0	|
862	tRNA	0	0	0	tRNA repeat|tRNA::tRNA-Val-TAC-3-1;repeat::tRNA		270	gene	0	0	0	gene|gene::TLE2
881	gene	0	0	0	gene|gene::EEF1G		277	repeat	0	0	0	repeat|repeat::LINE,SINE
908	gene	0	0	0	gene|gene::EFHD1,EFHD1,EFHD1		284	miRNA	0	0	0	gene|gene::MIR4732
914	gene	0	0	0	gene|gene::ACTR2,ACTR2;gene::ACTR2,ACTR2		294	gene	0	0	0	gene|gene::ADRB1
915	gene	0	0	0	gene|gene::LALBA		352	not_annotated	0	0	0	|
924	not_annotated	0	0	0	|		356	miRNA	0	0	0	gene|gene::IGF2,IGF2,IGF2,IGF2,MIR483,IGF2,INS-IGF2
932	tRNA	0	0	0	tRNA repeat piRNA|tRNA::tRNA-Ala-CGC-1-1;repeat::tRNA;piRNA::piR-hsa-28374,piR-hsa-28378;tRNA::tRNA-Ala-TGC-2-1;repeat::tRNA;piRNA::piR-hsa-28374,piR-hsa-28378		380	gene	0	0	0	repeat gene|repeat::LINE;gene::CTNNA3,CTNNA3
936	gene	0	0	0	repeat gene|repeat::SINE;gene::SRRM2		395	gene	0	0	0	gene|gene::KIF7
940	gene: gene_ribosomal	0	0	0	gene|gene::RPL27A;gene::RPL27A		398	not_annotated	0	0	0	|
941	not_annotated	0	0	0	|		422	not_annotated	0	0	0	|
944	gene	0	0	0	gene|gene::PRKAR1A,PRKAR1A,PRKAR1A,PRKAR1A,PRKAR1A,PRKAR1A		438	gene	0	0	0	gene|gene::IL16,IL16
961	rRNA	0	0	0	repeat|repeat::rRNA		448	repeat	0	0	0	repeat|repeat::LINE
965	not_annotated	0	0	0	|		527	not_annotated	0	0	0	|
972	not_annotated	0	0	0	|		530	repeat	0	0	0	repeat|repeat::LINE
981	gene	0	0	0	repeat gene|repeat::LINE;gene::LDB2,LDB2,LDB2,LDB2		534	not_annotated	0	0	0	|
982	gene	0	0	0	gene|gene::PLIN2,PLIN2		545	gene	0	0	0	repeat gene|repeat::LTR;repeat::LTR;repeat::LTR;gene::IL1RAP,IL1RAP,IL1RAP,IL1RAP,IL1RAP,IL1RAP
1006	gene	0	0	0	gene|gene::BAIAP2L1;gene::BAIAP2L1;gene::JMY;gene::JMY		554	gene	0	0	0	gene|gene::FGGY,FGGY,FGGY,FGGY
1007	gene	0	0	0	gene|gene::YY1		556	repeat	0	0	0	repeat|repeat::LTR
1011	gene	0	0	0	gene|gene::DDX17,DDX17		602	gene	0	0	0	repeat gene|repeat::Low_complexity;gene::C8orf76,ZHX1-C8orf76
1016	gene	0	0	0	gene|gene::FASN		613	gene	0	0	0	repeat gene|repeat::SINE;gene::MTCL1
1020	gene: gene_ribosomal	0	0	0	gene|gene::RPL3,RPL3		658	gene	0	0	0	gene|gene::LOC105376360
1021	gene	0	0	0	gene repeat|gene::DZIP1,DZIP1;gene::DZIP1,DZIP1;gene::TPK1,TPK1;gene::TPK1,TPK1;gene::TPK1,TPK1;gene::TPK1,TPK1;gene::TPK1,TPK1;gene::TPK1,TPK1;gene::EEF1A1;gene::EEF1A1;gene::EEF1A1;repeat::Low_complexity;gene::EEF1A1;repeat::Low_complexity;gene::EEF1A1;repeat::Low_complexity		672	repeat	0	0	0	repeat|repeat::LINE
1026	gene	0	0	0	gene|gene::PGM1		681	gene	0	0	0	repeat gene|repeat::LINE;gene::STXBP5L,STXBP5L
1029	gene	0	0	0	gene|gene::TTTY14,TTTY14,TTTY14,TTTY14,TTTY14,TTTY14,CD24,CD24,CD24,CD24,CD24,CD24		693	miRNA	0	0	0	repeat gene|repeat::LINE;gene::MIR4433B,MIR4433A
1031	gene	0	0	0	gene|gene::LTF,LTF,LTF,LTF		696	gene	0	0	0	repeat gene|repeat::SINE;gene::MYO5A,MYO5A
1035	gene	0	0	0	gene|gene::PPA1;gene::PPA1		716	repeat	0	0	0	repeat|repeat::LTR
1036	not_annotated	0	0	0	|		992	gene	0	0	0	gene|gene::KLHL29
1040	gene	0	0	0	gene|gene::GABRB3,GABRB3,GABRB3,GABRB3		1002	gene	0	0	0	repeat gene|repeat::LINE;gene::FAM102B
1041	gene: gene_ribosomal	0	0	0	gene|gene::RPS2;gene::RPS2;gene::RPS2;gene::MFSD2A,MFSD2A,MFSD2A,MFSD2A,MFSD2A;gene::TAOK3;gene::TAOK3;gene::TAOK3;gene::INVS,INVS,INVS,INVS		1012	gene	0	0	0	repeat gene|repeat::LINE;gene::ZC3H7A
1045	gene	0	0	0	gene|gene::EHF,EHF,EHF		1023	gene	0	0	0	gene|gene::MBNL2,MBNL2,MBNL2
1049	gene: gene_ribosomal	0	0	0	gene|gene::RPL10,RPL10,RPL10,RPL10,RPL10,RPL10;gene::LOC101928103		1037	gene	0	0	0	repeat gene|repeat::SINE;gene::ROPN1L,ROPN1L
1051	miRNA	0	0	0	gene|gene::EEF2,MIR1268A		1039	repeat	0	0	0	repeat|repeat::DNA
1055	gene: gene_ribosomal	0	0	0	gene|gene::RPS24,RPS24,RPS24,RPS24,RPS24,RPS24		1044	gene	0	0	0	gene|gene::EPHX3,EPHX3
1057	gene	0	0	0	gene|gene::RAB14		1052	repeat	0	0	0	repeat|repeat::LTR,SINE
