# Supplementary material for: Circulating miRNAs, isomiRs and small RNA clusters in human plasma and breast milk
Source: PLoS One. 2018 Mar 5;13(3):e0193527. doi: 10.1371/journal.pone.0193527 (PMC5837101; doi:10.1371/journal.pone.0193527)
Supplement: S8 Table — (XLSX) [file pone.0193527.s018.xlsx]

## Sheet: S8 Table
S8 Table. Differential detection of RNA clusters by biofluid - ordered by p value
Cluster_id	Class	baseMean	log2FC	pvalue	adjusted.pvalue	Annotation	Simplified annotation of genes
1	gene	12.3669	-2.95496	0.156708	0.187801	gene|gene::NAP1L1,NAP1L1,NAP1L1	NAP1L1;
2	gene	170.906	5.51678	0.000151272	0.000387153	gene|gene::SAFB,SAFB,SAFB,SAFB,SAFB,SAFB	SAFB;
3	gene: gene_ribosomal	15.834	-3.21862	0.0340496	0.0465594	gene|gene::RPS24,RPS24,RPS24,RPS24,RPS24,RPS24	RPS24;
4	not_annotated	51.5853	10.3484	4.7186e-05	0.000147561	|
5	gene	24.9814	-4.88736	0.00141333	0.00265896	gene|gene::PCBP2,PCBP2,PCBP2,PCBP2,PCBP2,PCBP2,PCBP2	PCBP2;
6	repeat	105.946	1.29694	0.248227	0.285501	repeat|repeat::tRNA
7	miRNA	174.204	-7.573	2.28982e-07	2.00028e-06	gene|gene::MIR196A1;gene::MIR196A2	MIR196A1;MIR196A2;
8	miRNA	38.6019	-2.90883	0.0117726	0.0178787	gene|gene::HOXA10-AS,MIR196B,HOXA10-HOXA9	HOXA10-AS;MIR196B;HOXA10-HOXA9;
9	miRNA	168.346	4.6832	6.86321e-08	7.25441e-07	gene|gene::MIR7706,AKAP13,AKAP13	MIR7706;AKAP13;
10	miRNA	2535.41	2.80986	0.00566951	0.00917913	gene|gene::MIR484,NDE1	MIR484;NDE1;
11	gene	109.673	8.46741	0.00081433	0.00164265	gene|gene::ABCC4,ABCC4,ABCC4,ABCC4	ABCC4;
12	gene	10.5835	-2.55444	0.2898	0.328315	gene|gene::PRPF8	PRPF8;
13	gene	1582.15	8.41856	3.71773e-09	6.33813e-08	gene|gene::CHI3L1	CHI3L1;
14	gene	1201.6	6.03347	4.51394e-06	2.40972e-05	repeat gene|repeat::LINE;gene::CNTNAP2	CNTNAP2;
15	miRNA	5173.36	3.14536	1.43918e-05	5.98902e-05	gene|gene::MIR140,WWP2,WWP2,WWP2,WWP2	MIR140;WWP2;
16	gene	44.6172	-5.49976	0.000320817	0.000750229	gene|gene::LTA4H,LTA4H,LTA4H,LTA4H	LTA4H;
17	gene: gene_ribosomal	704.767	-7.37723	8.03981e-10	1.63425e-08	gene|gene::RPS6	RPS6;
18	not_annotated	2058.8	7.65159	7.44051e-14	5.24308e-12	|
19	miRNA	889.664	0.858483	0.293108	0.331708	gene|gene::MIR425,DALRD3	MIR425;DALRD3;
20	not_annotated	817.112	8.20639	2.83174e-09	4.9068e-08	|
21	lncRNA: AS	562.161	6.32433	2.07289e-06	1.30419e-05	repeat gene|repeat::LINE;gene::FER1L6-AS2,FER1L6	FER1L6-AS2;FER1L6;
22	gene	44.551	-4.38592	0.0116878	0.0178012	gene|gene::XDH	XDH;
23	gene	53.6095	7.04813	0.00537026	0.00878695	gene|gene::ITM2C,ITM2C,ITM2C,ITM2C,ITM2C	ITM2C;
24	snoRNA: SNORA	58.9109	0.0366557	0.983614	0.985479	ncrna gene|ncrna::U18A;gene::RPL4,SNORD18A	U18A;RPL4;SNORD18A;
25	gene	2.9677	-1.21276	0.634953	0.656698	gene|gene::PRKCH	PRKCH;
26	gene	189.335	-7.52816	4.41473e-07	3.45695e-06	gene|gene::LOC101929596;gene::LOC101929596	LOC101929596;
27	gene	397.079	8.11956	8.9181e-11	2.61845e-09	gene|gene::OSBP2,OSBP2,OSBP2,OSBP2,OSBP2	OSBP2;
28	not_annotated	1139.25	8.34662	6.95936e-13	3.67802e-11	|
29	gene	1321.07	7.98105	7.86878e-13	3.96062e-11	gene|gene::MYO7A,MYO7A,MYO7A	MYO7A;
30	repeat	4220.07	8.31318	7.15201e-15	8.39964e-13	repeat|repeat::SINE
31	miRNA	458.38	-1.32083	0.189149	0.222888	gene|gene::MIR184,ANKRD34C-AS1	MIR184;ANKRD34C-AS1;
32	gene	41.0557	5.07427	0.011734	0.0178459	repeat gene|repeat::LINE;gene::ESR2,ESR2,ESR2,ESR2,ESR2,ESR2,ESR2,ESR2,ESR2	ESR2;
33	gene	94.7315	8.89964	0.00044337	0.000994993	gene|gene::IRF2BP1	IRF2BP1;
34	not_annotated	5.07073	-2.26642	0.235382	0.271615	|
35	not_annotated	195.637	8.85867	0.000445313	0.000997236	|
36	miRNA	97851.5	3.93142	5.26842e-06	2.70326e-05	gene|gene::MIR423,MIR3184,NSRP1,NSRP1	MIR423;MIR3184;NSRP1;
37	repeat	322.918	-0.402454	0.73497	0.753504	repeat|repeat::Simple_repeat
38	snoRNA: SNORD	141.475	0.827851	0.348781	0.388884	ncrna gene|ncrna::U26;gene::SNORD26,SNHG1	U26;SNORD26;SNHG1;
39	miRNA	827.926	0.100319	0.914101	0.921072	gene|gene::MIR221	MIR221;
40	miRNA	1092.9	-0.271563	0.74456	0.760387	gene|gene::MIR93,MCM7,MCM7,MCM7	MIR93;MCM7;
41	piRNA	32.687	9.87254	0.000106689	0.00029291	repeat piRNA|repeat::LINE;piRNA::piR-hsa-18677	piR-hsa-18677;
42	gene: gene_ribosomal	7.1278	-2.32512	0.221122	0.256559	gene|gene::PCNP,PCNP,PCNP,PCNP,PCNP,PCNP,PCNP,PCNP,PCNP,PCNP,PCNP,PCNP,PCNP,PCNP,PCNP,PCNP,PCNP;gene::PCNP,PCNP,PCNP,PCNP,PCNP,PCNP,PCNP,PCNP,PCNP,PCNP,PCNP,PCNP,PCNP,PCNP,PCNP,PCNP,PCNP;gene::RPS18;gene::TTC7B,TTC7B	PCNP;RPS18;TTC7B;
43	miRNA	75.2737	-4.54091	5.13014e-05	0.000157176	gene|gene::MIR132	MIR132;
44	gene	4.26891	-1.7392	0.496428	0.528956	gene|gene::LYZ	LYZ;
45	not_annotated	43.287	6.9357	0.00611045	0.00978598	|
46	gene	3.65198	-1.57017	0.538612	0.5684	gene|gene::CD24,CD24,CD24,CD24,TTTY14,TTTY14,TTTY14,TTTY14,TTTY14,TTTY14,CD24,CD24	CD24;TTTY14;
47	repeat	8630.45	2.594	0.000782765	0.00159112	repeat|repeat::scRNA	scRNA;
48	repeat	88.5328	6.51821	0.00264422	0.00459695	repeat|repeat::LINE
49	gene	51.6342	9.98811	8.78475e-05	0.00024894	gene|gene::HDAC8,HDAC8,HDAC8	HDAC8;
50	gene: gene_ribosomal	14.4112	-3.43794	0.0370368	0.050254	gene|gene::ZYG11B;gene::RPS13	ZYG11B;RPS13;
51	gene	81.2623	10.7751	2.22014e-05	8.12003e-05	gene|gene::NRG1	NRG1;
52	gene	5.03831	-1.59405	0.532003	0.563454	gene|gene::AGBL5,AGBL5,AGBL5	AGBL5;
53	gene	52.7064	7.47922	0.000115918	0.000311769	repeat gene|repeat::LINE;gene::ASTN2	ASTN2;
54	snRNA: RNU	171.685	-0.944751	0.394544	0.432607	gene|gene::RNU12	RNU12;
55	miRNA	71.7878	-4.52237	0.00323266	0.00553365	gene|gene::MIR190B	MIR190B;
56	gene	6.68341	-2.70741	0.143796	0.173705	gene|gene::PCDH11X,PCDH11X,PCDH11X,PCDH11X,PCDH11X,PCDH11X	PCDH11X;
57	repeat	93.9902	11.1331	1.16258e-05	5.19791e-05	repeat|repeat::LTR
58	gene	241.426	5.74551	9.13056e-06	4.23289e-05	gene|gene::RMST	RMST;
59	miRNA	30.3222	1.75201	0.160029	0.190915	gene|gene::MIR505	MIR505;
60	not_annotated	2782.12	7.20533	4.30056e-07	3.41782e-06	|
61	gene	299.165	7.84585	1.26339e-11	4.76928e-10	repeat gene|repeat::DNA;gene::SH3TC2	SH3TC2;
62	gene	198.977	7.10736	0.000146098	0.000376647	gene|gene::COL4A2	COL4A2;
63	gene	77.2056	9.30081	0.000244841	0.000591438	gene|gene::ABHD14B,ABHD14B,ABHD14B	ABHD14B;
64	snRNA: RNU	11.4174	-3.42983	0.0568556	0.0747468	gene|gene::RNU5F-1,EPRS	RNU5F-1;EPRS;
65	gene	261.645	8.5699	0.000695552	0.00143314	gene|gene::PDE1A,PDE1A,PDE1A,PDE1A	PDE1A;
66	repeat	620.268	6.34431	2.12996e-06	1.33099e-05	repeat|repeat::SINE
67	snoRNA: SNORD	30.5748	2.19027	0.0949174	0.11924	gene ncrna piRNA|gene::RPS8,SNORD38B;piRNA::piR-hsa-1742;ncrna::U38B	RPS8;SNORD38B;piR-hsa-1742;U38B;
68	gene	1258.1	5.12066	0.000179085	0.000450697	repeat gene|repeat::DNA;gene::PLEKHS1,PLEKHS1,PLEKHS1	PLEKHS1;
69	snoRNA: SNORD	1653.1	3.62849	3.55853e-07	2.89336e-06	ncrna gene|ncrna::U104;gene::SNHG25,SNORD104	U104;SNHG25;SNORD104;
70	gene	10.2407	-2.88264	0.158833	0.190132	gene|gene::AZIN1,AZIN1,AZIN1	AZIN1;
71	repeat	128.888	11.3119	8.33493e-06	3.95068e-05	repeat|repeat::LTR
72	gene: gene_ribosomal	17.1476	-3.99057	0.0123205	0.0186573	gene|gene::RPL13A,RPL13A,RPL13AP5,RPL13A;gene::RPL13A,RPL13A,RPL13AP5,RPL13A;gene::RPL13A,RPL13A,RPL13AP5,RPL13A;gene::RPL13A,RPL13A,RPL13AP5,RPL13A;gene::RPL13AP20	RPL13A;RPL13AP5;RPL13AP20;
73	gene	4.20151	-2.32194	0.184243	0.217835	gene|gene::EHF,EHF,EHF	EHF;
74	snoRNA: SCARNA	3854.08	-3.15264	5.55902e-06	2.82495e-05	ncrna gene|ncrna::ACA45;gene::SNHG21,SNHG21,SNHG21,SCARNA15,FSD2,FSD2,FSD2	ACA45;SNHG21;SCARNA15;FSD2;
75	gene: gene_ribosomal	12.6027	-4.00781	0.0210996	0.0303433	gene|gene::RPL10,RPL10,RPL10,RPL10,RPL10,RPL10	RPL10;
76	gene	918.395	7.76801	0.000825993	0.00165355	gene|gene::CLNK	CLNK;
77	miRNA	947.828	-2.21982	0.0188881	0.0276904	gene|gene::MIR20A,MIR17HG,MIR17HG	MIR20A;MIR17HG;
78	miRNA	650.566	-1.46837	0.10294	0.128462	gene|gene::MIR17HG,MIR17HG,MIR17	MIR17HG;MIR17;
79	miRNA	17.9028	-4.67292	0.00250125	0.00440636	repeat gene|repeat::DNA;gene::MIR548AH,SHROOM3	MIR548AH;SHROOM3;
80	repeat	33.6806	7.60447	0.00275805	0.00477912	repeat|repeat::LTR
81	gene	9.03383	-3.39558	0.0391816	0.0528252	gene|gene::CD24,CD24,CD24,CD24,CD24,TTTY14,TTTY14,TTTY14,TTTY14,TTTY14,TTTY14,CD24	CD24;TTTY14;
82	not_annotated	127.63	4.63078	0.00141375	0.00265896	|
83	gene: gene_ribosomal	4.36531	-2.00338	0.366838	0.407298	gene|gene::RPL38,RPL38	RPL38;
84	lncRNA: AS	15.0465	-3.89473	0.0147097	0.0220229	gene|gene::RAET1E-AS1	RAET1E-AS1;
85	gene: gene_ribosomal	6.43902	-2.48134	0.196538	0.230056	gene|gene::RPS6	RPS6;
86	miRNA	515.244	-4.60286	0.000119993	0.00032191	repeat gene|repeat::LINE;gene::MIR374A,FTX	MIR374A;FTX;
87	miRNA	1166.28	-8.0393	2.46895e-08	3.18254e-07	repeat gene|repeat::LINE;gene::MIR374B,MIR374C,FTX	MIR374B;MIR374C;FTX;
88	gene	145.025	7.0481	0.00509018	0.00835964	gene|gene::PSD,PSD,PSD,PSD	PSD;
89	miRNA	256.064	-2.64287	0.00323538	0.00553365	ncrna gene|ncrna::ACA36B;gene::MIR664A,SNORA36B,RAB3GAP2	ACA36B;MIR664A;SNORA36B;RAB3GAP2;
90	gene: gene_ribosomal	16.3418	-3.81356	0.0198173	0.0288128	gene|gene::RPL15,RPL15,RPL15,RPL15,RPL15,RPL15	RPL15;
91	lncRNA	307.601	8.41437	0.000191374	0.000477081	gene|gene::HOTAIR,HOTAIR,HOTAIR	HOTAIR;
92	gene: gene_ribosomal	9.9825	-3.44115	0.0541751	0.0714896	gene|gene::NBEAL1;gene::RPL12	NBEAL1;RPL12;
93	not_annotated	257.073	2.23262	0.0749369	0.0964778	|
94	gene	8.87439	-1.76789	0.31815	0.357749	gene|gene::PKM,PKM,PKM,PKM,PKM,PKM,PKM,PKM	PKM;
95	repeat	79.3776	10.75	2.32251e-05	8.40716e-05	repeat|repeat::SINE
96	gene	17.1481	-3.63399	0.0267655	0.0377719	gene|gene::GOLGA3,GOLGA3	GOLGA3;
97	gene	9.78211	-3.12163	0.128984	0.157614	gene|gene::CSDE1,CSDE1,CSDE1,CSDE1,CSDE1,CSDE1	CSDE1;
98	gene: gene_ribosomal	7.61562	-1.79691	0.327511	0.367494	gene|gene::EPHA5,EPHA5,EPHA5,EPHA5,EPHA5,EPHA5;gene::EPHA5,EPHA5,EPHA5,EPHA5,EPHA5,EPHA5;gene::RPL6,RPL6,RPL6,RPL6,RPL6,RPL6,RPL6,RPL6	EPHA5;RPL6;
99	miRNA	1713.56	-5.24713	2.54997e-06	1.51422e-05	gene|gene::MIR205HG,MIR205	MIR205HG;MIR205;
100	gene	8.10042	-2.98686	0.0729104	0.0942131	gene|gene::NDUFB1	NDUFB1;
101	not_annotated	654.644	5.53545	1.46488e-07	1.39494e-06	|
102	gene	164.162	6.60295	0.000849434	0.00168949	gene|gene::KHDC1	KHDC1;
103	gene	9.14202	-3.24383	0.0799667	0.102579	gene|gene::XDH	XDH;
104	miRNA	193.534	-2.29402	0.0290441	0.0405008	gene|gene::MIR1287,PYROXD2	MIR1287;PYROXD2;
105	gene: gene_ribosomal	70.6023	-6.48118	1.26157e-05	5.50065e-05	gene|gene::RPS8	RPS8;
106	miRNA	27.282	0.0890643	0.940595	0.945965	ncrna gene|ncrna::ACA36;gene::SNORA36A,MIR664B,DKC1,DKC1,DKC1,DKC1,DKC1,DKC1	ACA36;SNORA36A;MIR664B;DKC1;
107	snoRNA: SNORD	74.6556	3.99204	0.0008177	0.0016463	gene ncrna piRNA|gene::SNORD20,NCL;piRNA::piR-hsa-17560;ncrna::U20	SNORD20;NCL;piR-hsa-17560;U20;
108	repeat	33.3595	-3.14845	0.0086218	0.0134414	repeat|repeat::Simple_repeat
109	miRNA	659.363	-1.86665	0.00902461	0.014028	repeat gene|repeat::Simple_repeat;gene::MIR574,FAM114A1,FAM114A1	MIR574;FAM114A1;
110	repeat	41.698	-1.78329	0.0651262	0.0849857	repeat|repeat::Simple_repeat
111	miRNA	2499.9	1.81762	0.0178516	0.0263167	gene|gene::MIR1307,USMG5,USMG5,USMG5	MIR1307;USMG5;
112	tRNA	241.005	-4.23938	0.000333791	0.000773009	tRNA repeat piRNA|tRNA::tRNA-Ala-AGC-8-2;repeat::tRNA;piRNA::piR-hsa-28390;tRNA::tRNA-Ala-AGC-8-1;repeat::tRNA;piRNA::piR-hsa-28390	tRNA-Ala-AGC-8-2;piR-hsa-28390;tRNA-Ala-AGC-8-1;
113	tRNA	173.762	-4.64231	0.000206461	0.000506333	tRNA repeat gene|tRNA::tRNA-Ala-AGC-11-1;repeat::tRNA;gene::LOC105374988	tRNA-Ala-AGC-11-1;LOC105374988;
114	miRNA	878.086	6.47099	3.9265e-18	1.03758e-15	gene|gene::MIR150	MIR150;
115	gene	9.87829	-2.3174	0.254545	0.291184	gene|gene::LTF,LTF,LTF,LTF	LTF;
116	miRNA	90.0907	-6.07872	3.84116e-05	0.000125312	gene|gene::MIR934,VGLL1	MIR934;VGLL1;
117	gene	47.7022	-5.02589	0.00331703	0.0056633	gene|gene::NACA,NACA,NACA,NACA,NACA,NACA	NACA;
118	miRNA	1392.5	11.817	2.75379e-09	4.85125e-08	gene|gene::EGFL7,EGFL7,EGFL7,EGFL7,EGFL7,MIR126	EGFL7;MIR126;
119	not_annotated	70.5493	9.11598	0.000324868	0.000758026	|
120	gene	19.2994	-4.29763	0.0125588	0.0189909	gene|gene::PNPLA8,PNPLA8,PNPLA8,PNPLA8,PNPLA8,PNPLA8;gene::CSF1R;gene::CSF1R	PNPLA8;CSF1R;
121	gene	5.23259	-1.80872	0.478697	0.512128	gene|gene::KLHL2,KLHL2,KLHL2	KLHL2;
122	tRNA	223.84	-4.99	4.88752e-06	2.5702e-05	tRNA repeat|tRNA::tRNA-Leu-TAG-3-1;repeat::tRNA	tRNA-Leu-TAG-3-1;
123	tRNA	20.0349	-3.65319	0.00826626	0.0129443	tRNA repeat piRNA|tRNA::tRNA-Leu-TAG-2-1;repeat::tRNA;piRNA::piR-hsa-28467	tRNA-Leu-TAG-2-1;piR-hsa-28467;
124	tRNA	571.913	-3.22866	0.000112592	0.000305938	tRNA repeat|tRNA::tRNA-Leu-AAG-2-3;repeat::tRNA;tRNA::tRNA-Leu-TAG-1-1;repeat::tRNA;tRNA::tRNA-Leu-AAG-1-2;repeat::tRNA;tRNA::tRNA-Leu-AAG-2-2;repeat::tRNA;tRNA::tRNA-Leu-AAG-2-4;repeat::tRNA;tRNA::tRNA-Leu-AAG-2-1;repeat::tRNA;tRNA::tRNA-Leu-AAG-3-1;repeat::tRNA;tRNA::tRNA-Leu-AAG-1-1;repeat::tRNA;tRNA::tRNA-Leu-AAG-1-3;repeat::tRNA	tRNA-Leu-AAG-2-3;tRNA-Leu-TAG-1-1;tRNA-Leu-AAG-1-2;tRNA-Leu-AAG-2-2;tRNA-Leu-AAG-2-4;tRNA-Leu-AAG-2-1;tRNA-Leu-AAG-3-1;tRNA-Leu-AAG-1-1;tRNA-Leu-AAG-1-3;
125	gene	12.5988	-3.75976	0.0180333	0.0265476	gene|gene::LALBA	LALBA;
126	gene	70.4112	10.5933	3.07072e-05	0.000105725	repeat gene|repeat::SINE;gene::PEBP4,LOC101929237	PEBP4;LOC101929237;
127	miRNA	59945.5	-7.30573	1.2176e-14	1.17001e-12	gene|gene::MIR200A	MIR200A;
128	miRNA	23506.9	-7.91322	8.64278e-16	1.30506e-13	gene|gene::MIR200B	MIR200B;
129	miRNA	1901.8	-7.03508	9.11022e-09	1.39558e-07	gene|gene::MIR429	MIR429;
130	miRNA	31561.4	-7.41772	2.73853e-14	2.22663e-12	gene|gene::LOC105369635,MIR200C	LOC105369635;MIR200C;
131	miRNA	9289.1	-7.18135	7.28269e-11	2.19937e-09	gene|gene::LOC105369635,MIR141	LOC105369635;MIR141;
132	gene	73.5703	-6.36777	1.94797e-05	7.46015e-05	gene|gene::EEF1A1;gene::AEBP2,AEBP2,AEBP2;gene::AEBP2,AEBP2,AEBP2	EEF1A1;AEBP2;
133	snoRNA: SNORA	41.8408	-1.44744	0.204388	0.238453	ncrna gene|ncrna::E3;gene::EIF4A2,SNORA63	E3;EIF4A2;SNORA63;
134	gene	14.7603	-4.19136	0.00781652	0.0122947	gene|gene::AGPS	AGPS;
135	not_annotated	181.114	9.56222	0.000157479	0.000401098	|
136	not_annotated	65.2527	6.88223	0.00287051	0.00494964	|
137	repeat	128.206	9.02303	2.31098e-05	8.39416e-05	repeat|repeat::LTR
138	gene	620.918	9.66139	7.34206e-10	1.55211e-08	gene|gene::HS3ST3A1	HS3ST3A1;
139	gene	280.051	6.67996	1.32292e-05	5.66126e-05	repeat gene|repeat::SINE;gene::KCNH1,KCNH1	KCNH1;
140	gene	511.963	12.4306	9.42108e-07	6.59476e-06	repeat gene|repeat::LINE;gene::LRP11	LRP11;
141	miRNA	27640.8	11.7615	1.44469e-48	1.52704e-45	gene|gene::MIR451B,MIR451A	MIR451B;MIR451A;
142	gene	5.47785	-1.97038	0.368712	0.408949	gene|gene::GTF2IP4,GTF2IP1;gene::GTF2I,GTF2I,GTF2I,GTF2I,GTF2I;gene::GTF2IP4,GTF2IP1	GTF2IP4;GTF2IP1;GTF2I;
143	repeat	34.6732	8.22692	0.00120321	0.00231234	repeat|repeat::LINE
144	gene: gene_ribosomal	4.62926	-2.16356	0.264698	0.302471	gene|gene::PIGK;gene::WDR47,WDR47,WDR47;gene::WDR47,WDR47,WDR47;gene::WDR47,WDR47,WDR47;gene::WDR47,WDR47,WDR47;gene::THSD4;gene::THSD4;gene::FRMPD4;gene::FRMPD4;gene::FRMPD4;gene::FRMPD4;gene::RPL17-C18orf32,RPL17,RPL17,RPL17,RPL17,RPL17-C18orf32,RPL17,RPL17,RPL17,RPL17	PIGK;WDR47;THSD4;FRMPD4;RPL17-C18orf32;RPL17;
145	gene	7.05439	-2.83148	0.0949862	0.11924	gene|gene::CSF1R;gene::CSF1R;gene::CSF1R;gene::CSF1R	CSF1R;
146	gene	85.4648	3.99498	0.0201305	0.0290683	gene|gene::SIX4	SIX4;
147	repeat	127.452	5.66661	0.000376876	0.000856685	repeat|repeat::LTR
148	gene	2967.07	7.56573	2.31853e-11	7.90544e-10	repeat gene|repeat::LINE;gene::LDLRAD4,LDLRAD4	LDLRAD4;
149	gene	288.275	7.96581	5.46391e-05	0.000165958	gene|gene::KCNAB1,KCNAB1,KCNAB1,KCNAB1,KCNAB1	KCNAB1;
150	not_annotated	358.514	4.99194	0.000353819	0.000814785	|
151	gene	1185.73	7.56827	6.18739e-08	6.81258e-07	gene|gene::ARSG,ARSG	ARSG;
152	snoRNA: SNORD	99.4152	-0.316537	0.845746	0.857921	ncrna gene|ncrna::mgU6-77;gene::EIF4A1,EIF4A1,SNORD10,SENP3-EIF4A1	mgU6-77;EIF4A1;SNORD10;SENP3-EIF4A1;
153	gene: gene_ribosomal	126.855	-6.68712	6.81987e-06	3.33732e-05	gene piRNA|gene::RPL37A;piRNA::piR-hsa-18052	RPL37A;piR-hsa-18052;
154	repeat	536.857	3.99062	0.00125403	0.0023883	repeat|repeat::LINE,LTR
155	gene	9.68505	-3.33818	0.0412038	0.0553398	gene|gene::EEF1B2,EEF1B2,EEF1B2	EEF1B2;
156	gene	3.66288	-1.26582	0.621188	0.643118	gene|gene::CHRDL2,CHRDL2,CHRDL2,CHRDL2,CHRDL2,CHRDL2,CHRDL2	CHRDL2;
157	gene	25.5826	-3.42414	0.0137494	0.0207025	gene|gene::EEF1A1;gene::EEF1A1	EEF1A1;
158	gene	72.9516	3.26978	0.00239138	0.00421985	repeat gene|repeat::snRNA;gene::HSPA8,HSPA8	HSPA8;
159	miRNA	12.2832	-1.19576	0.363588	0.404539	gene|gene::MIR296	MIR296;
160	gene	159.448	7.11184	6.0296e-07	4.45684e-06	gene|gene::ITPR2	ITPR2;
161	gene: gene_ribosomal	40.6994	-3.79378	0.00755319	0.0119338	gene|gene::RPL23P8;gene::RPL23P8;gene::RPL23;gene::RPL23	RPL23P8;RPL23;
162	gene	194.827	7.96658	0.000199348	0.000492315	gene|gene::CACNA1C,CACNA1C,CACNA1C,CACNA1C,CACNA1C,CACNA1C,CACNA1C,CACNA1C,CACNA1C,CACNA1C,CACNA1C,CACNA1C,CACNA1C,CACNA1C,CACNA1C,CACNA1C,CACNA1C,CACNA1C,CACNA1C,CACNA1C,CACNA1C,CACNA1C,CACNA1C	CACNA1C;
163	lncRNA: LINC	103.37	4.5196	0.00414967	0.0069733	gene|gene::LINC01266	LINC01266;
164	lncRNA: AS	1434.3	6.82648	2.31596e-06	1.41501e-05	gene|gene::LYRM4,LYRM4,LYRM4,LYRM4,LYRM4-AS1,LYRM4,LYRM4,LYRM4,LYRM4	LYRM4;LYRM4-AS1;
165	piRNA	18.35	-3.82663	0.0300009	0.041725	piRNA gene|piRNA::piR-hsa-26080;gene::CHCHD3,CHCHD3,CHCHD3,CHCHD3;piRNA::piR-hsa-26080;gene::EEF1G	piR-hsa-26080;CHCHD3;EEF1G;
166	not_annotated	128.97	9.7749	0.000114906	0.000309837	|
167	gene	5.30859	-2.87219	0.0889236	0.112566	gene|gene::EIF4B,EIF4B	EIF4B;
168	gene	9.48727	-3.20658	0.0525215	0.0695679	gene|gene::UBE2Q2P2,GOLGA6L10;gene::APOO,APOO;gene::UBE2Q2P2,GOLGA6L17P,GOLGA6L9	UBE2Q2P2;GOLGA6L10;APOO;GOLGA6L17P;GOLGA6L9;
169	gene	130.939	3.93781	0.0155856	0.0232395	gene|gene::L3MBTL3,L3MBTL3	L3MBTL3;
170	gene	40.4375	2.84894	0.0445678	0.0596306	gene|gene::DAB2IP,DAB2IP	DAB2IP;
171	miRNA	52.1701	-2.62954	0.046252	0.0617277	gene|gene::MIR421,FTX	MIR421;FTX;
172	gene	4.51698	-1.51636	0.553187	0.581231	gene|gene::RAB5B,RAB5B,RAB5B	RAB5B;
173	gene: gene_ribosomal	19.5378	-3.73166	0.0376228	0.0509838	gene|gene::PCOLCE2;gene::RPL8,RPL8,RPL8,RPL8	PCOLCE2;RPL8;
174	not_annotated	124.768	8.71464	0.000570516	0.0012158	|
175	snoRNA: SCARNA	12.2179	-2.37019	0.0929319	0.116939	ncrna gene|ncrna::U92;gene::SCARNA8,HAUS6,HAUS6	U92;SCARNA8;HAUS6;
176	gene	1150.83	5.70337	9.5724e-06	4.41835e-05	gene|gene::UBASH3B	UBASH3B;
177	gene	11.2138	-3.91123	0.0140337	0.0210704	gene|gene::CSN1S1,CSN1S1	CSN1S1;
178	gene	24.8538	-4.19192	0.0089885	0.0139924	gene|gene::S100A11	S100A11;
179	miRNA	66.6035	1.90654	0.122784	0.151086	repeat gene|repeat::LINE;gene::MIR625,FUT8,FUT8,FUT8,FUT8,FUT8;repeat::LINE;gene::MIR625,FUT8,FUT8,FUT8,FUT8,FUT8	MIR625;FUT8;
180	snoRNA: SNORD	206.433	-1.64611	0.194356	0.228261	ncrna gene|ncrna::U81;gene::SNORD81,GAS5;ncrna::U81;gene::SNORD81,GAS5	U81;SNORD81;GAS5;
181	snoRNA: SNORD	221.673	-0.21878	0.884493	0.89465	ncrna gene|ncrna::HBII-210;gene::SNORD69,GNL3,GNL3,GNL3	HBII-210;SNORD69;GNL3;
182	miRNA	33.0979	-4.37073	0.000926617	0.00181713	gene|gene::MIR33B,SREBF1,SREBF1,SREBF1	MIR33B;SREBF1;
183	gene	608.984	5.5315	3.55188e-05	0.000118433	gene|gene::GAB2,GAB2	GAB2;
184	not_annotated	355.687	5.36511	2.06253e-05	7.75138e-05	|
185	tRNA	241.79	-2.01346	0.0707499	0.0915332	tRNA repeat|tRNA::tRNA-Leu-CAA-4-1;repeat::tRNA	tRNA-Leu-CAA-4-1;
186	tRNA	44.3041	-0.475128	0.688657	0.708084	tRNA repeat|tRNA::tRNA-Leu-CAA-1-1;repeat::tRNA;tRNA::tRNA-Leu-CAA-1-2;repeat::tRNA	tRNA-Leu-CAA-1-1;tRNA-Leu-CAA-1-2;
187	tRNA	732.306	-2.47961	0.0021535	0.00387117	tRNA repeat|tRNA::tRNA-Leu-CAG-1-2;repeat::tRNA;tRNA::tRNA-Leu-CAG-1-4;repeat::tRNA;tRNA::tRNA-Leu-CAG-1-4;repeat::tRNA;gene::PLD5,PLD5,PLD5,PLD5;tRNA::tRNA-Leu-CAG-1-3;repeat::tRNA;gene::PLD5,PLD5,PLD5,PLD5;tRNA::tRNA-Leu-CAG-1-6;repeat::tRNA;gene::PLD5,PLD5,PLD5,PLD5;tRNA::tRNA-Leu-CAG-2-1;repeat::tRNA;gene::PLD5,PLD5,PLD5,PLD5;tRNA::tRNA-Leu-CAG-1-5;repeat::tRNA;gene::PLD5,PLD5,PLD5,PLD5;tRNA:…	tRNA-Leu-CAG-1-2;tRNA-Leu-CAG-1-4;PLD5;tRNA-Leu-CAG-1-3;tRNA-Leu-CAG-1-6;tRNA-Leu-CAG-2-1;tRNA-Leu-CAG-1-5;tRNA-Leu-CAG-1-7;tRNA-Leu-CAG-2-2;tRNA-Leu-CAG-1-1;
188	not_annotated	127.291	0.401491	0.683578	0.703547	|
189	tRNA	80.5603	-3.25991	0.0163451	0.0242651	tRNA repeat|tRNA::tRNA-Leu-CAA-1-1;repeat::tRNA;tRNA::tRNA-Leu-CAA-1-2;repeat::tRNA;tRNA::tRNA-Leu-CAA-3-1;repeat::tRNA;tRNA::tRNA-Leu-CAA-4-1;repeat::tRNA;tRNA::tRNA-Leu-CAA-2-1;repeat::tRNA	tRNA-Leu-CAA-1-1;tRNA-Leu-CAA-1-2;tRNA-Leu-CAA-3-1;tRNA-Leu-CAA-4-1;tRNA-Leu-CAA-2-1;
190	gene	276.403	8.74389	0.000520858	0.00112128	repeat gene|repeat::LINE;gene::FRMPD2	FRMPD2;
191	miRNA	21.1654	0.560853	0.550088	0.579704	gene|gene::KLHL3,KLHL3,KLHL3,MIR874	KLHL3;MIR874;
192	gene	8.68978	-3.10326	0.0873467	0.110835	gene|gene::PSAP,PSAP,PSAP	PSAP;
193	gene	6.40079	-2.05381	0.420922	0.457261	gene|gene::BIRC6	BIRC6;
194	miRNA	32.7177	-5.15575	0.000842341	0.00168309	gene|gene::MIR1268A,EEF2	MIR1268A;EEF2;
195	not_annotated	30.0263	7.3116	0.00396936	0.00668091	|
196	gene: gene_ribosomal	11.1243	-3.25811	0.0548222	0.0722532	gene|gene::RPL6,RPL6,RPL6,RPL6,RPL6,RPL6,RPL6,RPL6;gene::RPL6,RPL6,RPL6,RPL6,RPL6,RPL6,RPL6,RPL6;gene::RPL6,RPL6,RPL6,RPL6,RPL6,RPL6,RPL6,RPL6	RPL6;
197	repeat	299.231	11.419	6.73202e-06	3.32511e-05	repeat|repeat::SINE
198	gene	133	3.92645	0.012629	0.0190698	gene|gene::CEP128	CEP128;
199	repeat	6.57193	-2.23801	0.309268	0.348875	repeat|repeat::DNA
200	not_annotated	189.171	-6.94989	2.94318e-07	2.469e-06	|
201	not_annotated	71.8481	8.67192	0.000623198	0.00131219	|
202	repeat	529.282	5.93822	1.34498e-05	5.71993e-05	repeat|repeat::SINE
203	not_annotated	161.886	6.89584	0.000108895	0.000298191	|
204	gene	138.675	4.70482	0.00135979	0.00257119	gene|gene::LOC101927870	LOC101927870;
205	gene: gene_ribosomal	14.6435	-3.19737	0.0827815	0.105676	gene|gene::RPLP2	RPLP2;
206	snoRNA: SNORD	35.3985	-0.500055	0.745399	0.760508	piRNA gene ncrna|gene::NCL,SNORD82;ncrna::U82;piRNA::piR-hsa-820,piR-hsa-32236	;NCL;SNORD82;U82;piR-hsa-820;piR-hsa-32236;
207	snoRNA: SNORD	149.26	-0.253105	0.777707	0.792706	gene ncrna piRNA|gene::SNORD63,HSPA9;piRNA::piR-hsa-993;ncrna::U63	SNORD63;HSPA9;piR-hsa-993;U63;
208	gene	63.4987	7.70059	0.00230591	0.00410329	repeat gene|repeat::DNA;gene::RIMS2,RIMS2,RIMS2,RIMS2	RIMS2;
209	gene	246.95	8.72242	5.25222e-05	0.000160451	repeat gene|repeat::LINE;gene::UBR3	UBR3;
210	snoRNA: SNORD	72.0006	0.329472	0.789025	0.801923	ncrna gene|ncrna::U30;gene::SNORD30,SNHG1	U30;SNORD30;SNHG1;
211	gene	3.28955	-1.12711	0.658805	0.679373	gene|gene::UGP2,UGP2	UGP2;
212	repeat	392.385	6.91915	1.49181e-07	1.4079e-06	repeat|repeat::LINE
213	gene	34.3961	8.0401	0.0016002	0.00296219	gene|gene::PRKCA	PRKCA;
214	not_annotated	182.651	8.83611	0.000465949	0.00103056	|
215	not_annotated	54.5598	7.00144	0.000144311	0.000373864	|
216	lncRNA: LINC	9.41599	-3.67101	0.0225422	0.032286	gene|gene::LINC01492;gene::SNHG16,SNHG16,SNHG16,SNHG16	LINC01492;SNHG16;
217	gene	326.163	7.32758	0.000143543	0.000372789	repeat gene|repeat::LTR;gene::NMNAT2	NMNAT2;
218	gene	19.5384	-3.06528	0.03633	0.0493584	gene|gene::LTF,LTF,LTF,LTF	LTF;
219	snoRNA: SNORA	34.6072	0.724633	0.55241	0.580993	ncrna gene|ncrna::ACA7;gene::SNORA7A,RPL32,RPL32,RPL32	ACA7;SNORA7A;RPL32;
220	lncRNA: AS	56.339	8.80724	0.000515133	0.00111122	gene|gene::SLC8A1,SLC8A1-AS1,SLC8A1,SLC8A1,SLC8A1,SLC8A1	SLC8A1;SLC8A1-AS1;
221	gene	15.2471	-3.77443	0.0209708	0.0301991	gene|gene::RACK1	RACK1;
222	gene	16.7604	-4.29627	0.00580779	0.00934373	gene|gene::PDCD4,PDCD4,PDCD4	PDCD4;
223	piRNA	11.3271	-3.14608	0.124468	0.15298	piRNA gene|piRNA::piR-hsa-17047;gene::AEBP2,AEBP2,AEBP2;piRNA::piR-hsa-17047;gene::AEBP2,AEBP2,AEBP2;piRNA::piR-hsa-17047;gene::AEBP2,AEBP2,AEBP2;piRNA::piR-hsa-17047;gene::C5orf34;piRNA::piR-hsa-17047;gene::C5orf34;piRNA::piR-hsa-17047;gene::C5orf34;piRNA::piR-hsa-17047;gene::EEF1A1;piRNA::piR-hsa-17047;gene::EEF1A1	piR-hsa-17047;AEBP2;C5orf34;EEF1A1;
224	not_annotated	227.649	10.4433	3.74228e-05	0.000123227	|
225	gene	268.255	4.52348	0.000470461	0.00103704	gene|gene::SRBD1	SRBD1;
226	not_annotated	1798.08	4.16236	0.000466045	0.00103056	|
227	gene	216.138	7.55868	1.93255e-09	3.52191e-08	repeat gene|repeat::LTR;gene::LOC100507283	LOC100507283;
228	gene	525.596	4.69988	0.000145978	0.000376647	gene|gene::ADGRL3,ADGRL3,ADGRL3	ADGRL3;
229	gene: gene_ribosomal	9.37046	-2.75787	0.140852	0.170931	gene|gene::RPL36,RPL36	RPL36;
230	miRNA	118.93	-0.121494	0.907336	0.916002	gene|gene::MIR500A,CLCN5,CLCN5,CLCN5	MIR500A;CLCN5;
231	miRNA	286.443	3.17543	0.000114165	0.000309417	gene|gene::CLCN5,CLCN5,CLCN5,MIR501	CLCN5;MIR501;
232	miRNA	217.208	-2.53078	0.0315511	0.0435099	repeat gene|repeat::SINE;gene::MIR345	MIR345;
233	gene	408.576	6.93896	5.13011e-06	2.66776e-05	gene|gene::NAV2,NAV2,NAV2,NAV2	NAV2;
234	gene	602.552	5.52937	6.40854e-05	0.000190276	repeat gene|repeat::LINE;gene::PCDH9,PCDH9,PCDH9,PCDH9	PCDH9;
235	gene	5.5126	-2.47429	0.197134	0.230498	gene|gene::FASN;gene::FASN	FASN;
236	miRNA	212.952	11.8449	3.03746e-06	1.73546e-05	gene|gene::MIR144	MIR144;
237	gene	89.6323	-6.50212	1.23111e-05	5.42203e-05	gene|gene::GLP1R,GLP1R,GLP1R	GLP1R;
238	snoRNA	326.696	2.25576	0.00468127	0.00774351	ncrna repeat|ncrna::U3;repeat::snRNA;ncrna::U3-2;repeat::snRNA;ncrna::U3-2B;repeat::snRNA;ncrna::U3-3;repeat::snRNA;ncrna::U3-4;repeat::snRNA	U3;U3-2;U3-2B;U3-3;U3-4;
239	miRNA	11.9762	-3.78098	0.0171203	0.0253447	gene|gene::MIR187	MIR187;
240	miRNA	143.357	-7.3309	8.43714e-07	5.98527e-06	gene|gene::KRT15,MIR6510	KRT15;MIR6510;
241	miRNA	4.85892	-2.33378	0.172754	0.205631	gene|gene::EEF2,MIR1268A	EEF2;MIR1268A;
242	miRNA	129.049	1.4335	0.226357	0.262346	gene miRNA|gene::MIR210HG,MIR210;miRNA::hsa-miR-210-3p	MIR210HG;MIR210;miRNA;hsa-miR-210-3p;
243	gene: gene_ribosomal	8.17526	-3.16969	0.0816468	0.10448	gene|gene::RPS12;gene::LOC102723831	RPS12;LOC102723831;
244	not_annotated	92.7494	9.62937	0.000147327	0.000378371	|
245	repeat	227.555	8.57394	6.4436e-05	0.000190364	repeat|repeat::LINE
246	gene	21.1862	-4.3197	0.00576781	0.00929356	gene|gene::PABPC3;gene::PABPC1	PABPC3;PABPC1;
247	lncRNA: AS	4.37341	-1.52143	0.550902	0.579984	gene|gene::LOC101928605,OR2A1-AS1,OR2A1-AS1;gene::ARHGEF5;gene::ARHGEF35	LOC101928605;OR2A1-AS1;ARHGEF5;ARHGEF35;
248	not_annotated	150.018	9.17647	0.000291273	0.000688759	|
249	not_annotated	179.579	9.04367	5.45739e-05	0.000165958	|
250	gene	674.796	5.66114	1.63481e-05	6.62065e-05	repeat gene|repeat::LTR;gene::C14orf132,C14orf132,C14orf132,C14orf132;repeat::LTR;gene::C14orf132,C14orf132,C14orf132,C14orf132	C14orf132;
251	gene: gene_ribosomal	12.1408	-4.06791	0.00960844	0.0148048	gene|gene::RPS4X	RPS4X;
252	gene	188.651	7.72718	1.85031e-05	7.27054e-05	gene|gene::PKN1	PKN1;
253	gene	3.92316	0.4193	0.86919	0.880857	gene|gene::PPP1CC,PPP1CC	PPP1CC;
254	gene	20.0408	9.36401	0.00024508	0.000591438	gene|gene::KIAA1147	KIAA1147;
255	gene	70.9835	-6.46801	1.53831e-05	6.32682e-05	gene|gene::TPT1,TPT1,TPT1	TPT1;
256	gene	22.2323	-4.71423	0.00235231	0.0041718	gene|gene::TPT1,TPT1,TPT1	TPT1;
257	miRNA	77.1663	-3.63676	0.00340428	0.00578508	gene|gene::MIR15A,DLEU2	MIR15A;DLEU2;
258	miRNA	261.059	-0.746692	0.451848	0.487848	gene|gene::MIR15B,SMC4,SMC4,SMC4	MIR15B;SMC4;
259	not_annotated	31.5367	4.18969	0.0418398	0.0561227	|
260	not_annotated	141.191	11.4597	6.31343e-06	3.1627e-05	|
261	not_annotated	32.1566	7.75636	0.00228056	0.0040713	|
262	gene	138.988	9.09029	0.000329713	0.000767635	gene|gene::UBE2U	UBE2U;
263	miRNA	14.7244	1.17283	0.278257	0.316255	repeat gene|repeat::SINE;gene::MIR1304	MIR1304;
264	repeat	157.688	6.2972	0.000514488	0.00111122	repeat|repeat::DNA
265	repeat	306.492	7.77925	1.87979e-05	7.35904e-05	repeat|repeat::LINE
266	miRNA	44.6946	-4.26375	0.00345563	0.00585352	gene|gene::MIR218-2,SLIT3,SLIT3;gene::SLIT2,SLIT2,MIR218-1,SLIT2	MIR218-2;SLIT3;SLIT2;MIR218-1;
267	repeat	310.553	5.09157	0.000140665	0.000369858	repeat|repeat::LTR
268	gene	48.3417	-5.07417	0.000822619	0.00165244	gene|gene::CSN2,CSN2	CSN2;
269	snoRNA: SNORA	28.8073	-0.0838671	0.939032	0.945293	ncrna gene|ncrna::U102;gene::SNORD102,RPL21,RPL21P28	U102;SNORD102;RPL21;RPL21P28;
270	gene	62.2603	10.1473	6.66754e-05	0.000195766	gene|gene::TLE2	TLE2;
271	repeat	197.522	8.81001	4.72422e-06	2.49675e-05	repeat|repeat::SINE
272	lncRNA: LINC	205.977	3.73325	0.00695913	0.0110614	repeat gene|repeat::LINE;gene::LINC01256	LINC01256;
273	repeat	730.806	3.91113	0.00323416	0.00553365	repeat|repeat::LTR
274	gene	377.454	3.92321	0.0026373	0.00459247	gene|gene::NEPRO,NEPRO,NEPRO,NEPRO,NEPRO,NEPRO,NEPRO,NEPRO	NEPRO;
275	repeat	421.293	6.14348	0.000158815	0.000403528	repeat|repeat::LINE
276	repeat	152.481	7.15028	0.000122631	0.000326502	repeat|repeat::LTR
277	repeat	82.4815	11.0198	1.42959e-05	5.97263e-05	repeat|repeat::LINE,SINE
278	gene	20.6733	-3.76021	0.0606068	0.0793821	gene|gene::XDH	XDH;
279	gene	1506.42	6.39048	3.52304e-06	1.98077e-05	gene|gene::DLD,DLD,DLD,DLD	DLD;
280	not_annotated	1615.2	7.22567	6.37253e-07	4.67129e-06	|
281	repeat	1639.83	6.6112	4.25696e-08	4.99956e-07	repeat|repeat::SINE
282	lncRNA: LINC	278.723	7.68408	2.80401e-05	9.82229e-05	gene|gene::LINC01090	LINC01090;
283	repeat	4204.39	6.95477	4.71727e-07	3.63953e-06	repeat|repeat::LINE
284	miRNA	311.189	12.1574	1.62727e-06	1.04244e-05	gene|gene::MIR4732	MIR4732;
285	gene	37.8994	-5.05146	0.000823875	0.00165244	gene|gene::LPL	LPL;
286	miRNA	3061.55	-0.268292	0.743296	0.759829	gene|gene::MIR103A1,MIR103B1,PANK3;gene::MIR103A2,MIR103B2,PANK2,PANK2,PANK2,PANK2,PANK2,PANK2	MIR103A1;MIR103B1;PANK3;MIR103A2;MIR103B2;PANK2;
287	not_annotated	67.7089	8.71731	0.000581041	0.00123573	|
288	not_annotated	124.91	9.48838	0.000179913	0.000451706	|
289	snoRNA: SNORD	274.25	5.83987	7.04729e-11	2.19088e-09	ncrna gene|ncrna::U95;gene::SNORD95,RACK1	U95;SNORD95;RACK1;
290	repeat	110.668	7.4565	0.00087042	0.00172291	repeat|repeat::LTR
292	gene	51.6234	-4.59197	0.00911188	0.0141428	gene|gene::B2M	B2M;
293	gene: gene_ribosomal	414.094	-5.01777	1.59908e-05	6.50087e-05	gene|gene::RPL37A	RPL37A;
294	gene	96.067	10.7902	2.14478e-05	7.89907e-05	gene|gene::ADRB1	ADRB1;
295	gene	12.5301	-1.64496	0.253831	0.290682	gene|gene::ACTB	ACTB;
296	not_annotated	86.1594	0.511671	0.584676	0.610675	|
297	not_annotated	7.43849	-2.77914	0.142975	0.173308	|
298	gene	37.4044	6.32372	0.0055734	0.00906321	gene|gene::MFHAS1	MFHAS1;
299	gene	100.289	7.46294	0.000921238	0.00180994	gene|gene::DTX1	DTX1;
300	gene	100.511	8.88104	1.22688e-09	2.35784e-08	gene|gene::CNTNAP4,CNTNAP4,CNTNAP4,CNTNAP4,CNTNAP4,CNTNAP4,CNTNAP4,CNTNAP4,CNTNAP4,CNTNAP4,CNTNAP4,CNTNAP4,CNTNAP4,CNTNAP4	CNTNAP4;
301	gene	87.5213	8.78508	0.000534827	0.00114205	repeat gene|repeat::LTR;gene::LOC101927314	LOC101927314;
302	miRNA	420.606	-4.80676	3.16756e-05	0.000108073	gene|gene::MIR452,GABRE	MIR452;GABRE;
303	miRNA	121.865	-0.64036	0.56289	0.590839	gene|gene::MIR194-1,IARS2,RNU5F-1;gene::MIR194-2HG,MIR194-2HG,MIR194-2,MIR194-2HG	MIR194-1;IARS2;RNU5F-1;MIR194-2HG;MIR194-2;
305	snoRNA	595.912	-3.90739	0.000495021	0.00107662	ncrna repeat|ncrna::U3-2B;repeat::snRNA;ncrna::U3;repeat::snRNA;ncrna::U3-3;repeat::snRNA;ncrna::U3-2;repeat::snRNA;ncrna::U3-2;repeat::snRNA	U3-2B;U3;U3-3;U3-2;
306	repeat	68.3065	5.24723	0.00196965	0.00358951	repeat|repeat::LINE
307	gene	166.718	8.15349	4.03403e-05	0.000130397	repeat gene|repeat::DNA;gene::DNAH14	DNAH14;
308	repeat	137.732	9.22913	0.000252515	0.000606609	repeat|repeat::LTR
309	repeat	96.2462	8.87452	0.000458078	0.0010172	repeat|repeat::SINE
310	miRNA	254.948	10.4321	3.81896e-05	0.000124973	gene|gene::MIR139,PDE2A,PDE2A,PDE2A,PDE2A	MIR139;PDE2A;
311	gene	566.175	11.0902	1.16547e-05	5.19791e-05	gene|gene::ABCA3	ABCA3;
312	gene	349.056	9.96903	8.04513e-05	0.000231079	repeat gene|repeat::LTR;gene::PRKAG2;repeat::LINE;gene::KHDRBS1,KHDRBS1,KHDRBS1,KHDRBS1	PRKAG2;KHDRBS1;
313	not_annotated	174.88	7.98721	0.000369412	0.00084517	|
314	gene	3069.65	8.21657	9.92258e-15	1.04882e-12	repeat gene|repeat::LTR,SINE;gene::ARHGEF38,ARHGEF38	ARHGEF38;
315	gene: gene_ribosomal	110.477	-5.44425	2.06801e-05	7.75138e-05	gene|gene::RPS4X	RPS4X;
316	not_annotated	14.4434	-3.58392	0.0305084	0.0423193	|
317	not_annotated	148.868	7.66762	1.03504e-05	4.71569e-05	|
318	miRNA	1290.07	3.82035	3.55758e-06	1.98961e-05	gene|gene::MIR744,MAP2K4,MAP2K4	MIR744;MAP2K4;
319	miRNA	14.6212	-3.17023	0.173333	0.206089	gene|gene::EIF4H,EIF4H,MIR590	EIF4H;MIR590;
320	miRNA	313.767	1.03616	0.384147	0.423403	gene|gene::MIR199B,DNM1,DNM1,DNM1,DNM1,DNM1	MIR199B;DNM1;
321	gene: gene_ribosomal	36.5493	-4.92956	0.00191706	0.00349971	gene|gene::RPL31,RPL31,RPL31	RPL31;
322	gene	507.164	4.55138	6.45723e-05	0.000190364	repeat gene|repeat::LTR;gene::AFF2,AFF2,AFF2,AFF2,AFF2,AFF2	AFF2;
323	repeat	47.9776	7.07554	0.00512508	0.00839878	repeat|repeat::SINE
324	not_annotated	31.4473	7.99325	0.00169002	0.00311212	|
325	tRNA	2563.45	-3.4895	9.07639e-05	0.000255833	|tRNA::tRNA-iMet-CAT-1-5;repeat::tRNA;piRNA::piR-hsa-23679,piR-hsa-23588,piR-hsa-1100,piR-hsa-12485,piR-hsa-27400,piR-hsa-28116,piR-hsa-27399,piR-hsa-13893,piR-hsa-27398;tRNA::tRNA-iMet-CAT-2-1;repeat::tRNA;piRNA::piR-hsa-23679,piR-hsa-13893,piR-hsa-28116,piR-hsa-27398,piR-hsa-27399,piR-hsa-27400,piR-hsa-12485,piR-hsa-1100,piR-hsa-23588;tRNA::tRNA-iMet-CAT-1-7;repeat::tRNA;piRNA::piR-hsa-23679,pi…	tRNA-iMet-CAT-1-5;piR-hsa-23679;piR-hsa-23588;piR-hsa-1100;piR-hsa-12485;piR-hsa-27400;piR-hsa-28116;piR-hsa-27399;piR-hsa-13893;piR-hsa-27398;tRNA-iMet-CAT-2-1;tRNA-iMet-CAT-1-7;tRNA-iMet-CAT-1-6;tRNA-iMet-CAT-1-8;tRNA-iMet-CAT-1-2;tRNA-iMet-CAT-1-3;tRNA-iMet-CAT-1-1;tRNA-iMet-CAT-1-4;
326	not_annotated	676.145	6.58064	1.58342e-06	1.0268e-05	|
327	miRNA	68.3855	-5.52981	4.60857e-05	0.000145317	repeat gene|repeat::Simple_repeat;gene::XKR6,MIR598	XKR6;MIR598;
328	gene	51.7169	8.076	0.00144881	0.00271043	repeat gene|repeat::LINE;gene::SH3PXD2A	SH3PXD2A;
329	gene	1941.39	6.97683	3.1801e-07	2.62607e-06	gene|gene::EPS15L1,EPS15L1,EPS15L1,EPS15L1,EPS15L1,EPS15L1	EPS15L1;
330	not_annotated	5.85978	1.26893	0.338223	0.37751	|
331	miRNA	1064.32	0.41336	0.646258	0.667737	gene miRNA|gene::MIR7-3HG,MIR7-3;miRNA::hsa-miR-7-5p;gene::MIR7-2,MIR3529;miRNA::hsa-miR-7-5p;gene::HNRNPK,HNRNPK,HNRNPK,HNRNPK,HNRNPK,MIR7-1,HNRNPK;miRNA::hsa-miR-7-5p	MIR7-3HG;MIR7-3;miRNA;hsa-miR-7-5p;MIR7-2;MIR3529;HNRNPK;MIR7-1;
332	gene	183.572	4.56176	0.000257917	0.000618181	repeat gene|repeat::DNA;gene::RHBDL3	RHBDL3;
333	miRNA	112.752	5.49045	1.07596e-07	1.08313e-06	gene|gene::MIR424	MIR424;
334	gene	8.35928	-3.21812	0.0466933	0.0621597	gene|gene::EIF3CL,EIF3C,EIF3C,EIF3C,EIF3C,EIF3CL,EIF3CL,EIF3C;gene::EIF3CL,EIF3CL,EIF3CL,EIF3C,EIF3C,EIF3C,EIF3C,EIF3C	EIF3CL;EIF3C;
335	gene	7.1672	-2.88639	0.119445	0.147492	gene|gene::PLEKHA6;gene::PLEKHA6;gene::PLEKHA6;gene::PDZD2;gene::HSPG2,HSPG2;gene::HSPG2,HSPG2;gene::HSPG2,HSPG2;gene::HSPG2,HSPG2;gene::HSPG2,HSPG2;gene::HSPG2,HSPG2;gene::HSPG2,HSPG2;gene::HSPG2,HSPG2;gene::HSPG2,HSPG2;gene::HSPG2,HSPG2;gene::HSPG2,HSPG2;gene::ZDHHC15,ZDHHC15;gene::ZDHHC15,ZDHHC15;gene::ZDHHC15,ZDHHC15;gene::PALM2-AKAP2,PALM2-AKAP2;gene::PALM2-AKAP2,PALM2-AKAP2;gene::FUT8,FUT8,…	PLEKHA6;PDZD2;HSPG2;ZDHHC15;PALM2-AKAP2;FUT8;LOC101927668;
336	gene	98.4354	5.85362	0.00489406	0.00808284	repeat gene|repeat::LINE;gene::PAAF1,PAAF1,PAAF1,PAAF1,PAAF1	PAAF1;
337	gene	3755.42	6.37953	1.63177e-10	4.20679e-09	gene|gene::GOLGA2P10,GOLGA2P10,GOLGA2P10,LOC727751,LOC727751,GOLGA6L10,GOLGA6L17P,GOLGA6L9;gene::GOLGA2P2Y,GOLGA2P3Y;gene::GOLGA2P2Y,GOLGA2P3Y;gene::GOLGA2P2Y,GOLGA2P3Y;gene::GOLGA2P2Y,GOLGA2P3Y;gene::GOLGA2P10,GOLGA2P10,GOLGA2P10,LOC727751,LOC727751,GOLGA6L17P;gene::LOC440300,GOLGA2P7;gene::GOLGA2P10,GOLGA2P10,GOLGA2P10,GOLGA6L10	GOLGA2P10;LOC727751;GOLGA6L10;GOLGA6L17P;GOLGA6L9;GOLGA2P2Y;GOLGA2P3Y;LOC440300;GOLGA2P7;
338	gene	247.848	6.64013	2.14268e-05	7.89907e-05	repeat gene|repeat::LINE;gene::HSPB11,HSPB11,HSPB11,HSPB11	HSPB11;
339	snoRNA: SNORD	84.0848	-5.31309	0.000138231	0.000364366	gene|gene::EEF1A1,SNORD141A,SNORD141B;gene::SNORD141A,SNORD141B;gene::C5orf34;gene::C5orf34	EEF1A1;SNORD141A;SNORD141B;C5orf34;
340	gene	700.251	7.29091	9.54516e-08	9.79537e-07	repeat gene|repeat::DNA;gene::CA4;repeat::DNA;gene::NTRK2,NTRK2	CA4;NTRK2;
341	not_annotated	895.593	6.68663	3.10765e-07	2.58644e-06	|
342	gene	5.82106	-1.92464	0.402302	0.440201	gene|gene::SLC25A6	SLC25A6;
343	gene	27.2772	-4.69496	0.00224822	0.00402092	gene|gene::XDH	XDH;
344	not_annotated	110.402	8.11412	0.000247193	0.000595179	|
345	piRNA	1388.6	2.09759	0.120157	0.148198	piRNA gene|piRNA::piR-hsa-20266;gene::KIAA0825,KIAA0825;piRNA::piR-hsa-20266;gene::KIAA0825,KIAA0825	piR-hsa-20266;KIAA0825;
346	gene	3.42833	-1.46282	0.56713	0.59411	gene|gene::EPB41L4B,EPB41L4B	EPB41L4B;
347	gene	83.9467	7.57129	0.00273149	0.00474087	gene|gene::TTLL1,TTLL1	TTLL1;
348	gene	47.517	7.6545	0.00252888	0.00444764	repeat gene|repeat::SINE;gene::ASTN2	ASTN2;
349	gene	55.1005	6.78659	0.00728331	0.0115592	repeat gene|repeat::DNA;gene::GGNBP2	GGNBP2;
350	miRNA	1273.36	-0.353469	0.691214	0.710022	gene|gene::MIR193A	MIR193A;
351	gene: gene_ribosomal	217.153	-7.55854	5.26018e-07	3.97143e-06	gene|gene::RPL10A	RPL10A;
352	not_annotated	158.659	11.09	1.25477e-05	5.50065e-05	|
353	gene	6.80877	-2.20253	0.38324	0.422845	gene|gene::GLIPR2,GLIPR2,GLIPR2,GLIPR2,GLIPR2,GLIPR2,GLIPR2,GLIPR2,GLIPR2,GLIPR2,GLIPR2	GLIPR2;
354	miRNA	17.0806	-4.13074	0.0180968	0.0265908	gene|gene::MIRLET7F1	MIRLET7F1;
355	gene	68.2151	8.61176	0.000674336	0.00139759	repeat gene|repeat::LTR;gene::AIG1,AIG1,AIG1,AIG1	AIG1;
356	miRNA	333.626	11.8717	2.84719e-06	1.6627e-05	gene|gene::IGF2,IGF2,IGF2,IGF2,MIR483,IGF2,INS-IGF2	IGF2;MIR483;INS-IGF2;
357	gene	10.1924	-2.90458	0.159826	0.190888	gene|gene::ACLY,ACLY,ACLY,ACLY	ACLY;
358	gene	5.385	-2.27939	0.231016	0.26716	gene|gene::TMEM222,TMEM222,TMEM222,TMEM222,ACTG1P20;gene::LOC100507291;gene::ACTG1,ACTG1,ACTG1;gene::ACTG1,ACTG1,ACTG1;gene::ACTG1,ACTG1,ACTG1	TMEM222;ACTG1P20;LOC100507291;ACTG1;
359	not_annotated	14.1995	-3.68004	0.0255279	0.0361217	|
360	gene: gene_ribosomal	28.0843	-4.78536	0.00206759	0.00376152	piRNA gene|piRNA::piR-hsa-27278;piRNA::piR-hsa-27278;gene::RPL41,RPL41;piRNA::piR-hsa-27278;gene::IL6ST,IL6ST,IL6ST,IL6ST;piRNA::piR-hsa-27278;gene::DGKI,DGKI,DGKI,DGKI;piRNA::piR-hsa-27278;gene::DGKI,DGKI,DGKI,DGKI;piRNA::piR-hsa-27278;gene::RBFOX2,RBFOX2,RBFOX2,RBFOX2,RBFOX2,RBFOX2	piR-hsa-27278;RPL41;IL6ST;DGKI;RBFOX2;
361	not_annotated	1429.83	7.92639	1.39582e-14	1.22949e-12	|
362	gene	1745.85	8.87188	1.41315e-17	2.98741e-15	repeat gene|repeat::SINE;gene::TSHZ2,TSHZ2	TSHZ2;
363	gene: gene_ribosomal	18.3442	-4.35878	0.0107394	0.0164515	gene|gene::RPL13,RPL13,RPL13,RPL13;gene::RPL13,RPL13,RPL13,RPL13	RPL13;
364	gene	16.4314	-3.96716	0.0237225	0.0337026	gene|gene::IFT46,IFT46;gene::IFT46,IFT46	IFT46;
365	gene: gene_ribosomal	9.08985	-3.20854	0.0763261	0.0981468	gene|gene::FAM69A,RPL5	FAM69A;RPL5;
366	gene	62.1786	2.75666	0.0669614	0.0871653	gene|gene::PRCAT47,PRCAT47	PRCAT47;
367	gene	21.1292	-3.86983	0.0140286	0.0210704	repeat gene|repeat::SINE;gene::CDH1,CDH1,CDH1,CDH1	CDH1;
368	gene	117.364	-5.36355	7.43334e-05	0.000215853	gene|gene::XDH	XDH;
369	not_annotated	236.274	9.9104	9.55586e-05	0.000266633	|
370	gene	21.5277	-4.74578	0.00209166	0.00379225	repeat gene|repeat::Simple_repeat;gene::FTH1	FTH1;
371	snoRNA: SNORD	74.2017	0.345691	0.743175	0.759829	gene ncrna piRNA|gene::SNX5,SNX5,SNX5,SNORD17;piRNA::piR-hsa-23786,piR-hsa-2129,piR-hsa-12206,piR-hsa-3178;ncrna::HBI-43	SNX5;SNORD17;piR-hsa-23786;piR-hsa-2129;piR-hsa-12206;piR-hsa-3178;HBI-43;
372	not_annotated	3311.44	6.71391	4.27769e-07	3.41782e-06	|
373	repeat	6956.61	6.52561	1.23373e-10	3.43173e-09	repeat|repeat::DNA
374	gene	790.085	5.682	1.94636e-05	7.46015e-05	repeat gene|repeat::LINE;gene::FGF12	FGF12;
375	repeat	796.075	7.20655	6.45583e-08	6.97322e-07	repeat|repeat::LTR
376	not_annotated	438.297	6.84176	1.115e-08	1.68365e-07	|
377	repeat	75.9021	8.94747	0.000420821	0.0009464	repeat|repeat::LINE
378	miRNA	2496.9	1.16007	0.146692	0.1768	gene piRNA|gene::MIR106B,MCM7,MCM7,MCM7;piRNA::piR-hsa-29218	MIR106B;MCM7;piR-hsa-29218;
379	gene	159.182	7.9977	0.00151636	0.00282182	gene|gene::ALDH18A1,ALDH18A1,ALDH18A1,ALDH18A1,ALDH18A1,ALDH18A1,ALDH18A1,ALDH18A1,ALDH18A1,ALDH18A1	ALDH18A1;
380	gene	26.8727	9.43268	0.000219455	0.000534479	repeat gene|repeat::LINE;gene::CTNNA3,CTNNA3	CTNNA3;
381	gene	20.9623	-4.25225	0.00659997	0.0105221	repeat gene|repeat::Low_complexity;gene::CSN2,CSN2	CSN2;
382	gene	55.6109	9.25284	0.000266916	0.000636862	gene|gene::PAN2,PAN2,PAN2	PAN2;
383	snoRNA: SNORA	92.1494	0.867607	0.459232	0.493803	ncrna gene|ncrna::U21;gene::SNORD21,RPL5,FAM69A	U21;SNORD21;RPL5;FAM69A;
384	not_annotated	95.3238	6.44086	7.84875e-06	3.78819e-05	|
385	miRNA	5952.53	-1.26369	0.133575	0.162848	gene|gene::LOC284454,MIR24-2;gene::MIR24-1,C9orf3,C9orf3,MIR3074	LOC284454;MIR24-2;MIR24-1;C9orf3;MIR3074;
386	not_annotated	37.2635	7.20632	0.00453853	0.00751917	|
387	repeat	582.621	7.01799	2.04742e-05	7.729e-05	repeat|repeat::LTR
388	gene	12.0588	-3.44807	0.0351207	0.0479	gene|gene::GAPDH,GAPDH,GAPDH,GAPDH;gene::TASP1,TASP1,TASP1,TASP1,TASP1,TASP1,TASP1,TASP1;gene::TASP1,TASP1,TASP1,TASP1,TASP1,TASP1,TASP1,TASP1	GAPDH;TASP1;
389	gene: gene_ribosomal	16.5621	-3.99204	0.0135677	0.0204581	gene|gene::RPL28,RPL28,RPL28,RPL28,RPL28	RPL28;
390	miRNA	434.992	6.19529	4.46155e-15	5.89483e-13	gene|gene::MIR363	MIR363;
391	snoRNA: SNORD	192.986	3.13037	2.94401e-05	0.000102027	ncrna gene|ncrna::U74;gene::GAS5,SNORD74	U74;GAS5;SNORD74;
392	repeat	424.556	7.18059	0.00418312	0.00700405	repeat|repeat::LINE
393	gene	427.855	8.6729	5.79258e-09	9.41962e-08	gene|gene::PACRG,PACRG,PACRG	PACRG;
394	not_annotated	168.309	10.0257	7.64179e-05	0.000220693	|
395	gene	57.9315	10.383	4.44842e-05	0.000142054	gene|gene::KIF7	KIF7;
396	lncRNA: AS	305.204	8.04204	3.52147e-08	4.27839e-07	repeat gene|repeat::LINE;gene::EHHADH-AS1	EHHADH-AS1;
397	repeat	150.126	7.88453	0.000504321	0.00109235	repeat|repeat::LINE
398	not_annotated	71.4651	10.585	3.0857e-05	0.000105896	|
399	gene	3.91596	-1.58765	0.534152	0.565164	gene|gene::XDH	XDH;
400	VTRNA	284.708	6.03493	1.71318e-11	6.03612e-10	repeat gene|repeat::LINE;gene::SNX31;repeat::LINE;gene::VTRNA2-1	SNX31;VTRNA2-1;
401	gene	4.58965	-2.15447	0.324996	0.36506	gene|gene::LTF,LTF,LTF,LTF	LTF;
402	miRNA	279.842	1.47676	0.0802545	0.102823	gene|gene::MIR197	MIR197;
403	repeat	224.343	6.54279	0.000114582	0.000309752	repeat|repeat::Simple_repeat
404	gene	8.68324	-2.55328	0.192034	0.226036	gene|gene::GHR,GHR,GHR,GHR;gene::GHR,GHR,GHR,GHR;gene::SERBP1,SERBP1,SERBP1,SERBP1	GHR;SERBP1;
405	gene: gene_ribosomal	20.7513	-4.2461	0.00828074	0.0129478	gene piRNA|gene::RPL4;piRNA::piR-hsa-9014;gene::MAP3K13,MAP3K13,MAP3K13;piRNA::piR-hsa-9014	RPL4;piR-hsa-9014;MAP3K13;
406	miRNA	79.7919	-0.14549	0.881854	0.892835	gene|gene::MIR511,MRC1;gene::MIR511,MRC1	MIR511;MRC1;
407	gene: gene_ribosomal	173.742	-6.25403	3.93551e-06	2.15536e-05	gene|gene::RPL13AP20;gene::MDGA2,MDGA2,MDGA2;gene::MDGA2,MDGA2,MDGA2;gene::RPL13A,RPL13A,RPL13A,RPL13AP5	RPL13AP20;MDGA2;RPL13A;RPL13AP5;
408	not_annotated	1620.4	9.06841	7.86865e-10	1.63082e-08	|
409	gene	58.6483	6.97286	0.00159978	0.00296219	gene|gene::BBS7,BBS7	BBS7;
410	not_annotated	93.2253	7.49042	2.81566e-05	9.82229e-05	|
411	tRNA	200.229	-3.34662	0.000710718	0.00145305	tRNA repeat|tRNA::tRNA-Met-CAT-3-2;repeat::tRNA;tRNA::tRNA-Met-CAT-3-1;repeat::tRNA	tRNA-Met-CAT-3-2;tRNA-Met-CAT-3-1;
412	miRNA	71.7876	-0.249263	0.781794	0.796104	gene|gene::CHPF2,CHPF2,MIR671	CHPF2;MIR671;
413	gene	1542.13	5.80942	8.86414e-06	4.14575e-05	gene|gene::TIE1,TIE1	TIE1;
414	miRNA	210.644	-1.42655	0.104115	0.129623	gene|gene::MIR155,MIR155HG	MIR155;MIR155HG;
415	gene	601.621	4.44382	0.000607399	0.00128404	repeat gene|repeat::SINE;gene::LOC100131635	LOC100131635;
416	piRNA	40.5981	-5.11987	0.00112304	0.00217409	piRNA gene|piRNA::piR-hsa-24351;gene::APOO,APOO;piRNA::piR-hsa-24351;gene::UBE2Q2P2,GOLGA6L17P,GOLGA6L9;piRNA::piR-hsa-24351;gene::UBE2Q2P2,GOLGA6L10	piR-hsa-24351;APOO;UBE2Q2P2;GOLGA6L17P;GOLGA6L9;GOLGA6L10;
417	gene	34.2321	-4.61293	0.00342131	0.0058047	gene|gene::EEA1;gene::EEA1;gene::EEA1;gene::EEA1;gene::GAREM1,GAREM1	EEA1;GAREM1;
418	miRNA	53.3659	3.9228	0.000669109	0.00139488	gene|gene::MIR942,TTF2	MIR942;TTF2;
419	lncRNA	112.33	4.59347	0.000203875	0.000501154	gene|gene::RPPH1	RPPH1;
420	miRNA	547.51	-5.65204	7.41865e-09	1.18811e-07	gene|gene::MIR203A,MIR203B	MIR203A;MIR203B;
421	not_annotated	341.096	9.11992	0.000304224	0.000716179	|
422	not_annotated	30.6313	9.89081	0.000103777	0.000286403	|
423	repeat	209.562	8.08711	1.51292e-05	6.27122e-05	repeat|repeat::LTR
424	gene	107.516	1.07294	0.227768	0.263691	repeat gene|repeat::LINE;gene::SEC24B,SEC24B,SEC24B,SEC24B,SEC24B	SEC24B;
425	miRNA	645.799	-0.893532	0.377436	0.417311	repeat|repeat::Satellite;repeat::Satellite;repeat::Satellite;repeat::Satellite;repeat::Satellite;repeat::Satellite;repeat::Satellite;repeat::Satellite;repeat::Satellite;repeat::Satellite;repeat::Satellite;repeat::Satellite;repeat::Satellite;repeat::Satellite;gene::MIR1299;repeat::Satellite;gene::MIR1299;repeat::Satellite;gene::MIR1299;repeat::Satellite;gene::MIR1299;repeat::Satellite;gene::MIR129…	MIR1299;
426	not_annotated	168.144	7.45291	7.57164e-05	0.000219267	|
427	gene	90.4635	4.22649	0.00113167	0.0021868	repeat gene|repeat::LTR;gene::SLC25A17,SLC25A17,SLC25A17,SLC25A17,SLC25A17,SLC25A17,SLC25A17	SLC25A17;
428	not_annotated	75.7689	5.62551	0.00215194	0.00387117	|
429	not_annotated	7.19651	-3.02008	0.070035	0.0907194	|
430	repeat	29.6744	8.45921	0.000886176	0.0017443	repeat|repeat::LINE,LINE
431	gene	508.027	6.71429	1.7987e-05	7.09412e-05	gene|gene::IL27	IL27;
432	gene	359.249	5.4882	1.16007e-05	5.19791e-05	gene|gene::CHST8,CHST8	CHST8;
433	gene	13.5749	-3.072	0.0360192	0.0489991	gene|gene::TPT1,TPT1,TPT1	TPT1;
434	miRNA	20.8903	-4.0769	0.00236579	0.00418167	gene|gene::MIR33A,SREBF2,SREBF2	MIR33A;SREBF2;
435	not_annotated	1564.59	6.6723	5.57107e-08	6.19855e-07	|
436	not_annotated	668.328	6.65222	1.06721e-09	2.08896e-08	|
437	gene: gene_ribosomal	50.2414	-4.57544	0.00144015	0.00269901	gene|gene::RPL39;gene::RPL39	RPL39;
438	gene	62.2419	10.5679	3.21709e-05	0.000108989	gene|gene::IL16,IL16	IL16;
439	gene	8.54195	-2.74229	0.187065	0.220679	gene|gene::SND1	SND1;
440	gene: gene_ribosomal	8.82751	-3.47615	0.031723	0.0436037	gene|gene::RPL11,RPL11	RPL11;
441	gene: gene_ribosomal	3.73745	-1.92497	0.331765	0.371478	gene|gene::RPS8	RPS8;
442	gene	5.65325	-1.70645	0.500842	0.532586	gene|gene::CD24,CD24,CD24,CD24,CD24,TTTY14,TTTY14,TTTY14,TTTY14,TTTY14,TTTY14,CD24	CD24;TTTY14;
443	not_annotated	21.6494	-4.5272	0.00432689	0.00719108	|
444	not_annotated	1172.23	7.93978	3.03424e-12	1.18785e-10	|
445	not_annotated	3084.72	5.24125	4.62087e-06	2.4544e-05	|
446	gene	552.141	8.84847	3.93602e-05	0.000127619	gene|gene::GFRA1,GFRA1,GFRA1	GFRA1;
447	miRNA	4662.48	5.62821	1.02704e-10	2.934e-09	gene|gene::MIR185,TANGO2,TANGO2,TANGO2,TANGO2,TANGO2,TANGO2,TANGO2,TANGO2,TANGO2,TANGO2,TANGO2,TANGO2,TANGO2,TANGO2,TANGO2,TANGO2,TANGO2,TANGO2,TANGO2,TANGO2,TANGO2,TANGO2,TANGO2,TANGO2,TANGO2,TANGO2,TANGO2,TANGO2,TANGO2,TANGO2,TANGO2,TANGO2,TANGO2,TANGO2,TANGO2,TANGO2,TANGO2,TANGO2,TANGO2	MIR185;TANGO2;
448	repeat	30.0517	9.93816	9.68301e-05	0.00026934	repeat|repeat::LINE
449	not_annotated	37.3249	2.63225	0.027621	0.0388236	|
450	gene	3.01216	-1.26408	0.621214	0.643118	gene|gene::LTF,LTF,LTF,LTF	LTF;
451	miRNA	2784.81	-0.610044	0.453089	0.488689	gene|gene::MIR16-2,SMC4,SMC4,SMC4;gene::MIR16-1,DLEU2	MIR16-2;SMC4;MIR16-1;DLEU2;
452	miRNA	730.008	-5.3926	2.94312e-06	1.69993e-05	gene|gene::MIR497HG,MIR195	MIR497HG;MIR195;
453	miRNA	128.728	-6.84235	2.84101e-06	1.6627e-05	gene|gene::MIR34A,MIR34AHG	MIR34A;MIR34AHG;
454	not_annotated	362.316	7.90673	1.35265e-08	1.95636e-07	|
455	snoRNA: SNORD	78.7977	-2.16673	0.125303	0.153827	gene ncrna piRNA|gene::RPL3,SNORD43,RPL3;piRNA::piR-hsa-952;ncrna::U43	RPL3;SNORD43;piR-hsa-952;U43;
456	miRNA	205.098	-4.8249	2.72378e-05	9.68403e-05	gene|gene::MIR29C,C1orf132,C1orf132	MIR29C;C1orf132;
457	miRNA	48.9023	-1.60749	0.194134	0.228254	gene|gene::MIR29B2,C1orf132,C1orf132	MIR29B2;C1orf132;
458	miRNA	2484.58	-3.68062	2.16048e-05	7.92927e-05	gene|gene::MIR29A	MIR29A;
459	gene	42.6759	-3.10091	0.0318301	0.0436862	gene|gene::SAR1A,SAR1A	SAR1A;
460	tRNA	62.025	-3.80541	0.00314805	0.00541055	tRNA repeat|tRNA::tRNA-Thr-TGT-2-1;repeat::tRNA	tRNA-Thr-TGT-2-1;
461	tRNA	193.002	-7.27955	9.48607e-07	6.59656e-06	tRNA repeat|tRNA::tRNA-Thr-TGT-3-1;repeat::tRNA	tRNA-Thr-TGT-3-1;
462	tRNA	241.848	-4.97415	4.05148e-06	2.20743e-05	tRNA repeat piRNA|tRNA::tRNA-Thr-TGT-4-1;repeat::tRNA;piRNA::piR-hsa-7201	tRNA-Thr-TGT-4-1;piR-hsa-7201;
463	miRNA	747.218	3.77511	2.11455e-05	7.86999e-05	gene|gene::MIR1180,B9D1,B9D1,B9D1,B9D1,B9D1,B9D1,B9D1,B9D1	MIR1180;B9D1;
464	gene	106.683	6.87886	3.85659e-05	0.000125428	gene|gene::DRD2,DRD2	DRD2;
465	lncRNA: AS	2888.29	7.77551	2.44321e-08	3.18254e-07	gene|gene::NR2F2-AS1	NR2F2-AS1;
466	gene	430.234	8.1005	6.58682e-08	7.0326e-07	gene|gene::STIL,STIL,STIL,STIL,STIL,STIL	STIL;
467	repeat	5272.09	6.69226	2.38627e-06	1.43312e-05	repeat|repeat::LINE
468	snoRNA: SNORD	101.813	2.7388	0.00936655	0.0144743	gene ncrna piRNA|gene::SNORD6;piRNA::piR-hsa-1338;ncrna::mgh28S-2411	SNORD6;piR-hsa-1338;mgh28S-2411;
469	gene	90.7758	8.16442	0.00124414	0.00238123	gene|gene::OCA2,OCA2	OCA2;
470	not_annotated	2792.96	10.8847	5.80376e-07	4.35076e-06	|
471	gene	3636.77	6.99057	3.43647e-10	8.26134e-09	gene|gene::BRE,BRE,BRE,BRE,BRE,BRE	BRE;
472	not_annotated	1368.47	9.52209	1.15575e-07	1.14171e-06	|
473	gene	4.99488	-1.90319	0.33395	0.373326	gene|gene::LTF,LTF,LTF,LTF	LTF;
474	miRNA	86.4464	2.4348	0.00575548	0.00928785	gene|gene::MIR1301,DNMT3A,DNMT3A,DNMT3A,DNMT3A,DNMT3A	MIR1301;DNMT3A;
475	gene	5.62564	-2.26943	0.296814	0.335542	gene|gene::ELF2;gene::PPP1R14B	ELF2;PPP1R14B;
476	tRNA	1987.33	-1.41623	0.0461808	0.0617106	|tRNA::tRNA-Pro-TGG-3-1;repeat::tRNA;tRNA::tRNA-Pro-CGG-1-1;repeat::tRNA;tRNA::tRNA-Pro-AGG-2-1;repeat::tRNA;tRNA::tRNA-Pro-AGG-2-8;repeat::tRNA;tRNA::tRNA-Pro-TGG-3-5;repeat::tRNA;tRNA::tRNA-Pro-AGG-2-4;repeat::tRNA;tRNA::tRNA-Pro-AGG-1-1;repeat::tRNA;tRNA::tRNA-Pro-TGG-3-2;repeat::tRNA;tRNA::tRNA-Pro-AGG-2-7;repeat::tRNA;tRNA::tRNA-Pro-TGG-3-4;repeat::tRNA;tRNA::tRNA-Pro-AGG-2-6;repeat::tRNA;tR…	tRNA-Pro-TGG-3-1;tRNA-Pro-CGG-1-1;tRNA-Pro-AGG-2-1;tRNA-Pro-AGG-2-8;tRNA-Pro-TGG-3-5;tRNA-Pro-AGG-2-4;tRNA-Pro-AGG-1-1;tRNA-Pro-TGG-3-2;tRNA-Pro-AGG-2-7;tRNA-Pro-TGG-3-4;tRNA-Pro-AGG-2-6;tRNA-Pro-CGG-1-2;piR-hsa-1593;tRNA-Pro-AGG-2-3;tRNA-Pro-AGG-2-2;tRNA-Pro-CGG-1-3;LINC00324;tRNA-Pro-AGG-2-5;tRNA-Pro-TGG-3-3;
477	tRNA	71.0309	-6.42005	1.40972e-05	5.93654e-05	tRNA repeat piRNA|tRNA::tRNA-Pro-TGG-2-1;repeat::tRNA;piRNA::piR-hsa-28223	tRNA-Pro-TGG-2-1;piR-hsa-28223;
478	gene	42.5338	7.17988	0.000846224	0.00168766	repeat gene|repeat::SINE;gene::LOC283140	LOC283140;
479	tRNA	45.7729	-5.63762	0.000147482	0.000378371	tRNA repeat|tRNA::tRNA-Phe-GAA-3-1;repeat::tRNA;tRNA::tRNA-Phe-GAA-2-1;repeat::tRNA	tRNA-Phe-GAA-3-1;tRNA-Phe-GAA-2-1;
480	tRNA	666.23	-5.18157	1.28875e-08	1.89195e-07	tRNA repeat|tRNA::tRNA-Phe-GAA-1-5;repeat::tRNA;piRNA::piR-hsa-5939;tRNA::tRNA-Phe-GAA-1-1;repeat::tRNA;piRNA::piR-hsa-5939;tRNA::tRNA-Phe-GAA-1-2;repeat::tRNA;piRNA::piR-hsa-5939;tRNA::tRNA-Phe-GAA-1-3;repeat::tRNA;piRNA::piR-hsa-5939;tRNA::tRNA-Phe-GAA-1-6;repeat::tRNA;piRNA::piR-hsa-5939;tRNA::tRNA-Phe-GAA-1-4;repeat::tRNA;piRNA::piR-hsa-5939	tRNA-Phe-GAA-1-5;piR-hsa-5939;tRNA-Phe-GAA-1-1;tRNA-Phe-GAA-1-2;tRNA-Phe-GAA-1-3;tRNA-Phe-GAA-1-6;tRNA-Phe-GAA-1-4;
481	gene	7.31543	-4.41688	0.0858495	0.109197	gene|gene::FASN	FASN;
482	gene	541.97	7.99356	2.23049e-05	8.12974e-05	gene|gene::EDN3,EDN3,EDN3,EDN3,EDN3	EDN3;
483	gene	72.9404	-6.11935	5.08074e-05	0.00015657	gene|gene::LALBA	LALBA;
484	miRNA	606.675	3.70231	0.000672391	0.0013963	gene|gene::TSPOAP1-AS1,TSPOAP1-AS1,MIR142,TSPOAP1-AS1,TSPOAP1-AS1	TSPOAP1-AS1;MIR142;
485	gene: gene_ribosomal	13.48	-3.75547	0.0196006	0.028537	gene|gene::RPS8	RPS8;
486	miRNA	24.7219	-3.32289	0.0229923	0.0327975	gene|gene::MIR190A,TLN2	MIR190A;TLN2;
487	gene	12.6736	-2.27654	0.126722	0.155209	gene|gene::DDX3X,DDX3X,DDX3X,DDX3X	DDX3X;
488	not_annotated	343.788	4.65347	0.000194144	0.000482849	|
489	gene	27.7911	-4.35673	0.00977208	0.0150351	gene|gene::NUDT4,NUDT4,NUDT4P2,NUDT4P1,NUDT4,NUDT4,NUDT4;gene::NBPF20,NBPF9	NUDT4;NUDT4P2;NUDT4P1;NBPF20;NBPF9;
490	gene	13.8591	-2.90458	0.0464821	0.0619566	gene|gene::PABPC1	PABPC1;
491	gene	6.56728	-2.8051	0.0929155	0.116939	gene|gene::LTF,LTF,LTF,LTF	LTF;
492	not_annotated	490.99	8.67294	5.10083e-05	0.000156732	|
493	tRNA	205.33	-3.00869	0.0405763	0.0545663	tRNA repeat|tRNA::tRNA-Ile-TAT-2-1;repeat::tRNA;tRNA::tRNA-Ile-TAT-2-3;repeat::tRNA;tRNA::tRNA-Ile-TAT-2-2;repeat::tRNA;gene::LINC00240	tRNA-Ile-TAT-2-1;tRNA-Ile-TAT-2-3;tRNA-Ile-TAT-2-2;LINC00240;
494	gene	101.976	-8.78642	2.06251e-07	1.85492e-06	repeat gene|repeat::Low_complexity;gene::HIPK2,HIPK2	HIPK2;
495	tRNA	52.1851	-3.75441	0.0306372	0.0424423	tRNA repeat|tRNA::tRNA-Ile-TAT-1-1;repeat::tRNA	tRNA-Ile-TAT-1-1;
496	piRNA	569.756	-6.09341	1.4687e-06	9.76362e-06	piRNA|piRNA::piR-hsa-4624,piR-hsa-16404;piRNA::piR-hsa-16404,piR-hsa-4624	piR-hsa-4624;piR-hsa-16404;
497	gene	6.56855	-2.38774	0.202739	0.236791	gene|gene::ACTR10	ACTR10;
498	gene	13.8801	-4.24524	0.00666534	0.0106103	gene|gene::ZMYM4;gene::ZMYM4	ZMYM4;
499	gene: gene_ribosomal	2.56122	-1.2774	0.617614	0.640646	gene|gene::RPL19	RPL19;
500	miRNA	778.657	-0.0895472	0.909827	0.91764	gene|gene::MIR222	MIR222;
501	not_annotated	356.067	7.11304	2.22281e-06	1.36599e-05	|
502	gene	353.861	6.01386	4.29408e-05	0.000137541	gene|gene::ZNF880	ZNF880;
503	miRNA	442.164	-1.87033	0.0318657	0.0436862	repeat gene|repeat::DNA;gene::MIR340,RNF130,RNF130	MIR340;RNF130;
504	gene	39.2308	8.86752	0.000484679	0.0010563	gene|gene::NOS2	NOS2;
505	gene: gene_ribosomal	9.30721	-3.49017	0.0304844	0.0423193	gene|gene::RPS24,RPS24,RPS24,RPS24,RPS24,RPS24	RPS24;
506	gene	813.118	8.17484	6.11394e-10	1.31886e-08	gene|gene::MAD1L1,MAD1L1,MAD1L1,MAD1L1,MAD1L1	MAD1L1;
507	gene	339.162	8.10067	8.72782e-09	1.35666e-07	gene|gene::FAM19A5	FAM19A5;
508	repeat	69.5088	7.70336	0.000294002	0.000693662	repeat|repeat::LINE
509	gene	958.796	5.72163	5.14876e-06	2.66776e-05	repeat gene|repeat::LTR;gene::LOC101926966	LOC101926966;
510	gene	408.083	5.2953	8.96632e-05	0.000253406	repeat gene|repeat::LTR;gene::FMNL2	FMNL2;
511	piRNA	7.45345	-2.70512	0.150677	0.18119	piRNA gene|piRNA::piR-hsa-12442;gene::PCNP,PCNP,PCNP,PCNP,PCNP,PCNP,PCNP,PCNP,PCNP,PCNP,PCNP,PCNP,PCNP,PCNP,PCNP,PCNP,PCNP	piR-hsa-12442;PCNP;
512	gene	75.6351	-0.688607	0.538823	0.5684	gene|gene::TTC7B,TTC7B	TTC7B;
513	gene	3.05249	-1.44041	0.573819	0.600522	gene|gene::HSP90AA1,HSP90AA1	HSP90AA1;
514	miRNA	17.5562	-1.94691	0.139543	0.169537	gene|gene::MIR877,ABCF1,ABCF1	MIR877;ABCF1;
515	lncRNA	440.624	4.26555	2.80601e-05	9.82229e-05	gene|gene::RPPH1	RPPH1;
516	miRNA	1103.63	1.46708	0.0834025	0.106213	gene|gene::MIR941-1,MIR941-2,MIR941-3,MIR941-4,MIR941-5,MIR941-1,DNAJC5;gene::MIR941-2,MIR941-3,MIR941-4,MIR941-5,DNAJC5,MIR941-1,MIR941-2,MIR941-3,MIR941-4,MIR941-5	MIR941-1;MIR941-2;MIR941-3;MIR941-4;MIR941-5;DNAJC5;
517	gene	524.679	5.8751	1.21444e-05	5.39356e-05	repeat gene|repeat::LINE;gene::LOC101928449	LOC101928449;
518	gene	450.498	5.127	8.39419e-05	0.000239155	gene|gene::LOC105370473	LOC105370473;
519	snoRNA: SNORD	38.8357	1.00357	0.486352	0.519266	ncrna gene|ncrna::HBII-142;gene::SNORD66,EIF4G1,EIF4G1,EIF4G1,EIF4G1,EIF4G1,EIF4G1,EIF4G1,EIF4G1	HBII-142;SNORD66;EIF4G1;
520	miRNA	2180.91	-2.82718	3.45369e-05	0.000115891	gene|gene::MIR99AHG,MIR99AHG,MIR99AHG,MIR125B2,MIR99AHG,MIR99AHG,MIR99AHG,MIR99AHG,MIR99AHG,MIR99AHG,MIR99AHG,MIR99AHG,MIR99AHG,MIR99AHG,MIR99AHG,MIR99AHG,MIR99AHG	MIR99AHG;MIR125B2;
521	gene	4.9802	-4.08715	0.112104	0.139192	gene|gene::CSN1S2AP	CSN1S2AP;
522	gene	166.653	5.05117	0.00394331	0.00664765	repeat gene|repeat::LTR;gene::DGKI,DGKI,DGKI,DGKI	DGKI;
523	gene: gene_ribosomal	66.1285	-5.98482	8.51428e-05	0.000241925	gene|gene::RPL37	RPL37;
524	not_annotated	58.7639	8.87947	0.000470934	0.00103704	|
525	miRNA	14.3793	-2.67332	0.122082	0.150398	gene|gene::MIR3622B,MIR3622A	MIR3622B;MIR3622A;
526	not_annotated	1688.65	5.48025	5.83901e-05	0.000173978	|
527	not_annotated	141.259	11.282	8.80599e-06	4.13686e-05	|
528	gene	135.761	-6.58095	4.75566e-05	0.000148281	gene|gene::CSN1S1,CSN1S1	CSN1S1;
529	lncRNA: AS	94.5089	-6.47976	1.91187e-05	7.40238e-05	gene|gene::BDNF-AS,BDNF-AS,BDNF-AS,BDNF-AS,BDNF-AS;gene::ARL14EPL;gene::RPS25	BDNF-AS;ARL14EPL;RPS25;
530	repeat	72.9289	10.8297	2.02007e-05	7.68061e-05	repeat|repeat::LINE
531	miRNA	104.632	-6.68714	5.61434e-06	2.83941e-05	gene|gene::MIR497HG,MIR497	MIR497HG;MIR497;
532	not_annotated	184.014	7.29887	0.00143675	0.00269741	|
533	gene	2.63294	-0.559525	0.826679	0.839385	gene|gene::LTF,LTF,LTF,LTF	LTF;
534	not_annotated	65.2478	10.3509	4.61924e-05	0.000145317	|
535	gene	9.27364	-2.6713	0.206479	0.240097	gene|gene::PPIA,PPIA;gene::PPIA,PPIA;gene::ATG10,ATG10;gene::RAD51B,RAD51B,RAD51B,RAD51B,RAD51B,RAD51B,RAD51B,RAD51B,RAD51B,RAD51B,RAD51B,RAD51B;gene::FAM65B;gene::FAM65B	PPIA;ATG10;RAD51B;FAM65B;
536	miRNA	70.3037	-3.53553	0.000941096	0.00184211	gene|gene::MIR651	MIR651;
537	gene	10.8057	-2.99085	0.0917928	0.116059	gene|gene::SLCO3A1,SLCO3A1,SLCO3A1	SLCO3A1;
538	gene: gene_ribosomal	6.71709	-2.69358	0.151463	0.181928	gene|gene::URI1,URI1,URI1;gene::URI1,URI1,URI1;gene::APOO,APOO;gene::GOLGA6L9,UBE2Q2P2,GOLGA6L17P;gene::UBE2Q2P2,GOLGA6L10;gene::RPL9,RPL9	URI1;APOO;GOLGA6L9;UBE2Q2P2;GOLGA6L17P;GOLGA6L10;RPL9;
539	miRNA	2288.94	0.976385	0.252338	0.289285	gene|gene::CLCN5,MIR532,CLCN5,CLCN5	CLCN5;MIR532;
540	miRNA	968.108	-1.79621	0.0473777	0.0629915	repeat gene|repeat::DNA;gene::MIR652,TMEM164,TMEM164	MIR652;TMEM164;
541	miRNA	825.494	0.498469	0.594265	0.620077	gene|gene::MIRLET7D,MIRLET7DHG,MIRLET7DHG	MIRLET7D;MIRLET7DHG;
542	miRNA	182.297	-3.69352	0.00228409	0.0040713	gene|gene::MIR96	MIR96;
543	miRNA	494.951	3.25172	3.79895e-05	0.000124705	gene|gene::MIR128-1,R3HDM1,R3HDM1,R3HDM1,R3HDM1	MIR128-1;R3HDM1;
544	miRNA	181.986	6.67029	2.77156e-06	1.63662e-05	gene|gene::MIR206	MIR206;
545	gene	82.2653	10.8535	1.9304e-05	7.44682e-05	repeat gene|repeat::LTR;repeat::LTR;repeat::LTR;gene::IL1RAP,IL1RAP,IL1RAP,IL1RAP,IL1RAP,IL1RAP	IL1RAP;
546	repeat	454.456	6.67909	6.66601e-07	4.82601e-06	repeat|repeat::LINE
547	miRNA	925.673	-2.91075	0.000417585	0.000942304	repeat gene|repeat::DNA;gene::MIR224,GABRE	MIR224;GABRE;
548	gene: gene_ribosomal	27.0083	-4.86057	0.00167376	0.00308755	gene|gene::RPS25	RPS25;
549	gene	12.421	-3.58707	0.0295638	0.0411712	gene|gene::CHCHD3,CHCHD3,CHCHD3,CHCHD3;gene::EEF1G	CHCHD3;EEF1G;
550	not_annotated	419.824	4.97491	0.000134074	0.00035518	|
551	gene	839.86	5.23539	0.000102571	0.000283815	repeat gene|repeat::SINE;gene::C1orf101,C1orf101,C1orf101	C1orf101;
552	gene	2390.7	4.4498	0.000737483	0.00150486	gene|gene::CEP85L,CEP85L	CEP85L;
553	gene	208.905	9.48252	1.31664e-05	5.65728e-05	repeat gene|repeat::LINE;gene::KIAA0355	KIAA0355;
554	gene	288.667	12.192	1.52462e-06	9.9625e-06	gene|gene::FGGY,FGGY,FGGY,FGGY	FGGY;
555	gene	149.254	9.27711	2.92454e-05	0.000101686	gene|gene::DSCAM,DSCAM,DSCAM	DSCAM;
556	repeat	123.896	11.4951	5.85767e-06	2.94836e-05	repeat|repeat::LTR
557	repeat	1514.7	5.45374	2.98818e-05	0.000103219	repeat|repeat::SINE
558	miRNA	428.92	11.0673	1.22008e-05	5.39594e-05	gene|gene::MIR409	MIR409;
559	gene	13.0759	-3.72054	0.0193002	0.0282163	gene|gene::SRP9,SRP9;gene::TNKS2	SRP9;TNKS2;
560	gene: gene_ribosomal	15.8677	-3.95045	0.0118465	0.0179652	gene|gene::RPL36A,RPL36A-HNRNPH2,RPL36A-HNRNPH2,RPL36A;gene::PLEKHA7	RPL36A;RPL36A-HNRNPH2;PLEKHA7;
561	gene	8.01952	-2.41614	0.265249	0.302773	gene|gene::ARL6IP5	ARL6IP5;
562	gene	203.31	7.6903	8.41244e-07	5.98527e-06	gene|gene::CUL1	CUL1;
563	repeat	1231.22	5.68482	1.13376e-05	5.12131e-05	repeat|repeat::SINE
564	repeat	315.206	7.19869	0.000105779	0.000291167	repeat|repeat::SINE
565	gene	946.249	8.26415	3.0532e-08	3.7526e-07	gene|gene::ADGRL4	ADGRL4;
566	repeat	8.98457	-3.08678	0.0599356	0.0786004	repeat|repeat::RNA;repeat::RNA;repeat::RNA	RNA;
567	miRNA	350.919	0.620325	0.38478	0.423659	repeat gene|repeat::SINE;gene::MIR342,EVL	MIR342;EVL;
568	not_annotated	135.513	6.0922	2.98101e-06	1.71246e-05	|
569	repeat	1157.92	5.80279	1.03214e-05	4.71569e-05	repeat|repeat::LINE
570	miRNA	10.9294	-1.03723	0.403722	0.441297	ncrna gene|ncrna::ACA47;gene::SCARNA16,MIR6516,SNHG20,SEC14L1,SEC14L1	ACA47;SCARNA16;MIR6516;SNHG20;SEC14L1;
571	gene	26.6877	-4.12732	0.00254733	0.00446901	gene|gene::RAP1B,RAP1B,RAP1B,RAP1B,RAP1B,RAP1B;gene::SV2C,SV2C	RAP1B;SV2C;
572	gene	135.316	8.68421	0.000600755	0.00127254	repeat gene|repeat::SINE;repeat::SINE;gene::BMX,BMX	BMX;
573	miRNA	3231.13	-1.18246	0.143556	0.173614	gene|gene::MIR186,ZRANB2,ZRANB2	MIR186;ZRANB2;
574	repeat	214.467	8.98068	2.51299e-06	1.5007e-05	repeat|repeat::LTR
575	gene: gene_ribosomal	10.4861	-3.49302	0.0316919	0.0436037	gene|gene::CSF1R;gene::CSF1R;gene::PNPLA8,PNPLA8,PNPLA8,PNPLA8,PNPLA8,PNPLA8;gene::PNPLA8,PNPLA8,PNPLA8,PNPLA8,PNPLA8,PNPLA8;gene::RPL7	CSF1R;PNPLA8;RPL7;
576	miRNA	7.10062	-3.13976	0.0574509	0.0754355	gene|gene::EEF2,MIR1268A	EEF2;MIR1268A;
577	gene	33.1524	-5.31641	0.000523032	0.00112367	gene|gene::AIF1L,AIF1L,AIF1L,AIF1L	AIF1L;
578	gene	3.68238	-1.43034	0.575187	0.601358	repeat gene|repeat::Simple_repeat;gene::C11orf58;repeat::Simple_repeat;gene::C11orf58	C11orf58;
579	gene	11.109	-2.93681	0.153355	0.183991	gene|gene::OSTC,OSTC,OSTC	OSTC;
580	gene	18.317	-4.00019	0.0107129	0.0164348	gene|gene::H2AFY,H2AFY,H2AFY,H2AFY,C5orf66	H2AFY;C5orf66;
581	not_annotated	34.8601	4.20519	0.0287253	0.0401092	|
582	gene: gene_ribosomal	5.4239	-2.7519	0.10524	0.130868	gene|gene::RPL3,RPL3;gene::RPL3,RPL3	RPL3;
583	lncRNA: AS	89.8985	-6.85213	3.29246e-06	1.87104e-05	gene|gene::PEX11A,PEX11A,PEX11A;gene::PLEKHA7;gene::GRB2,GRB2;gene::C8orf37-AS1,C8orf37-AS1,C8orf37-AS1,C8orf37-AS1,C8orf37-AS1,C8orf37-AS1,C8orf37-AS1,C8orf37-AS1,C8orf37-AS1	PEX11A;PLEKHA7;GRB2;C8orf37-AS1;
584	gene	762.753	4.67301	0.000472369	0.00103803	gene|gene::FAM102B	FAM102B;
585	gene	364.63	3.68852	0.00277493	0.00480049	gene|gene::KLKB1,KLKB1,KLKB1	KLKB1;
586	gene	346.005	3.51834	0.00913167	0.0141527	repeat gene|repeat::SINE;gene::FOCAD	FOCAD;
587	repeat	518.647	3.25274	0.0161034	0.0239399	repeat|repeat::LINE,LTR
588	gene	146.639	7.33817	2.55474e-08	3.25124e-07	repeat gene|repeat::SINE;gene::SCHIP1,IQCJ-SCHIP1,IQCJ-SCHIP1,SCHIP1,SCHIP1,SCHIP1	SCHIP1;IQCJ-SCHIP1;
589	gene	34.6028	-4.45161	0.00304081	0.00523475	gene|gene::CSN2,CSN2	CSN2;
590	snoRNA: SNORA	6.35746	-4.08531	0.112197	0.139192	ncrna gene|ncrna::U18B;gene::RPL4,SNORD18B	U18B;RPL4;SNORD18B;
591	lncRNA: AS	7.57466	-3.05517	0.0957501	0.120057	gene|gene::EI24,EI24,EI24,EI24,STT3A-AS1	EI24;STT3A-AS1;
592	not_annotated	368.821	-1.13102	0.328227	0.367906	|
593	gene	50.4282	-5.32876	0.00061845	0.00130479	gene|gene::ELL2	ELL2;
594	not_annotated	141.275	6.56919	3.44485e-05	0.000115891	|
595	miRNA	16583.2	-0.0154927	0.986075	0.987009	gene|gene::MIR22HG,MIR22HG,MIR22HG,MIR22HG,MIR22	MIR22HG;MIR22;
596	gene	8.04981	-3.37749	0.037994	0.0513551	gene|gene::NACA,NACA,NACA,NACA,NACA,NACA	NACA;
597	miRNA	64.34	-3.34038	0.00428347	0.00713012	gene|gene::MIRLET7I	MIRLET7I;
598	gene	118.578	-6.2651	2.81409e-05	9.82229e-05	gene|gene::CSN1S2AP	CSN1S2AP;
599	piRNA	47.0733	-4.55705	0.00124802	0.00238123	gene piRNA|gene::AEBP2,AEBP2,AEBP2;gene::AEBP2,AEBP2,AEBP2;piRNA::piR-hsa-20701;gene::C5orf34;piRNA::piR-hsa-20701;gene::C5orf34;piRNA::piR-hsa-20701;gene::EEF1A1;piRNA::piR-hsa-20701;gene::EEF1A1;piRNA::piR-hsa-20701	AEBP2;piR-hsa-20701;C5orf34;EEF1A1;
600	not_annotated	48.8376	8.1151	0.00137931	0.00260344	|
601	gene	21.2521	-3.80383	0.0379084	0.051305	gene|gene::SEPT2,SEPT2,SEPT2,SEPT2,SEPT2,SEPT2,SEPT2,SEPT2,SEPT2,SEPT2,SEPT2,SEPT2,SEPT2	.SEPT2;
602	gene	57.3237	10.519	3.50393e-05	0.000117204	repeat gene|repeat::Low_complexity;gene::C8orf76,ZHX1-C8orf76	C8orf76;ZHX1-C8orf76;
603	gene	94.9106	-5.99825	5.84316e-05	0.000173978	gene|gene::LALBA	LALBA;
604	not_annotated	66.0712	5.71033	0.000141712	0.000370837	|
605	repeat	451.331	5.32003	5.01799e-05	0.000155088	repeat|repeat::SINE
606	gene	405.289	4.69116	0.000156738	0.000400173	gene|gene::PLD5,PLD5;gene::MGMT	PLD5;MGMT;
607	repeat	3529.66	4.91082	0.000212763	0.000520579	repeat|repeat::Satellite
608	not_annotated	192.348	7.88922	9.83209e-07	6.74839e-06	|
609	repeat	905.471	5.12557	2.14368e-06	1.33099e-05	repeat|repeat::SINE
610	not_annotated	355.171	6.13193	6.66809e-06	3.309e-05	|
611	repeat	105.851	8.43992	0.000857531	0.00170058	repeat|repeat::LTR
612	gene	78.7723	8.23368	0.00113737	0.00218981	gene|gene::TSNAX-DISC1,TSNAX-DISC1,TSNAX-DISC1,TSNAX-DISC1,TSNAX-DISC1,DISC1,DISC1,DISC1,DISC1,DISC1,DISC1,DISC1,DISC1,DISC1,DISC1,DISC1,DISC1,DISC1,DISC1,DISC1,DISC1,TSNAX-DISC1	TSNAX-DISC1;DISC1;
613	gene	165.996	11.4118	6.90285e-06	3.36235e-05	repeat gene|repeat::SINE;gene::MTCL1	MTCL1;
614	gene	4.49778	-1.73783	0.497231	0.529278	gene|gene::UGP2,UGP2	UGP2;
615	miRNA	154.864	0.658086	0.488852	0.521409	gene|gene::MIR130B	MIR130B;
616	piRNA	181.315	-5.6189	5.44528e-06	2.78051e-05	piRNA gene|piRNA::piR-hsa-15610;piRNA::piR-hsa-15610;piRNA::piR-hsa-15610;gene::IL6ST,IL6ST,IL6ST,IL6ST;piRNA::piR-hsa-15610;gene::DGKI,DGKI,DGKI,DGKI;piRNA::piR-hsa-15610;gene::DGKI,DGKI,DGKI,DGKI;piRNA::piR-hsa-15610;gene::HERC2;piRNA::piR-hsa-15610;gene::LOC643339;piRNA::piR-hsa-15610;gene::RBFOX2,RBFOX2,RBFOX2,RBFOX2,RBFOX2,RBFOX2	piR-hsa-15610;IL6ST;DGKI;HERC2;LOC643339;RBFOX2;
617	repeat	656.196	-0.0912011	0.900805	0.910278	repeat|repeat::snRNA;repeat::snRNA
618	gene	7.62059	1.05829	0.463022	0.497372	repeat gene|repeat::snRNA;gene::BTRC,BTRC,BTRC	BTRC;
619	not_annotated	7192.82	2.02163	0.022075	0.0316598	|
620	miRNA	59.314	-4.93426	0.000480311	0.00105066	gene|gene::RPL10A,MIR7111;gene::RPL10A,MIR7111	RPL10A;MIR7111;
621	miRNA	212.035	-7.75872	1.1533e-07	1.14171e-06	gene|gene::MIR135A2	MIR135A2;
622	gene	3.41518	-1.80053	0.366188	0.407003	gene|gene::C3	C3;
623	repeat	30.6421	7.26411	0.00418008	0.00700405	repeat|repeat::LTR
624	gene	3.04713	-1.8012	0.371986	0.412148	gene|gene::FAM107B,FAM107B,FAM107B,FAM107B,FAM107B,FAM107B,FAM107B,FAM107B,FAM107B,FAM107B,FAM107B,FAM107B,FAM107B,FAM107B,FAM107B,FAM107B,FAM107B	FAM107B;
625	gene: gene_ribosomal	8.55906	-3.36889	0.0391048	0.052789	gene|gene::MINOS1-NBL1,RPS14P3,MINOS1,MINOS1,MINOS1,MINOS1,MINOS1,MINOS1-NBL1	MINOS1-NBL1;RPS14P3;MINOS1;
626	repeat	398.212	9.6974	0.000121747	0.000325201	repeat|repeat::LTR
627	repeat	159.689	7.74369	0.00209946	0.00379987	repeat|repeat::SINE
628	not_annotated	157.758	8.70201	0.000134561	0.000355578	|
629	gene	408.593	10.0638	6.8835e-05	0.000201547	repeat gene|repeat::LINE;gene::SEC24B,SEC24B,SEC24B,SEC24B,SEC24B	SEC24B;
630	gene	11.25	-3.61797	0.0237059	0.0337026	gene|gene::LOC643339	LOC643339;
631	snoRNA: SCARNA	169.739	-1.18846	0.196353	0.230056	ncrna gene|ncrna::HBI-100;gene::SCARNA3,RFWD2,RFWD2,RFWD2	HBI-100;SCARNA3;RFWD2;
632	gene	9.20715	-2.98988	0.0735122	0.0947591	gene|gene::GOLGA3,GOLGA3	GOLGA3;
633	gene	108.607	-6.34075	2.80696e-05	9.82229e-05	gene|gene::LTF,LTF,LTF,LTF	LTF;
634	gene: gene_ribosomal	47.5753	-5.328	0.000582941	0.00123729	gene|gene::RPL19	RPL19;
635	gene	7391.59	5.21157	0.000128637	0.000341631	repeat gene|repeat::LTR;gene::LOC100507053	LOC100507053;
636	gene	1853.64	3.98504	0.00280494	0.00484447	gene|gene::CSMD3,CSMD3,CSMD3	CSMD3;
637	not_annotated	284.851	5.40038	4.5447e-05	0.000144257	|
638	gene	5.339	-4.21582	0.0990554	0.123761	gene|gene::CSN2,CSN2	CSN2;
639	miRNA	89.9534	2.80451	0.0254185	0.0360636	gene|gene::MIR145,CARMN,CARMN	MIR145;CARMN;
640	repeat	86.5593	6.9293	2.73022e-05	9.68403e-05	repeat|repeat::LINE
641	gene	48.6566	6.13528	8.25317e-06	3.92955e-05	gene|gene::RMRP	RMRP;
642	miRNA	25.8878	2.42664	0.0552232	0.0726911	gene|gene::MIR760,BCAR3	MIR760;BCAR3;
643	gene	3.02256	-3.81989	0.137973	0.167822	gene|gene::CSN2,CSN2	CSN2;
644	gene	180.606	8.56471	0.000685854	0.00141591	gene|gene::MED13L	MED13L;
645	miRNA	54251.6	-1.94331	0.0217115	0.0311808	gene|gene::MIR21	MIR21;
646	gene	66.4274	7.06665	5.52264e-05	0.000166309	gene|gene::HTRA3,HTRA3	HTRA3;
647	gene	2384.83	6.34144	3.60477e-06	2.00539e-05	repeat gene|repeat::LTR;gene::NDUFAF2	NDUFAF2;
648	gene	601.861	6.56678	0.000634643	0.00133363	repeat gene|repeat::LTR;gene::TUB	TUB;
649	gene	644.814	7.6358	2.3744e-06	1.43312e-05	repeat gene|repeat::LTR;gene::ACTR3,ACTR3,ACTR3	ACTR3;
650	not_annotated	347.581	5.06298	9.56045e-05	0.000266633	|
651	gene	7.93407	-3.01586	0.066875	0.0871602	gene|gene::ENO1,ENO1	ENO1;
652	not_annotated	28.3232	5.15221	0.00504176	0.00830084	|
653	tRNA	209.442	-0.0529092	0.954264	0.957889	tRNA repeat piRNA|tRNA::tRNA-Arg-ACG-2-1;repeat::tRNA;piRNA::piR-hsa-5067;tRNA::tRNA-Arg-ACG-2-4;repeat::tRNA;piRNA::piR-hsa-5067	tRNA-Arg-ACG-2-1;piR-hsa-5067;tRNA-Arg-ACG-2-4;
654	tRNA	159.419	-5.48527	1.35738e-05	5.73902e-05	tRNA repeat piRNA|tRNA::tRNA-Arg-ACG-1-2;repeat::tRNA;piRNA::piR-hsa-3616,piR-hsa-5067;tRNA::tRNA-Arg-ACG-1-3;gene::LOC101926933;repeat::tRNA;piRNA::piR-hsa-3616,piR-hsa-5067;tRNA::tRNA-Arg-ACG-1-1;gene::LOC101926933;repeat::tRNA;piRNA::piR-hsa-3616,piR-hsa-5067	tRNA-Arg-ACG-1-2;piR-hsa-3616;piR-hsa-5067;tRNA-Arg-ACG-1-3;LOC101926933;tRNA-Arg-ACG-1-1;
655	snoRNA: SCARNA	93.4607	-1.14056	0.283868	0.321941	ncrna gene|ncrna::ACA47;gene::SCARNA16,SNHG20,SEC14L1,SEC14L1	ACA47;SCARNA16;SNHG20;SEC14L1;
656	gene	28.2773	-4.12587	0.0157978	0.0235186	gene|gene::LTF,LTF,LTF,LTF	LTF;
657	repeat	502.096	9.07748	2.84007e-07	2.42093e-06	repeat|repeat::LINE
658	gene	20.8193	7.66207	0.00261458	0.00457551	gene|gene::LOC105376360	LOC105376360;
659	miRNA	2261.74	-6.84031	2.24007e-12	9.47102e-11	gene|gene::MIR335,MEST,MEST,MEST,MEST,MEST,MEST	MIR335;MEST;
660	not_annotated	57.4511	6.51073	0.000306141	0.000719091	|
661	gene	27.662	7.35094	0.00382356	0.00645607	gene|gene::AUTS2,AUTS2,AUTS2	AUTS2;
662	repeat	255.106	7.2509	6.77388e-06	3.33023e-05	repeat|repeat::LINE
663	miRNA	15234	-3.47484	3.78152e-06	2.08181e-05	gene|gene::MIR27B,C9orf3,C9orf3	MIR27B;C9orf3;
664	miRNA	3249.25	-3.21726	0.000706736	0.00145052	gene|gene::MIR27A	MIR27A;
665	miRNA	217.15	-2.8354	0.0062849	0.010035	gene|gene::MIR660,CLCN5,CLCN5,CLCN5	MIR660;CLCN5;
666	gene	1184.09	5.9694	2.08874e-05	7.80142e-05	gene|gene::HDAC4	HDAC4;
667	gene	748.9	6.84492	2.28469e-07	2.00028e-06	gene|gene::GRID1	GRID1;
668	not_annotated	243.003	5.5529	1.71592e-06	1.09261e-05	|
669	gene: gene_ribosomal	17.2395	-4.15054	0.00861794	0.0134414	gene|gene::RPL8,RPL8,RPL8,RPL8	RPL8;
670	miRNA	1521.19	-1.20687	0.0690783	0.0896404	gene|gene::SPACA6P-AS,MIR125A,SPACA6	SPACA6P-AS;MIR125A;SPACA6;
671	miRNA	607.44	7.5396	1.42632e-16	2.5127e-14	gene|gene::RTL1,MIR127	RTL1;MIR127;
672	repeat	61.8565	10.3644	4.61934e-05	0.000145317	repeat|repeat::LINE
673	gene	58.7195	3.65717	0.0533556	0.0705844	gene|gene::INPP5F,INPP5F	INPP5F;
674	repeat	4317.14	4.52748	0.000451592	0.00100916	repeat|repeat::LINE
675	not_annotated	175.278	4.94095	2.33823e-05	8.43519e-05	|
676	gene	28438.1	6.9175	4.16641e-08	4.9482e-07	gene|gene::NRXN3,NRXN3	NRXN3;
677	not_annotated	11750.8	7.80401	1.36964e-08	1.95636e-07	|
678	not_annotated	656.137	7.53605	3.38037e-07	2.76981e-06	|
679	gene	1262.26	9.59523	2.66556e-05	9.55083e-05	gene|gene::RREB1,RREB1,RREB1,RREB1	RREB1;
680	gene	156.005	10.2199	5.49568e-05	0.000166309	repeat gene|repeat::SINE;gene::KDM1A,KDM1A	KDM1A;
681	gene	134.947	11.3176	8.23641e-06	3.92955e-05	repeat gene|repeat::LINE;gene::STXBP5L,STXBP5L	STXBP5L;
682	not_annotated	1891.07	5.42062	2.25629e-07	2.00028e-06	|
683	not_annotated	1524.5	8.55261	1.26845e-13	7.88675e-12	|
684	repeat	92.661	5.61225	0.00019643	0.000486246	repeat|repeat::DNA
685	gene	2035.85	6.38542	5.69263e-10	1.28024e-08	gene|gene::PACSIN2,PACSIN2,PACSIN2	PACSIN2;
686	repeat	311.003	8.07449	5.51951e-05	0.000166309	repeat|repeat::LTR;repeat::LTR
687	not_annotated	1568.98	5.79694	1.9275e-06	1.21998e-05	|
688	gene	628.442	5.93084	4.37948e-06	2.3498e-05	repeat gene|repeat::LINE;repeat::LINE;gene::ADGRV1,ADGRV1;repeat::LINE;gene::ADGRV1,ADGRV1	ADGRV1;
689	repeat	1058.38	4.78764	1.78677e-05	7.09412e-05	repeat|repeat::LTR
690	miRNA	464.504	-6.11076	4.88013e-09	8.05984e-08	gene|gene::MIR365B;gene::MIR365A,MIR193BHG,MIR193BHG	MIR365B;MIR365A;MIR193BHG;
691	miRNA	2626.63	3.14026	0.00187278	0.00342478	gene|gene::MIR629,TLE3,TLE3,TLE3,TLE3,TLE3,TLE3,TLE3	MIR629;TLE3;
692	not_annotated	44.8382	-0.372834	0.698878	0.717198	|
693	miRNA	316.063	12.387	1.03556e-06	7.06182e-06	repeat gene|repeat::LINE;gene::MIR4433B,MIR4433A	MIR4433B;MIR4433A;
694	repeat	2373.09	11.9793	1.73419e-08	2.38057e-07	repeat|repeat::LINE
695	miRNA	114740	13.2417	3.05065e-36	1.61227e-33	gene|gene::MIR122,MIR3591	MIR122;MIR3591;
696	gene	71.1382	10.9201	1.7153e-05	6.84179e-05	repeat gene|repeat::SINE;gene::MYO5A,MYO5A	MYO5A;
697	miRNA	3797.36	-2.16284	0.0177963	0.026272	repeat gene|repeat::DNA;gene::MIR361,CHM,CHM	MIR361;CHM;
698	repeat	202.589	8.18265	4.86217e-07	3.72414e-06	repeat|repeat::LINE
699	gene	3.08763	-1.8619	0.354237	0.394551	gene|gene::CSN1S1,CSN1S1	CSN1S1;
700	piRNA	5.918	-1.91698	0.19632	0.230056	piRNA repeat gene|piRNA::piR-hsa-25490;repeat::LINE;gene::CIRBP,CIRBP,CIRBP,CIRBP,CIRBP	piR-hsa-25490;CIRBP;
701	miRNA	2997.87	-1.48648	0.0730711	0.0943054	repeat gene|repeat::LINE,LINE;gene::MIR28,LPP,LPP,LPP	MIR28;LPP;
702	not_annotated	1592.36	5.62204	4.41522e-07	3.45695e-06	|
703	gene	5.673	-1.89012	0.458872	0.493803	gene|gene::DBI,DBI,DBI,DBI,DBI,DBI,DBI,DBI,DBI,DBI,DBI,DBI	DBI;
704	gene: gene_ribosomal	19.0652	-3.81357	0.00568288	0.00918471	gene|gene::GPN3,GPN3,GPN3;gene::ZNF829,ZNF829;gene::RPL31,RPL31,RPL31;gene::RPL31,RPL31,RPL31;gene::RPL31,RPL31,RPL31	GPN3;ZNF829;RPL31;
705	tRNA	1181.11	-2.15267	0.0307091	0.0424863	|tRNA::tRNA-Asn-GTT-2-6;repeat::tRNA;piRNA::piR-hsa-23621,piR-hsa-22381,piR-hsa-22382,piR-hsa-28839,piR-hsa-28840,piR-hsa-29416,piR-hsa-29417,piR-hsa-13150,piR-hsa-32795;tRNA::tRNA-Asn-GTT-2-4;repeat::tRNA;piRNA::piR-hsa-28839,piR-hsa-28840,piR-hsa-29417,piR-hsa-29416,piR-hsa-22382,piR-hsa-22381,piR-hsa-23621;tRNA::tRNA-Asn-GTT-2-1;gene::NBPF8,NBPF8,NBPF8;repeat::tRNA;piRNA::piR-hsa-22381,piR-hsa…	tRNA-Asn-GTT-2-6;piR-hsa-23621;piR-hsa-22381;piR-hsa-22382;piR-hsa-28839;piR-hsa-28840;piR-hsa-29416;piR-hsa-29417;piR-hsa-13150;piR-hsa-32795;tRNA-Asn-GTT-2-4;tRNA-Asn-GTT-2-1;NBPF8;tRNA-Asn-GTT-2-2;tRNA-Asn-GTT-3-1;NBPF25P;tRNA-Asn-GTT-3-2;tRNA-Asn-GTT-2-5;tRNA-Asn-GTT-2-3;
706	tRNA	279.224	6.00267	2.58377e-08	3.25124e-07	tRNA repeat gene|repeat::tRNA;gene::NBPF8,NBPF8,NBPF8;tRNA::tRNA-Asn-GTT-21-1;repeat::tRNA;gene::NBPF8,NBPF8,NBPF8	NBPF8;tRNA-Asn-GTT-21-1;
707	gene	409.146	7.57146	2.74927e-09	4.85125e-08	gene|gene::MGC45922	MGC45922;
708	not_annotated	9.48632	-3.5715	0.0278899	0.0390458	|
709	gene	10.3341	-2.90265	0.112907	0.13991	gene|gene::FAM136A	FAM136A;
710	not_annotated	575.036	6.91323	9.62089e-06	4.42143e-05	|
711	snoRNA: SNORD	32.1361	-0.483552	0.73752	0.755386	gene ncrna piRNA|gene::SNORD62A,SNORD62B,PRRC2B;piRNA::piR-hsa-28318,piR-hsa-28319;ncrna::U62B;gene::SNORD62B,PRRC2B,SNORD62A;piRNA::piR-hsa-28318,piR-hsa-28319;ncrna::U62A	SNORD62A;SNORD62B;PRRC2B;piR-hsa-28318;piR-hsa-28319;U62B;U62A;
712	gene	119.6	6.72126	2.15326e-06	1.33099e-05	gene|gene::ASCC3,ASCC3	ASCC3;
713	gene: gene_ribosomal	27.0204	-4.74532	0.002209	0.00395747	gene|gene::RPL37A	RPL37A;
714	gene	31.2688	-5.08321	0.000709144	0.00145264	gene|gene::LALBA	LALBA;
715	gene	854.277	7.49439	1.54548e-13	8.59774e-12	repeat gene|repeat::SINE;gene::LGALS2	LGALS2;
716	repeat	93.5785	10.8325	2.00004e-05	7.63191e-05	repeat|repeat::LTR
717	miRNA	2465.26	-7.064	2.72253e-08	3.38555e-07	gene|gene::MIR30B	MIR30B;
718	miRNA	3377.55	-3.05377	0.00126442	0.00240377	gene|gene::MIR30C2;gene::MIR30C1,NFYC,NFYC,NFYC,NFYC,NFYC,NFYC,NFYC	MIR30C2;MIR30C1;NFYC;
719	gene	530.941	9.02943	3.83477e-09	6.43389e-08	gene|gene::SNX12,SNX12,SNX12,SNX12,SNX12	SNX12;
720	gene	81.7755	8.49355	0.000798459	0.00161653	gene|gene::SNX3,SNX3,SNX3,SNX3	SNX3;
721	gene	173.877	9.51134	0.000171906	0.000434701	repeat gene|repeat::Simple_repeat;gene::FHIT,FHIT,FHIT,FHIT	FHIT;
722	tRNA	1749.9	-2.71757	0.00039566	0.00089553	|tRNA::tRNA-Gln-CTG-1-1;repeat::tRNA;piRNA::piR-hsa-28527;tRNA::tRNA-Gln-CTG-1-5;repeat::tRNA;piRNA::piR-hsa-28527;tRNA::tRNA-Gln-CTG-1-2;repeat::tRNA;piRNA::piR-hsa-28527;tRNA::tRNA-Gln-CTG-1-4;repeat::tRNA;piRNA::piR-hsa-28527;tRNA::tRNA-Gln-CTG-1-3;repeat::tRNA;piRNA::piR-hsa-28527	tRNA-Gln-CTG-1-1;piR-hsa-28527;tRNA-Gln-CTG-1-5;tRNA-Gln-CTG-1-2;tRNA-Gln-CTG-1-4;tRNA-Gln-CTG-1-3;
723	tRNA	94.7075	-2.08988	0.0199176	0.0288791	tRNA repeat|tRNA::tRNA-Gln-TTG-1-1;repeat::tRNA;tRNA::tRNA-Gln-TTG-3-3;repeat::tRNA;tRNA::tRNA-Gln-TTG-3-2;repeat::tRNA	tRNA-Gln-TTG-1-1;tRNA-Gln-TTG-3-3;tRNA-Gln-TTG-3-2;
724	miRNA	13789.9	-2.01492	0.0278387	0.0390259	gene|gene::MIR375	MIR375;
725	not_annotated	297.387	9.75278	7.76302e-07	5.58198e-06	|
726	gene	60.5628	-6.31114	1.71406e-05	6.84179e-05	gene|gene::PIGR	PIGR;
727	snRNA: RNU	728.48	7.80089	1.4799e-13	8.59774e-12	gene|gene::RNU12	RNU12;
728	miRNA	152.823	-0.0715292	0.949877	0.954391	gene|gene::MIR324,ACADVL,ACADVL,ACADVL,ACADVL	MIR324;ACADVL;
729	miRNA	681.97	-6.88902	1.89785e-07	1.74438e-06	gene|gene::MIR499A,MIR499B,MYH7B	MIR499A;MIR499B;MYH7B;
730	gene	32.3824	-2.13228	0.0882998	0.11191	repeat gene|repeat::LINE,LINE;gene::PDE4D,PDE4D,PDE4D	PDE4D;
731	gene	142.516	7.67577	0.000141739	0.000370837	gene|gene::LRIG1	LRIG1;
732	miRNA	917.22	4.19986	2.56966e-07	2.20824e-06	gene|gene::MIR2110,CCDC186,CCDC186,CCDC186,CCDC186	MIR2110;CCDC186;
733	miRNA	14065	-1.44945	0.0831196	0.10598	gene miRNA|gene::RCL1,RCL1,RCL1,RCL1,MIR101-2;miRNA::hsa-miR-101-3p;gene::MIR101-1,JAK1,JAK1,JAK1;miRNA::hsa-miR-101-3p	RCL1;MIR101-2;miRNA;hsa-miR-101-3p;MIR101-1;JAK1;
734	gene	33.496	7.45372	0.0033219	0.0056633	repeat gene|repeat::SINE;gene::DTL,DTL,DTL	DTL;
735	gene	3.16831	-3.76806	0.143188	0.173367	gene|gene::CCNG2	CCNG2;
736	gene	105.84	6.34842	0.000372554	0.000850519	repeat gene|repeat::LINE;gene::MLLT10,MLLT10,MLLT10,MLLT10	MLLT10;
737	gene	41.9961	-2.14837	0.115544	0.142842	repeat gene|repeat::SINE;gene::COLEC10,COLEC10	COLEC10;
738	gene	47.3047	-1.97325	0.125466	0.153849	repeat gene|repeat::SINE;gene::TEX2,TEX2	TEX2;
739	repeat	27.9127	-1.83824	0.174766	0.207327	repeat|repeat::SINE
740	miRNA	28845.8	-1.90017	0.0231568	0.0329875	repeat gene|repeat::SINE,SINE;gene::MIR378A,PPARGC1B,PPARGC1B;repeat::SINE;gene::ZNF860	MIR378A;PPARGC1B;ZNF860;
741	miRNA	724.2	-3.63634	0.000525698	0.00112562	gene|gene::MIR378C	MIR378C;
742	miRNA	105.453	-5.09323	0.000175138	0.000441817	repeat gene|repeat::SINE;gene::MIR378D1	MIR378D1;
743	gene	49.3202	7.42935	0.0033477	0.00569809	repeat gene|repeat::LTR;gene::CMBL	CMBL;
744	snoRNA: SNORD	13.5458	-1.51835	0.383241	0.422845	ncrna gene|ncrna::U60;gene::SNHG19,SNORD60	U60;SNHG19;SNORD60;
745	gene: gene_ribosomal	6.06221	-1.85462	0.467026	0.501164	gene|gene::RPL7A	RPL7A;
746	repeat	1153	4.90866	0.000453283	0.00100937	repeat|repeat::LINE
747	not_annotated	942.87	5.73126	4.22717e-06	2.27965e-05	|
748	miRNA	361.47	-1.48104	0.159174	0.190324	gene|gene::MIR769	MIR769;
749	gene	3.70557	-1.603	0.476439	0.510229	gene|gene::LTF,LTF,LTF,LTF	LTF;
750	gene: gene_ribosomal	6.59762	-2.77139	0.136779	0.166561	gene|gene::RPL15,RPL15,RPL15,RPL15,RPL15,RPL15	RPL15;
751	miRNA	2542.84	2.74572	0.000218063	0.000532316	gene|gene::MIR192,MIR194-2HG,MIR194-2HG,MIR194-2HG	MIR192;MIR194-2HG;
752	gene	348.091	7.85988	2.87878e-06	1.67191e-05	gene|gene::XIRP1,XIRP1	XIRP1;
753	gene	70.7517	-5.48477	0.000269286	0.00064107	gene|gene::CSN1S2AP	CSN1S2AP;
754	miRNA	464.303	9.88069	2.78787e-12	1.13338e-10	gene|gene::MIR134	MIR134;
755	gene	7.86757	-2.84358	0.173738	0.206338	repeat gene|repeat::LINE;gene::CANX,CANX	CANX;
756	gene	10.3698	-3.72596	0.0198477	0.0288173	gene|gene::XDH	XDH;
757	not_annotated	3224.2	7.27004	2.30816e-08	3.04966e-07	|
758	gene	5331.77	6.85002	1.56523e-10	4.18774e-09	repeat gene|repeat::LINE;gene::VPS72,VPS72,VPS72	VPS72;
759	not_annotated	303.657	6.14452	8.9524e-06	4.16858e-05	|
760	gene	4256.75	6.45908	1.52689e-06	9.9625e-06	repeat gene|repeat::LINE;gene::MLPH,MLPH,MLPH,MLPH,MLPH	MLPH;
761	gene	1161.13	5.97682	9.66824e-07	6.6793e-06	gene|gene::VWF	VWF;
762	gene	3948.99	7.30022	2.21689e-08	2.99931e-07	gene|gene::CSF1R,CSF1R,CSF1R	CSF1R;
763	gene	25.8566	7.03854	0.0056679	0.00917913	gene|gene::PLEKHG4B	PLEKHG4B;
764	gene	513.385	6.67188	5.13905e-07	3.9079e-06	repeat gene|repeat::SINE;gene::KIFC3,KIFC3,KIFC3,KIFC3,KIFC3,KIFC3,KIFC3,KIFC3,KIFC3,KIFC3	KIFC3;
765	not_annotated	174.988	7.57689	8.61993e-09	1.35666e-07	|
766	not_annotated	1251.23	7.15152	5.33466e-08	6.0474e-07	|
767	repeat	2498.1	6.87695	1.36546e-07	1.31209e-06	repeat|repeat::LINE
768	miRNA	8550.86	1.29092	0.0926641	0.116881	gene|gene::MIR25,MCM7,MCM7,MCM7	MIR25;MCM7;
769	miRNA	76314.4	3.31725	0.000645484	0.00135372	gene|gene::MIR92A2;gene::MIR17HG,MIR17HG,MIR92A1	MIR92A2;MIR17HG;MIR92A1;
770	miRNA	816.952	3.54933	9.52025e-05	0.000266633	repeat gene|repeat::Low_complexity,Low_complexity;gene::MIR92B	MIR92B;
771	gene	63.3952	-4.75538	0.000769513	0.0015672	gene|gene::RNF181	RNF181;
772	repeat	139.309	9.63604	0.000142752	0.000372565	repeat|repeat::LINE
773	repeat	231.546	6.13369	3.16959e-05	0.000108073	repeat|repeat::LINE
774	gene	4254.67	6.7414	8.59285e-13	4.12847e-11	gene|gene::SYNE1,SYNE1	SYNE1;
775	repeat	1494.46	4.95396	9.45431e-05	0.000265777	repeat|repeat::DNA
776	gene	382.675	5.24231	4.15686e-05	0.000133957	gene|gene::FKTN,FKTN,FKTN	FKTN;
777	gene	533.89	6.50768	1.2236e-07	1.19754e-06	gene|gene::WDR1,WDR1	WDR1;
778	miRNA	22.9963	0.556307	0.667083	0.687238	gene|gene::MIR3913-1,MIR3913-2;gene::MIR3913-1,MIR3913-2	MIR3913-1;MIR3913-2;
779	not_annotated	98.784	4.61175	0.00124806	0.00238123	|
780	not_annotated	16.3559	0.872043	0.595047	0.620281	|
781	miRNA	159.867	2.42773	0.00233397	0.00414623	gene|gene::ABHD3,MIR320C1,ABHD3	ABHD3;MIR320C1;
782	miRNA	42986.5	3.01385	0.000110065	0.000300617	gene|gene::MIR320A	MIR320A;
783	not_annotated	114.727	8.70815	1.32817e-09	2.50692e-08	|
784	gene	71.3589	5.69821	0.00113434	0.00218796	repeat gene|repeat::LTR;gene::PMM2	PMM2;
785	miRNA	795.571	2.60359	0.000453597	0.00100937	gene|gene::NVL,MIR320B2,NVL,NVL,NVL;gene::MIR320B1	NVL;MIR320B2;MIR320B1;
786	miRNA	89.3654	1.6263	0.128141	0.156765	gene|gene::MIR320D1;gene::PRKDC,PRKDC	MIR320D1;PRKDC;
787	miRNA	3891.72	2.06286	0.0315725	0.0435099	gene|gene::MIR143,CARMN,CARMN	MIR143;CARMN;
788	VTRNA	204.7	-0.736818	0.405851	0.443166	gene|gene::VTRNA1-1	VTRNA1-1;
789	VTRNA	137.061	1.34336	0.146583	0.1768	gene|gene::VTRNA1-2	VTRNA1-2;
790	miRNA	3365.17	-1.71813	0.0349415	0.0477173	gene|gene::MIR183	MIR183;
791	gene	8.01677	-2.88211	0.161404	0.192338	gene|gene::XDH	XDH;
792	gene	113.066	9.34465	0.00022678	0.000551049	gene|gene::PRR5-ARHGAP8,ARHGAP8,ARHGAP8,ARHGAP8	PRR5-ARHGAP8;ARHGAP8;
793	tRNA	27885.4	-6.2576	8.43456e-10	1.68214e-08	tRNA repeat|tRNA::tRNA-Asp-GTC-2-4;repeat::tRNA;tRNA::tRNA-Asp-GTC-2-10;repeat::tRNA;tRNA::tRNA-Asp-GTC-2-5;repeat::tRNA;tRNA::tRNA-Asp-GTC-2-1;repeat::tRNA;tRNA::tRNA-Asp-GTC-2-2;repeat::tRNA;tRNA::tRNA-Asp-GTC-2-6;repeat::tRNA;tRNA::tRNA-Asp-GTC-3-1;repeat::tRNA;tRNA::tRNA-Asp-GTC-2-3;repeat::tRNA;tRNA::tRNA-Asp-GTC-2-7;repeat::tRNA;tRNA::tRNA-Asp-GTC-2-8;repeat::tRNA;gene::LTA4H,LTA4H;tRNA::tR…	tRNA-Asp-GTC-2-4;tRNA-Asp-GTC-2-10;tRNA-Asp-GTC-2-5;tRNA-Asp-GTC-2-1;tRNA-Asp-GTC-2-2;tRNA-Asp-GTC-2-6;tRNA-Asp-GTC-3-1;tRNA-Asp-GTC-2-3;tRNA-Asp-GTC-2-7;tRNA-Asp-GTC-2-8;LTA4H;tRNA-Asp-GTC-2-9;tRNA-Asp-GTC-2-11;LINC00324;
794	tRNA	2532.81	-8.5226	5.1435e-11	1.64748e-09	tRNA repeat gene|tRNA::tRNA-Asp-GTC-1-1;repeat::tRNA;gene::LOC643770	tRNA-Asp-GTC-1-1;LOC643770;
795	miRNA	132.097	7.61842	0.000334215	0.000773009	gene|gene::MIR1-1HG,MIR1-1HG,C20orf166-AS1	MIR1-1HG;C20orf166-AS1;
796	gene: gene_ribosomal	28.2663	-3.34635	0.0195055	0.028477	gene|gene::AMBRA1,AMBRA1,AMBRA1,AMBRA1;gene::AMBRA1,AMBRA1,AMBRA1,AMBRA1;gene::GAPVD1,GAPVD1,GAPVD1;gene::RPS10,RPS10,RPS10,RPS10-NUDT3;gene::RPS10,RPS10,RPS10,RPS10-NUDT3	AMBRA1;GAPVD1;RPS10;RPS10-NUDT3;
797	gene	10.2995	-3.03002	0.0921635	0.116388	gene|gene::CSN2,CSN2	CSN2;
798	miRNA	45.407	-1.33381	0.232779	0.268904	gene|gene::MIR147B,C15orf48,C15orf48	MIR147B;C15orf48;
799	gene	67.6106	0.00530298	0.996119	0.996119	repeat gene|repeat::DNA;gene::ZC3HAV1	ZC3HAV1;
800	miRNA	1247.75	-3.45015	0.00014318	0.000372761	gene|gene::MIR193B,MIR193BHG,MIR193BHG	MIR193B;MIR193BHG;
802	miRNA	57.0335	-2.34831	0.0980932	0.122849	gene|gene::MIR181C	MIR181C;
803	miRNA	1479.94	-3.30438	5.06118e-06	2.64835e-05	gene|gene::NR6A1,MIR181B2,MIR181A2HG,NR6A1,NR6A1;gene::MIR181B1,MIR181A1HG	NR6A1;MIR181B2;MIR181A2HG;MIR181B1;MIR181A1HG;
804	miRNA	50.9851	-2.53922	0.0310315	0.0428762	gene|gene::MIR181D	MIR181D;
805	miRNA	7536.15	-1.86377	0.018986	0.0277953	gene|gene::MIR181A1,MIR181A1HG;gene::NR6A1,NR6A1,NR6A1,MIR181A2,MIR181A2HG	MIR181A1;MIR181A1HG;NR6A1;MIR181A2;MIR181A2HG;
806	tRNA	35.2237	-4.19049	0.000333042	0.000773009	tRNA repeat|tRNA::tRNA-Thr-CGT-2-1;repeat::tRNA	tRNA-Thr-CGT-2-1;
807	tRNA	19.408	-4.75477	0.00187254	0.00342478	tRNA repeat|tRNA::tRNA-Thr-CGT-4-1;repeat::tRNA	tRNA-Thr-CGT-4-1;
808	miRNA	2434.59	-0.778644	0.417987	0.455477	gene|gene::MIR10A	MIR10A;
809	miRNA	1781.73	7.73682	3.01993e-14	2.28005e-12	gene|gene::MIR10B	MIR10B;
810	gene	34.9453	-4.84445	0.0020812	0.00377977	gene|gene::HDLBP,HDLBP,HDLBP,HDLBP,HDLBP,HDLBP	HDLBP;
811	repeat	59.52	4.29123	0.0229635	0.0327975	repeat|repeat::LTR
812	gene	48.4754	-4.60913	0.00052607	0.00112562	gene|gene::XDH	XDH;
813	snoRNA: SNORD	305.182	0.901278	0.275446	0.313761	ncrna gene|ncrna::U31;gene::SNORD31,SNHG1	U31;SNORD31;SNHG1;
814	gene: gene_ribosomal	34.5821	-4.862	0.0016235	0.00300007	gene|gene::RPL3,RPL3	RPL3;
815	miRNA	581529	14.3153	6.79073e-35	2.3926e-32	gene|gene::MIR486-1,MIR486-2,ANK1,ANK1,ANK1,ANK1,ANK1,ANK1,ANK1,ANK1;gene::MIR486-1,MIR486-2,ANK1,ANK1,ANK1,ANK1,ANK1,ANK1,ANK1,ANK1	MIR486-1;MIR486-2;ANK1;
816	gene	19535.6	-0.630182	0.41844	0.4555	repeat gene|repeat::LINE,LINE;gene::PTK2,PTK2,PTK2,PTK2	PTK2;
817	gene	129.75	-2.68246	0.0108103	0.0165123	repeat gene|repeat::LINE;gene::KRBOX4,KRBOX4,KRBOX4,KRBOX4;repeat::LINE;gene::ZNF674,ZNF674,ZNF674	KRBOX4;ZNF674;
818	gene	162.155	8.17205	0.00122074	0.00234178	gene|gene::MUC12	MUC12;
819	miRNA	7082.44	-2.47887	0.000234377	0.000568204	gene piRNA|gene::MIR182;piRNA::piR-hsa-26131	MIR182;piR-hsa-26131;
820	piRNA	228.399	-5.5088	2.72512e-05	9.68403e-05	piRNA|piRNA::piR-hsa-16348,piR-hsa-29251,piR-hsa-15399,piR-hsa-32506,piR-hsa-10246	piR-hsa-16348;piR-hsa-29251;piR-hsa-15399;piR-hsa-32506;piR-hsa-10246;
821	miRNA	12055.5	0.662842	0.485131	0.518486	gene|gene::NDUFAF3,MIR191,DALRD3	NDUFAF3;MIR191;DALRD3;
822	miRNA	4230.11	-2.63886	0.00213894	0.00385813	gene|gene::MIR26B,CTDSP1,CTDSP1,CTDSP1	MIR26B;CTDSP1;
823	miRNA	37068	-2.87394	0.000418108	0.000942304	gene|gene::MIR26A1,CTDSPL,CTDSPL;gene::MIR26A2,CTDSP2	MIR26A1;CTDSPL;MIR26A2;CTDSP2;
824	repeat	60.1378	4.11716	0.00132689	0.00251799	repeat|repeat::LTR
825	tRNA	1432.83	-6.70466	1.64173e-11	5.98383e-10	tRNA repeat|tRNA::tRNA-Trp-CCA-2-1;repeat::tRNA	tRNA-Trp-CCA-2-1;
826	tRNA	472.377	-5.47723	5.94969e-10	1.31017e-08	tRNA repeat|tRNA::tRNA-Trp-CCA-4-1;repeat::tRNA	tRNA-Trp-CCA-4-1;
827	tRNA	579.781	-3.52767	8.73693e-06	4.12274e-05	tRNA repeat|tRNA::tRNA-Trp-CCA-3-1;repeat::tRNA;tRNA::tRNA-Trp-CCA-3-3;repeat::tRNA;tRNA::tRNA-Trp-CCA-5-1;repeat::tRNA;tRNA::tRNA-Trp-CCA-1-1;repeat::tRNA;gene::LINC00324;tRNA::tRNA-Trp-CCA-3-2;repeat::tRNA;gene::LINC00324	tRNA-Trp-CCA-3-1;tRNA-Trp-CCA-3-3;tRNA-Trp-CCA-5-1;tRNA-Trp-CCA-1-1;LINC00324;tRNA-Trp-CCA-3-2;
828	tRNA	738.224	-2.30351	0.0140952	0.0211328	tRNA repeat|tRNA::tRNA-Glu-TTC-4-2;repeat::tRNA;tRNA::tRNA-Glu-TTC-3-1;repeat::tRNA;gene::LOC440570;tRNA::tRNA-Glu-TTC-8-1;repeat::tRNA;gene::LOC103091866,LOC103091866,LOC103091866,LOC103091866,LOC103091866,LOC101929798;tRNA::tRNA-Glu-TTC-4-1;repeat::tRNA;gene::LOC440570,LOC100132147;tRNA::tRNA-Glu-TTC-4-1;repeat::tRNA;gene::LOC440570,LOC100132147	tRNA-Glu-TTC-4-2;tRNA-Glu-TTC-3-1;LOC440570;tRNA-Glu-TTC-8-1;LOC103091866;LOC101929798;tRNA-Glu-TTC-4-1;LOC100132147;
829	gene	18.1938	-1.04358	0.436477	0.473186	repeat gene|repeat::LINE;gene::SPPL3	SPPL3;
830	gene	61.8746	-3.08067	0.00745401	0.0117947	repeat gene|repeat::tRNA;gene::GRID2,GRID2	GRID2;
831	tRNA	10706.4	-3.46543	1.52437e-05	6.29396e-05	tRNA repeat|tRNA::tRNA-Glu-TTC-2-1;repeat::tRNA;tRNA::tRNA-Glu-TTC-2-2;repeat::tRNA	tRNA-Glu-TTC-2-1;tRNA-Glu-TTC-2-2;
832	gene	191.487	-1.88385	0.0640188	0.0836438	repeat gene|repeat::tRNA,LINE;gene::PPP1R12B,PPP1R12B,PPP1R12B	PPP1R12B;
833	gene	69.3089	-3.63499	0.00254949	0.00446901	repeat gene|repeat::tRNA;gene::PACRG,PACRG,PACRG	PACRG;
834	repeat	522.539	-4.72314	6.46555e-05	0.000190364	repeat|repeat::tRNA
835	tRNA	3961.01	-4.74979	1.22444e-08	1.82286e-07	tRNA repeat|tRNA::tRNA-Glu-TTC-1-1;repeat::tRNA;tRNA::tRNA-Glu-TTC-1-2;repeat::tRNA	tRNA-Glu-TTC-1-1;tRNA-Glu-TTC-1-2;
836	repeat	917.819	-1.90115	0.0691172	0.0896404	repeat|repeat::tRNA
837	tRNA	98780.8	-2.12127	0.00774156	0.012195	|tRNA::tRNA-Glu-CTC-1-1;gene::NBPF20,NBPF10,NBPF10;repeat::tRNA;piRNA::piR-hsa-24672,piR-hsa-23289;tRNA::tRNA-Glu-CTC-1-5;gene::NBPF20,NBPF10,NBPF10;repeat::tRNA;piRNA::piR-hsa-23289;tRNA::tRNA-Glu-CTC-1-7;gene::NBPF20,NBPF10,NBPF10;repeat::tRNA;piRNA::piR-hsa-24672,piR-hsa-23289;tRNA::tRNA-Glu-CTC-1-2;gene::NBPF20,NBPF10,NBPF10;repeat::tRNA;piRNA::piR-hsa-23289;tRNA::tRNA-Glu-CTC-1-6;gene::NBPF2…	tRNA-Glu-CTC-1-1;NBPF20;NBPF10;piR-hsa-24672;piR-hsa-23289;tRNA-Glu-CTC-1-5;tRNA-Glu-CTC-1-7;tRNA-Glu-CTC-1-2;tRNA-Glu-CTC-1-6;tRNA-Glu-CTC-1-3;tRNA-Glu-CTC-2-1;tRNA-Glu-CTC-1-4;
838	repeat	4623.66	-1.36805	0.1032	0.128635	repeat|repeat::tRNA
839	gene	4.35673	-1.83249	0.473053	0.507116	gene|gene::HNRNPA2B1,HNRNPA2B1	HNRNPA2B1;
840	miRNA	2064.77	-4.01634	0.000374875	0.000853972	gene|gene::MIR19B2;gene::MIR17HG,MIR17HG,MIR19B1	MIR19B2;MIR17HG;MIR19B1;
841	miRNA	108.893	-2.10734	0.0793564	0.101919	gene|gene::MIR17HG,MIR17HG,MIR19A	MIR17HG;MIR19A;
842	gene	22.8618	-4.07939	0.00946942	0.0146119	gene|gene::LTF,LTF,LTF,LTF	LTF;
843	miRNA	369.424	4.80715	2.39401e-07	2.07416e-06	gene|gene::ELMO3,MIR328	ELMO3;MIR328;
844	not_annotated	118.187	6.81708	0.000112339	0.000305938	|
845	tRNA	410.856	-2.40833	0.00509329	0.00835964	tRNA repeat|tRNA::tRNA-Val-CAC-3-1;repeat::tRNA	tRNA-Val-CAC-3-1;
846	tRNA	1180.73	-1.81717	0.0254861	0.036111	tRNA repeat piRNA|tRNA::tRNA-Val-AAC-2-1;repeat::tRNA;piRNA::piR-hsa-23655,piR-hsa-28877,piR-hsa-28876	tRNA-Val-AAC-2-1;piR-hsa-23655;piR-hsa-28877;piR-hsa-28876;
847	tRNA	914.581	-3.77939	1.42475e-05	5.97263e-05	tRNA repeat piRNA|tRNA::tRNA-Arg-TCT-1-1;repeat::tRNA;piRNA::piR-hsa-31280,piR-hsa-32299	tRNA-Arg-TCT-1-1;piR-hsa-31280;piR-hsa-32299;
848	tRNA	3137.76	-4.55039	1.30904e-05	5.64756e-05	tRNA repeat|tRNA::tRNA-Val-CAC-2-1;repeat::tRNA	tRNA-Val-CAC-2-1;
849	tRNA	2848.07	-5.87008	1.58477e-10	4.18774e-09	tRNA repeat|tRNA::tRNA-Val-TAC-1-2;repeat::tRNA;tRNA::tRNA-Val-TAC-1-1;repeat::tRNA	tRNA-Val-TAC-1-2;tRNA-Val-TAC-1-1;
850	tRNA	232.775	-2.32658	0.00758333	0.0119635	tRNA repeat|tRNA::tRNA-Arg-TCT-3-2;repeat::tRNA	tRNA-Arg-TCT-3-2;
851	tRNA	1298.62	-4.52374	7.88774e-05	0.000227176	tRNA repeat|tRNA::tRNA-Thr-AGT-1-2;repeat::tRNA;gene::CTC1,CTC1;tRNA::tRNA-Thr-AGT-1-1;repeat::tRNA;gene::CTC1,CTC1;tRNA::tRNA-Thr-AGT-1-3;repeat::tRNA;gene::CTC1,CTC1;tRNA::tRNA-Thr-AGT-2-2;repeat::tRNA;gene::CTC1,CTC1;tRNA::tRNA-Thr-AGT-2-1;repeat::tRNA;gene::CTC1,CTC1;tRNA::tRNA-Thr-AGT-6-1;repeat::tRNA;gene::CTC1,CTC1;tRNA::tRNA-Thr-AGT-5-1;repeat::tRNA;gene::CTC1,CTC1;tRNA::tRNA-Thr-CGT-3-1;…	tRNA-Thr-AGT-1-2;CTC1;tRNA-Thr-AGT-1-1;tRNA-Thr-AGT-1-3;tRNA-Thr-AGT-2-2;tRNA-Thr-AGT-2-1;tRNA-Thr-AGT-6-1;tRNA-Thr-AGT-5-1;tRNA-Thr-CGT-3-1;
852	tRNA	240.819	-2.67233	0.00551448	0.00899508	tRNA repeat gene|tRNA::tRNA-Arg-CCT-2-1;repeat::tRNA;gene::KCTD2	tRNA-Arg-CCT-2-1;KCTD2;
853	tRNA	58.9445	-6.20083	3.65595e-05	0.000121139	tRNA repeat|tRNA::tRNA-Arg-TCG-5-1;repeat::tRNA	tRNA-Arg-TCG-5-1;
854	tRNA	360.974	-4.37774	0.00147625	0.00275688	tRNA repeat|tRNA::tRNA-Arg-CCG-2-1;repeat::tRNA	tRNA-Arg-CCG-2-1;
855	tRNA	47.6613	-3.33252	0.00733808	0.0116287	tRNA repeat|tRNA::tRNA-Arg-TCG-2-1;repeat::tRNA	tRNA-Arg-TCG-2-1;
856	tRNA	417.103	-5.92863	1.42399e-08	2.00251e-07	tRNA repeat|tRNA::tRNA-Arg-TCG-1-1;repeat::tRNA	tRNA-Arg-TCG-1-1;
857	tRNA	257.28	-1.3547	0.23714	0.273345	tRNA repeat|tRNA::tRNA-Val-CAC-7-1;repeat::tRNA	tRNA-Val-CAC-7-1;
858	tRNA	256.393	-5.2115	1.8952e-07	1.74438e-06	tRNA repeat|tRNA::tRNA-Val-TAC-2-1;repeat::tRNA	tRNA-Val-TAC-2-1;
859	tRNA	560.701	-1.7297	0.0628807	0.0822585	tRNA piRNA repeat gene|tRNA::tRNA-Arg-CCT-4-1;piRNA::piR-hsa-426;repeat::tRNA;gene::FMC1,FMC1,FMC1,LUC7L2	tRNA-Arg-CCT-4-1;piR-hsa-426;FMC1;LUC7L2;
860	tRNA	822.466	-8.30069	4.67847e-10	1.09892e-08	|tRNA::tRNA-Arg-TCG-3-1;gene::KCTD2;repeat::tRNA;piRNA::piR-hsa-12423,piR-hsa-1008;tRNA::tRNA-Arg-CCG-1-3;gene::KCTD2;repeat::tRNA;piRNA::piR-hsa-12423,piR-hsa-1008,piR-hsa-17520;tRNA::tRNA-Arg-CCG-1-2;gene::KCTD2;repeat::tRNA;piRNA::piR-hsa-17520,piR-hsa-12423,piR-hsa-1008,piR-hsa-11341;tRNA::tRNA-Arg-CCG-1-1;gene::KCTD2;repeat::tRNA;piRNA::piR-hsa-12423,piR-hsa-1008,piR-hsa-17520	tRNA-Arg-TCG-3-1;KCTD2;piR-hsa-12423;piR-hsa-1008;tRNA-Arg-CCG-1-3;piR-hsa-17520;tRNA-Arg-CCG-1-2;piR-hsa-11341;tRNA-Arg-CCG-1-1;
861	tRNA	57.9683	-3.35961	0.000876911	0.00173251	tRNA repeat gene|tRNA::tRNA-Arg-TCT-2-1;repeat::tRNA;gene::HES7,HES7	tRNA-Arg-TCT-2-1;HES7;
862	tRNA	7.22295	-2.7821	0.132797	0.162085	tRNA repeat|tRNA::tRNA-Val-TAC-3-1;repeat::tRNA	tRNA-Val-TAC-3-1;
863	tRNA	10556.6	-2.23852	0.0023599	0.00417825	|tRNA::tRNA-Val-CAC-4-1;repeat::tRNA;piRNA::piR-hsa-6145,piR-hsa-24684,piR-hsa-6144,piR-hsa-6148,piR-hsa-23656,piR-hsa-23330,piR-hsa-24683;tRNA::tRNA-Val-CAC-5-1;gene::LOC101929798;repeat::tRNA;piRNA::piR-hsa-6145,piR-hsa-24684,piR-hsa-6144,piR-hsa-6148,piR-hsa-23656,piR-hsa-23330,piR-hsa-24683;tRNA::tRNA-Val-CAC-1-1;gene::LOC101929798;repeat::tRNA;piRNA::piR-hsa-6145,piR-hsa-24684,piR-hsa-6144,p…	tRNA-Val-CAC-4-1;piR-hsa-6145;piR-hsa-24684;piR-hsa-6144;piR-hsa-6148;piR-hsa-23656;piR-hsa-23330;piR-hsa-24683;tRNA-Val-CAC-5-1;LOC101929798;tRNA-Val-CAC-1-1;tRNA-Val-AAC-1-4;tRNA-Val-CAC-1-5;tRNA-Val-CAC-1-2;tRNA-Val-AAC-1-2;tRNA-Val-AAC-1-3;tRNA-Val-CAC-1-4;tRNA-Val-CAC-1-6;tRNA-Val-AAC-1-1;tRNA-Val-AAC-1-5;tRNA-Val-CAC-1-3;
864	gene	1488.38	2.76686	0.000379052	0.000859781	repeat gene|repeat::scRNA;repeat::scRNA;gene::STAG1	STAG1;
865	repeat	1002.87	2.788	0.00104687	0.00203408	repeat|repeat::scRNA
866	repeat	2090.31	2.80782	0.000121835	0.000325201	repeat|repeat::scRNA
867	repeat	2452.55	2.90934	0.000278257	0.000659458	repeat|repeat::scRNA
868	repeat	6627.44	0.507236	0.564396	0.591831	repeat|repeat::scRNA
869	gene	731.605	2.61411	0.00988135	0.0151811	repeat gene|repeat::scRNA;gene::ATP10A	ATP10A;
870	repeat	1253.94	3.02646	0.000188483	0.000470984	repeat|repeat::scRNA
871	gene	2008.43	2.52115	0.00156578	0.00290867	repeat gene|repeat::scRNA;gene::CBR4	CBR4;
872	gene	902.308	2.71543	0.000277336	0.00065875	repeat gene|repeat::scRNA;gene::PARD3,PARD3,PARD3,PARD3,PARD3,PARD3,PARD3,PARD3	PARD3;
873	lncRNA: AS	2841.86	2.66005	0.00100811	0.00196237	repeat gene|repeat::scRNA;gene::ZNF436-AS1,ZNF436-AS1	ZNF436-AS1;
874	not_annotated	165.708	1.79119	0.017229	0.02547	|
875	piRNA	1.08038e+06	2.69644	0.000477473	0.00104707	gene repeat piRNA|repeat::scRNA;piRNA::piR-hsa-32187,piR-hsa-32161,piR-hsa-32162,piR-hsa-32159,piR-hsa-32160,piR-hsa-32179,piR-hsa-32167,piR-hsa-32158;gene::RXRB,RXRB,RXRB;repeat::scRNA;piRNA::piR-hsa-32187,piR-hsa-32161,piR-hsa-32162,piR-hsa-32159,piR-hsa-32160,piR-hsa-32179,piR-hsa-32167,piR-hsa-32158	piR-hsa-32187;piR-hsa-32161;piR-hsa-32162;piR-hsa-32159;piR-hsa-32160;piR-hsa-32179;piR-hsa-32167;piR-hsa-32158;RXRB;
876	gene	1218.65	2.84166	0.000481096	0.00105066	repeat gene|repeat::SINE,scRNA;gene::EHD2;repeat::scRNA;gene::CLK1,CLK1,CLK1,CLK1	EHD2;CLK1;
877	repeat	81994.3	1.6871	0.0256412	0.0362337	repeat|repeat::scRNA
878	not_annotated	232.489	6.35301	1.30109e-07	1.2617e-06	|
879	miRNA	1058.54	-5.21635	6.46523e-08	6.97322e-07	gene|gene::MIR23B,C9orf3,C9orf3	MIR23B;C9orf3;
880	miRNA	2099.18	-3.56397	1.40325e-06	9.38759e-06	gene|gene::MIR23A	MIR23A;
881	gene	54.146	-5.88756	9.73222e-05	0.000269999	gene|gene::EEF1G	EEF1G;
882	repeat	606.648	7.0431	0.00492878	0.00812749	repeat|repeat::LINE
883	gene	140.469	7.87392	0.000317246	0.000743523	gene|gene::KAZN,KAZN	KAZN;
884	gene	1231.29	-2.03981	0.0170381	0.0252585	repeat gene|repeat::LINE;gene::MORC4,MORC4	MORC4;
885	gene	90.3081	-4.68962	4.24608e-05	0.000136417	repeat gene|repeat::tRNA;gene::PPA1	PPA1;
886	gene	144.563	-5.18442	4.09112e-06	2.2176e-05	repeat gene|repeat::LTR;gene::PHEX,PHEX	PHEX;
887	tRNA	8083.51	-7.54987	3.43897e-10	8.26134e-09	tRNA repeat gene|tRNA::tRNA-Glu-TTC-9-1;repeat::tRNA;gene::ABI2,ABI2,ABI2,ABI2	tRNA-Glu-TTC-9-1;ABI2;
888	repeat	62.8369	1.22678	0.238514	0.274629	repeat|repeat::LTR;repeat::LTR
889	gene	297.933	-6.82282	3.7162e-07	2.99849e-06	repeat gene|repeat::LINE,tRNA;gene::KCNQ5,KCNQ5,KCNQ5,KCNQ5,KCNQ5	KCNQ5;
890	tRNA	109549	-5.13804	5.37801e-08	6.0474e-07	tRNA repeat|tRNA::tRNA-Gly-GCC-1-5;repeat::tRNA;tRNA::tRNA-Gly-GCC-1-2;repeat::tRNA;tRNA::tRNA-Gly-GCC-1-4;repeat::tRNA;tRNA::tRNA-Gly-GCC-1-1;repeat::tRNA;tRNA::tRNA-Gly-GCC-1-3;repeat::tRNA	tRNA-Gly-GCC-1-5;tRNA-Gly-GCC-1-2;tRNA-Gly-GCC-1-4;tRNA-Gly-GCC-1-1;tRNA-Gly-GCC-1-3;
891	repeat	79.3868	-4.92124	0.000348635	0.000804601	repeat|repeat::tRNA
892	gene	109.996	-4.09138	0.000650673	0.0013619	gene|gene::THSD4	THSD4;
893	gene	59.7385	-3.03949	0.0268822	0.037886	repeat gene|repeat::tRNA;gene::MFSD9,MFSD9,MFSD9,MFSD9,MFSD9	MFSD9;
894	tRNA	8195.37	-5.51277	4.06296e-08	4.88017e-07	tRNA|tRNA::tRNA-Gly-CCC-2-1;tRNA::tRNA-Gly-CCC-2-2	tRNA-Gly-CCC-2-1;tRNA-Gly-CCC-2-2;
895	tRNA	1173.71	-3.34733	7.31653e-05	0.000213046	tRNA repeat|tRNA::tRNA-Gly-TCC-2-1;repeat::tRNA;gene::NBPF20,NBPF10,NBPF10;tRNA::tRNA-Gly-TCC-2-5;repeat::tRNA;gene::NBPF20,NBPF10,NBPF10;tRNA::tRNA-Gly-TCC-2-2;repeat::tRNA;gene::NBPF20,NBPF10,NBPF10;tRNA::tRNA-Gly-TCC-2-6;repeat::tRNA;gene::NBPF20,NBPF10,NBPF10;tRNA::tRNA-Gly-TCC-2-3;repeat::tRNA;gene::NBPF20,NBPF10,NBPF10;tRNA::tRNA-Gly-TCC-2-4;repeat::tRNA;gene::NBPF20,NBPF10,NBPF10	tRNA-Gly-TCC-2-1;NBPF20;NBPF10;tRNA-Gly-TCC-2-5;tRNA-Gly-TCC-2-2;tRNA-Gly-TCC-2-6;tRNA-Gly-TCC-2-3;tRNA-Gly-TCC-2-4;
896	not_annotated	1391.44	5.5593	1.68812e-05	6.78456e-05	|
897	repeat	875.757	-6.29814	2.24168e-08	2.99931e-07	repeat|repeat::tRNA,LINE
898	tRNA	714212	-4.74563	2.94212e-07	2.469e-06	|gene::COLQ,COLQ;repeat::tRNA;piRNA::piR-hsa-26508,piR-hsa-28131,piR-hsa-12790,piR-hsa-2106,piR-hsa-25779,piR-hsa-25780,piR-hsa-20757;tRNA::tRNA-Gly-GCC-5-1;gene::VAC14;repeat::tRNA;piRNA::piR-hsa-1207,piR-hsa-12790,piR-hsa-2106,piR-hsa-2107,piR-hsa-25779,piR-hsa-25780,piR-hsa-25781,piR-hsa-25782,piR-hsa-25783,piR-hsa-18709;tRNA::tRNA-Gly-GCC-2-5;gene::VAC14;repeat::tRNA;piRNA::piR-hsa-26508,piR-…	COLQ;piR-hsa-26508;piR-hsa-28131;piR-hsa-12790;piR-hsa-2106;piR-hsa-25779;piR-hsa-25780;piR-hsa-20757;tRNA-Gly-GCC-5-1;piR-hsa-1207;piR-hsa-2107;piR-hsa-25781;piR-hsa-25782;piR-hsa-25783;piR-hsa-18709;tRNA-Gly-GCC-2-5;piR-hsa-23638;piR-hsa-23637;piR-hsa-28322;tRNA-Gly-GCC-2-6;tRNA-Gly-GCC-2-1;piR-hsa-27124;piR-hsa-624;tRNA-Gly-CCC-1-2;tRNA-Gly-GCC-2-3;tRNA-Gly-CCC-1-1;tRNA-Gly-GCC-3-1;tRNA-Gly-GC…
899	tRNA	62.8128	-4.94849	0.000357989	0.000822597	tRNA repeat gene|tRNA::tRNA-Gly-TCC-3-1;repeat::tRNA;gene::LINC00324	tRNA-Gly-TCC-3-1;LINC00324;
900	tRNA	1011.5	-7.1324	1.89102e-09	3.50668e-08	tRNA repeat|repeat::SINE,tRNA;repeat::tRNA;tRNA::tRNA-Gly-TCC-1-1;repeat::tRNA	tRNA-Gly-TCC-1-1;
901	tRNA	632.102	-7.31707	2.75301e-10	6.92841e-09	tRNA repeat gene|tRNA::tRNA-Gly-CCC-3-1;repeat::tRNA;gene::ULK2,ULK2	tRNA-Gly-CCC-3-1;ULK2;
902	tRNA	1996.59	-6.07332	4.86106e-08	5.58494e-07	tRNA piRNA repeat gene|tRNA::tRNA-Val-CAC-8-1;repeat::tRNA;piRNA::piR-hsa-20757;tRNA::tRNA-Gly-CCC-6-1;repeat::tRNA;gene::LOC101929798	tRNA-Val-CAC-8-1;piR-hsa-20757;tRNA-Gly-CCC-6-1;LOC101929798;
903	tRNA	86.8623	-1.71701	0.11374	0.140776	tRNA repeat|tRNA::tRNA-Ser-TGA-1-1;repeat::tRNA	tRNA-Ser-TGA-1-1;
904	tRNA	893.12	0.928577	0.399615	0.437713	|tRNA::tRNA-Ser-GCT-4-3;piRNA::piR-hsa-26589,piR-hsa-26591,piR-hsa-26590,piR-hsa-26592,piR-hsa-26593;repeat::tRNA;gene::MIR4521;tRNA::tRNA-Ser-GCT-4-2;piRNA::piR-hsa-26593,piR-hsa-26590,piR-hsa-26592,piR-hsa-26589,piR-hsa-26591;repeat::tRNA;gene::MIR4521;tRNA::tRNA-Ser-GCT-4-1;piRNA::piR-hsa-26590,piR-hsa-26592,piR-hsa-26589,piR-hsa-26591,piR-hsa-26593;repeat::tRNA;gene::MIR4521;tRNA::tRNA-Ser-GC…	tRNA-Ser-GCT-4-3;piR-hsa-26589;piR-hsa-26591;piR-hsa-26590;piR-hsa-26592;piR-hsa-26593;tRNA-Ser-GCT-4-2;tRNA-Ser-GCT-4-1;tRNA-Ser-GCT-3-1;LOC102724064;
905	tRNA	1424.94	-2.06438	0.00795933	0.0125008	tRNA repeat piRNA|tRNA::tRNA-Ser-TGA-2-1;repeat::tRNA;piRNA::piR-hsa-32170,piR-hsa-28590;tRNA::tRNA-Ser-AGA-1-1;repeat::tRNA;piRNA::piR-hsa-28590,piR-hsa-32170,piR-hsa-21126;tRNA::tRNA-Ser-TGA-4-1;repeat::tRNA;piRNA::piR-hsa-32170,piR-hsa-28590	tRNA-Ser-TGA-2-1;piR-hsa-32170;piR-hsa-28590;tRNA-Ser-AGA-1-1;piR-hsa-21126;tRNA-Ser-TGA-4-1;
906	tRNA	171.623	2.6289	0.0181129	0.0265908	tRNA repeat|tRNA::tRNA-Leu-TAA-1-1;repeat::tRNA	tRNA-Leu-TAA-1-1;
907	tRNA	24.2738	-3.66913	0.0152587	0.0228125	tRNA repeat|tRNA::tRNA-Ser-CGA-4-1;repeat::tRNA	tRNA-Ser-CGA-4-1;
908	gene	7.34817	-2.56454	0.249603	0.286616	gene|gene::EFHD1,EFHD1,EFHD1	EFHD1;
909	miRNA	3904.91	4.79625	8.94719e-07	6.30478e-06	gene|gene::MIR3615,SLC9A3R1	MIR3615;SLC9A3R1;
910	gene	761.156	-7.24179	1.99575e-07	1.81854e-06	gene|gene::SPP1,SPP1,SPP1,SPP1,SPP1	SPP1;
911	not_annotated	446.362	5.66149	1.08795e-05	4.93546e-05	|
912	gene	394.189	5.19197	0.000181932	0.000455693	repeat gene|repeat::LTR;gene::GRM1,GRM1,GRM1,GRM1	GRM1;
913	lncRNA: AS	586.368	5.87192	6.64359e-06	3.309e-05	gene|gene::LIPE-AS1,LIPE-AS1	LIPE-AS1;
914	gene	7.98027	-3.19061	0.0513753	0.0681352	gene|gene::ACTR2,ACTR2;gene::ACTR2,ACTR2	ACTR2;
915	gene	126.513	-6.66489	7.23058e-06	3.50584e-05	gene|gene::LALBA	LALBA;
916	miRNA	94.6959	-1.95518	0.0501798	0.0666332	gene|gene::MIRLET7B,MIRLET7BHG,MIRLET7BHG	MIRLET7B;MIRLET7BHG;
917	miRNA	1893.58	-0.660252	0.536249	0.566816	gene|gene::MIR100,MIR100HG,MIR100HG,MIR100HG,MIR100HG,MIR100HG,MIR100HG,MIR100HG,MIR100HG,MIR100HG,MIR100HG,MIR100HG,MIR100HG,MIR100HG,MIR100HG	MIR100;MIR100HG;
918	miRNA	8042.23	-1.73375	0.0207134	0.0298692	gene|gene::SPACA6P-AS,MIR99B,SPACA6	SPACA6P-AS;MIR99B;SPACA6;
919	miRNA	19885.1	-2.6511	0.000361946	0.000829884	gene|gene::MIR99AHG,MIR99AHG,MIR99AHG,MIR99AHG,MIR99AHG,MIR99A,MIR99AHG,MIR99AHG,MIR99AHG,MIR99AHG,MIR99AHG,MIR99AHG,MIR99AHG,MIR99AHG,MIR99AHG	MIR99AHG;MIR99A;
920	not_annotated	78.5961	8.58499	1.19723e-06	8.11199e-06	|
921	tRNA	62.1759	-4.22955	0.000195775	0.000485761	tRNA repeat piRNA|tRNA::tRNA-Ala-AGC-4-1;repeat::tRNA;piRNA::piR-hsa-28378,piR-hsa-28374	tRNA-Ala-AGC-4-1;piR-hsa-28378;piR-hsa-28374;
922	tRNA	588.775	-6.5152	1.43984e-08	2.00251e-07	tRNA repeat gene|tRNA::tRNA-Cys-GCA-15-1;repeat::tRNA;gene::ZNF767P,ZNF767P;tRNA::tRNA-Cys-GCA-8-1;repeat::tRNA;gene::ZNF767P,ZNF767P	tRNA-Cys-GCA-15-1;ZNF767P;tRNA-Cys-GCA-8-1;
923	tRNA	29.1449	-4.12107	0.00211242	0.00381679	tRNA repeat gene|tRNA::tRNA-Cys-GCA-13-1;repeat::tRNA;tRNA::tRNA-Cys-GCA-20-1;repeat::tRNA;gene::ZNF767P,ZNF767P;tRNA::tRNA-Cys-GCA-22-1;repeat::tRNA;gene::ZNF767P,ZNF767P	tRNA-Cys-GCA-13-1;tRNA-Cys-GCA-20-1;ZNF767P;tRNA-Cys-GCA-22-1;
924	not_annotated	32.8564	-4.64664	0.00567074	0.00917913	|
925	not_annotated	146.223	-0.68972	0.509448	0.54065	|
926	tRNA	4562.36	-2.61862	0.000799852	0.00161653	tRNA repeat piRNA|tRNA::tRNA-Ala-TGC-3-2;repeat::tRNA;piRNA::piR-hsa-11256,piR-hsa-28374,piR-hsa-28378;tRNA::tRNA-Ala-CGC-2-1;repeat::tRNA;piRNA::piR-hsa-11256,piR-hsa-28374,piR-hsa-28378;tRNA::tRNA-Ala-TGC-3-1;repeat::tRNA;piRNA::piR-hsa-28374,piR-hsa-28378,piR-hsa-11256	tRNA-Ala-TGC-3-2;piR-hsa-11256;piR-hsa-28374;piR-hsa-28378;tRNA-Ala-CGC-2-1;tRNA-Ala-TGC-3-1;
927	tRNA	116.851	1.02648	0.205301	0.239254	tRNA repeat|tRNA::tRNA-Cys-GCA-1-1;repeat::tRNA	tRNA-Cys-GCA-1-1;
928	tRNA	253.994	-3.69487	4.91507e-05	0.000152801	|tRNA::tRNA-Ile-AAT-7-1;repeat::tRNA;piRNA::piR-hsa-23566,piR-hsa-27513,piR-hsa-28185;tRNA::tRNA-Ile-AAT-1-1;repeat::tRNA;piRNA::piR-hsa-28186,piR-hsa-27513,piR-hsa-23566;tRNA::tRNA-Ile-AAT-5-2;repeat::tRNA;piRNA::piR-hsa-28186,piR-hsa-23566,piR-hsa-27513;tRNA::tRNA-Ile-AAT-5-5;repeat::tRNA;piRNA::piR-hsa-28186,piR-hsa-27513;tRNA::tRNA-Ile-AAT-8-1;repeat::tRNA;piRNA::piR-hsa-23566,piR-hsa-27513;t…	tRNA-Ile-AAT-7-1;piR-hsa-23566;piR-hsa-27513;piR-hsa-28185;tRNA-Ile-AAT-1-1;piR-hsa-28186;tRNA-Ile-AAT-5-2;tRNA-Ile-AAT-5-5;tRNA-Ile-AAT-8-1;tRNA-Ile-AAT-5-1;tRNA-Ile-AAT-5-4;tRNA-Ile-AAT-5-3;tRNA-Ile-AAT-7-2;
929	repeat	452.509	5.81746	2.07078e-07	1.85492e-06	repeat|repeat::tRNA
930	tRNA	357.204	-6.24466	7.9071e-08	8.19392e-07	tRNA repeat|tRNA::tRNA-Ala-CGC-3-1;repeat::tRNA	tRNA-Ala-CGC-3-1;
931	gene	151.912	8.02465	0.00148774	0.00277345	gene|gene::MYLK,MYLK,MYLK,MYLK,MYLK	MYLK;
932	tRNA	66.1496	-5.94121	6.92003e-05	0.000202057	tRNA repeat piRNA|tRNA::tRNA-Ala-CGC-1-1;repeat::tRNA;piRNA::piR-hsa-28374,piR-hsa-28378;tRNA::tRNA-Ala-TGC-2-1;repeat::tRNA;piRNA::piR-hsa-28374,piR-hsa-28378	tRNA-Ala-CGC-1-1;piR-hsa-28374;piR-hsa-28378;tRNA-Ala-TGC-2-1;
933	tRNA	7525.12	-0.676528	0.387201	0.424996	|tRNA::tRNA-Ala-AGC-3-1;repeat::tRNA;piRNA::piR-hsa-28402,piR-hsa-28403,piR-hsa-28406,piR-hsa-28401,piR-hsa-28404,piR-hsa-28405,piR-hsa-28407,piR-hsa-28419,piR-hsa-28421;tRNA::tRNA-Ala-AGC-5-1;repeat::tRNA;piRNA::piR-hsa-28402,piR-hsa-28403,piR-hsa-28406,piR-hsa-28401,piR-hsa-28404,piR-hsa-28405,piR-hsa-28407,piR-hsa-28419,piR-hsa-28421;tRNA::tRNA-Ala-AGC-7-1;repeat::tRNA;piRNA::piR-hsa-28404,piR…	tRNA-Ala-AGC-3-1;piR-hsa-28402;piR-hsa-28403;piR-hsa-28406;piR-hsa-28401;piR-hsa-28404;piR-hsa-28405;piR-hsa-28407;piR-hsa-28419;piR-hsa-28421;tRNA-Ala-AGC-5-1;tRNA-Ala-AGC-7-1;tRNA-Ala-CGC-4-1;piR-hsa-28819;tRNA-Ala-AGC-2-1;tRNA-Ala-AGC-2-2;piR-hsa-28392;piR-hsa-28393;piR-hsa-28391;
934	tRNA	2488.76	-0.467601	0.603671	0.628032	|tRNA::tRNA-Cys-GCA-2-1;repeat::tRNA;piRNA::piR-hsa-28394,piR-hsa-28398,piR-hsa-28397,piR-hsa-28396;tRNA::tRNA-Cys-GCA-2-3;repeat::tRNA;piRNA::piR-hsa-28394,piR-hsa-28398,piR-hsa-28397,piR-hsa-28396;tRNA::tRNA-Cys-GCA-2-4;repeat::tRNA;piRNA::piR-hsa-28394,piR-hsa-28398,piR-hsa-28397,piR-hsa-28396;tRNA::tRNA-Cys-GCA-2-2;repeat::tRNA;piRNA::piR-hsa-28394,piR-hsa-28398,piR-hsa-28396,piR-hsa-28397	tRNA-Cys-GCA-2-1;piR-hsa-28394;piR-hsa-28398;piR-hsa-28397;piR-hsa-28396;tRNA-Cys-GCA-2-3;tRNA-Cys-GCA-2-4;tRNA-Cys-GCA-2-2;
935	gene	140.683	7.18143	4.66782e-07	3.62786e-06	repeat gene|repeat::LTR;gene::FRMD4A,FRMD4A,FRMD4A	FRMD4A;
936	gene	6.70134	-1.99785	0.42634	0.462671	repeat gene|repeat::SINE;gene::SRRM2	SRRM2;
937	gene	798.215	6.86282	1.27914e-06	8.61181e-06	gene|gene::ARHGAP39,ARHGAP39,ARHGAP39	ARHGAP39;
938	gene	116.901	7.37001	3.67435e-05	0.000121368	repeat gene|repeat::DNA;gene::ADGRG2,ADGRG2,ADGRG2,ADGRG2,ADGRG2,ADGRG2,ADGRG2,ADGRG2,ADGRG2	ADGRG2;
939	gene	292.196	-7.4632	4.72388e-08	5.48697e-07	gene|gene::EEF1A1;gene::EEF1A1	EEF1A1;
940	gene: gene_ribosomal	8.70178	-3.28927	0.0433044	0.0580137	gene|gene::RPL27A;gene::RPL27A	RPL27A;
941	not_annotated	59.2445	-5.05134	0.000676194	0.0013987	|
942	miRNA	19655.6	-3.54331	6.40812e-07	4.67129e-06	gene|gene::MIR3142HG,MIR146A	MIR3142HG;MIR146A;
943	miRNA	76866.8	-5.01111	1.40342e-12	6.18088e-11	gene|gene::MIR146B	MIR146B;
944	gene	2.71828	-1.30114	0.610644	0.634038	gene|gene::PRKAR1A,PRKAR1A,PRKAR1A,PRKAR1A,PRKAR1A,PRKAR1A	PRKAR1A;
945	not_annotated	172.008	4.21529	0.000971251	0.00189412	|
946	gene	76.1682	7.94052	0.0017047	0.00312824	gene|gene::HDC,HDC	HDC;
947	repeat	232.486	6.8806	1.68061e-05	6.78018e-05	repeat|repeat::LTR;repeat::LTR;repeat::LTR
948	not_annotated	864.432	4.25683	0.00263528	0.00459247	|
949	gene	715.539	5.55247	5.60105e-05	0.000168191	repeat gene|repeat::LINE;gene::TNFAIP8,TNFAIP8,TNFAIP8	TNFAIP8;
950	repeat	867.541	3.84283	0.00418785	0.00700405	repeat|repeat::LINE;repeat::LINE
951	repeat	767.025	6.54408	8.08293e-06	3.88348e-05	repeat|repeat::DNA;repeat::DNA;repeat::DNA
952	gene	414.297	6.85685	9.80731e-08	9.96762e-07	repeat gene|repeat::LTR;gene::ANKFN1	ANKFN1;
953	gene	2662.03	4.09131	0.00215986	0.00387602	gene|gene::RERE,RERE	RERE;
954	not_annotated	447.926	6.05002	0.000261894	0.000626293	|
955	miRNA	59435.8	-0.417663	0.597597	0.622325	repeat|repeat::rRNA;gene::MIR7641-2,DUSP5P1,RHOU;repeat::rRNA;gene::MIR7641-2;repeat::rRNA;gene::MIR7641-2;repeat::rRNA;gene::MIR7641-2;repeat::rRNA;gene::MIR7641-2;repeat::rRNA;gene::MIR7641-2;repeat::rRNA;gene::MIR7641-2;repeat::rRNA;gene::MIR7641-2;repeat::rRNA;gene::MIR7641-2;repeat::rRNA;gene::MIR7641-2;repeat::rRNA;gene::MIR7641-2;repeat::rRNA;gene::MIR7641-2;repeat::rRNA;gene::MIR7641-2;re…	rRNA;MIR7641-2;DUSP5P1;RHOU;
956	rRNA	146.345	3.38617	0.00821269	0.0128795	repeat gene|repeat::rRNA;gene::MAEL,MAEL,MAEL	rRNA;MAEL;
957	rRNA	221.613	4.36526	0.000949103	0.00185435	repeat|repeat::rRNA	rRNA;
958	rRNA	29.7816	0.0642929	0.96941	0.97217	repeat|repeat::rRNA	rRNA;
959	rRNA	15.6906	-0.596883	0.605612	0.629431	repeat gene|repeat::rRNA;gene::OSBPL1A,OSBPL1A,OSBPL1A	rRNA;OSBPL1A;
960	rRNA	90.6855	-2.95442	0.00421384	0.00703638	repeat|repeat::rRNA	rRNA;
961	rRNA	12.0946	-3.53097	0.0281382	0.0393414	repeat|repeat::rRNA	rRNA;
962	miRNA	9398.87	-2.17703	0.00934962	0.0144693	gene|gene::NFYC,NFYC,MIR30E,NFYC,NFYC,NFYC,NFYC,NFYC	NFYC;MIR30E;
963	miRNA	98503.8	-5.61314	1.19364e-13	7.88546e-12	gene|gene::MIR30A	MIR30A;
964	miRNA	28358.3	-0.550964	0.446014	0.482535	gene|gene::MIR30D	MIR30D;
965	not_annotated	6.62498	-2.30694	0.249738	0.286616	|
966	miRNA	308.362	0.977579	0.410385	0.447655	gene|gene::MIR339,C7orf50,C7orf50,C7orf50,C7orf50,C7orf50	MIR339;C7orf50;
967	gene	343.856	6.77935	3.17763e-11	1.04961e-09	gene|gene::SLC35F3	SLC35F3;
968	not_annotated	49940.9	5.59732	1.77606e-07	1.66133e-06	|
969	repeat	370.43	5.43478	1.34746e-05	5.71993e-05	repeat|repeat::LINE
970	not_annotated	773.012	6.36261	1.06185e-12	4.8799e-11	|
971	not_annotated	128.018	9.59359	3.47349e-06	1.96336e-05	|
972	not_annotated	19.3983	-3.30252	0.0321196	0.0439772	|
973	not_annotated	77161.8	-0.46123	0.507948	0.539599	|
974	gene	4131.62	5.63916	1.59626e-05	6.50087e-05	repeat gene|repeat::LINE;gene::PTGR2,PTGR2,PTGR2	PTGR2;
975	gene	1270.21	6.11409	1.61355e-06	1.03996e-05	repeat gene|repeat::DNA;gene::DLEU7	DLEU7;
976	miRNA	96.3109	-1.248	0.205788	0.239558	repeat gene|repeat::SINE;gene::MIR885,ATP2B2,ATP2B2	MIR885;ATP2B2;
977	miRNA	4584.34	-1.82711	0.0114656	0.017488	gene|gene::MIR148B,COPZ1,COPZ1,COPZ1,COPZ1,COPZ1	MIR148B;COPZ1;
978	not_annotated	179.752	-4.88703	0.00135622	0.00256905	|
979	miRNA	718.51	-2.27282	0.0195489	0.028501	gene|gene::MIR152,COPZ2	MIR152;COPZ2;
980	miRNA	609027	-4.4676	1.48907e-06	9.83716e-06	gene|gene::MIR148A	MIR148A;
981	gene	4.629	-1.73794	0.446675	0.482756	repeat gene|repeat::LINE;gene::LDB2,LDB2,LDB2,LDB2	LDB2;
982	gene	4.88774	-1.90036	0.387135	0.424996	gene|gene::PLIN2,PLIN2	PLIN2;
983	piRNA	16855.1	-0.675111	0.456351	0.491706	repeat piRNA|repeat::tRNA;piRNA::piR-hsa-28187,piR-hsa-28188,piR-hsa-28189,piR-hsa-28190,piR-hsa-1580	piR-hsa-28187;piR-hsa-28188;piR-hsa-28189;piR-hsa-28190;piR-hsa-1580;
984	miRNA	25.4044	-1.80342	0.149754	0.180285	repeat|repeat::LTR;gene::MIR4454;repeat::LTR;gene::MIR4454;repeat::LTR,LTR;gene::MIR4454;repeat::LTR;gene::MIR4454;repeat::LTR;gene::MIR4454;repeat::LTR;gene::MIR4454;repeat::LTR;gene::MIR4454;repeat::LTR;gene::MIR4454;repeat::LTR;gene::MIR4454;repeat::LTR;gene::MIR4454;repeat::LTR;gene::MIR4454;repeat::LTR,LTR;gene::MIR4454;repeat::LTR;gene::MIR4454;repeat::LTR;gene::MIR4454;repeat::LTR;gene::MI…	MIR4454;DTWD2;
985	tRNA	164.223	-3.995	0.00547429	0.00894331	tRNA repeat|tRNA::tRNA-His-GTG-2-1;repeat::tRNA	tRNA-His-GTG-2-1;
986	tRNA	29866.5	-2.80818	0.00107354	0.00208207	|tRNA::tRNA-His-GTG-1-4;gene::NBPF8,NBPF8,NBPF8;repeat::tRNA;piRNA::piR-hsa-7193;tRNA::tRNA-His-GTG-1-1;gene::NBPF20,NBPF10,NBPF10;repeat::tRNA;piRNA::piR-hsa-7193;tRNA::tRNA-His-GTG-1-8;gene::SHF;repeat::tRNA;piRNA::piR-hsa-7193;tRNA::tRNA-His-GTG-1-2;gene::SHF;repeat::tRNA;piRNA::piR-hsa-7193;tRNA::tRNA-His-GTG-1-3;gene::NBPF8,NBPF8,NBPF8;repeat::tRNA;piRNA::piR-hsa-7193;tRNA::tRNA-His-GTG-1-5;…	tRNA-His-GTG-1-4;NBPF8;piR-hsa-7193;tRNA-His-GTG-1-1;NBPF20;NBPF10;tRNA-His-GTG-1-8;SHF;tRNA-His-GTG-1-2;tRNA-His-GTG-1-3;tRNA-His-GTG-1-5;tRNA-His-GTG-1-6;tRNA-His-GTG-1-7;tRNA-His-GTG-1-9;
987	gene	279.417	-4.89493	8.10057e-05	0.000232041	repeat gene|repeat::tRNA;gene::LOC101929371	LOC101929371;
989	gene: gene_ribosomal	104.611	-5.79668	1.79512e-05	7.09412e-05	gene piRNA|gene::RPS23;piRNA::piR-hsa-14894;gene::RPS23;piRNA::piR-hsa-14894	RPS23;piR-hsa-14894;
990	miRNA	70.2642	2.13314	0.0277101	0.0388972	repeat gene|repeat::SINE;gene::EML2,MIR330,EML2,EML2,EML2	EML2;MIR330;
991	gene	210.393	10.3089	4.69286e-05	0.000147191	gene|gene::TLL2	TLL2;
992	gene	40.4569	10.2273	5.82611e-05	0.000173978	gene|gene::KLHL29	KLHL29;
993	miRNA	83.1101	1.33401	0.275469	0.313761	gene piRNA|gene::MIR18A,MIR17HG,MIR17HG;piRNA::piR-hsa-29716,piR-hsa-29714,piR-hsa-29715	MIR18A;MIR17HG;piR-hsa-29716;piR-hsa-29714;piR-hsa-29715;
994	gene	71.5829	8.62801	0.000669861	0.00139488	gene|gene::DPP9	DPP9;
995	repeat	54.8732	7.33231	0.000883989	0.00174324	repeat|repeat::DNA
996	gene: gene_ribosomal	140.66	-5.03554	5.00104e-05	0.000155018	gene|gene::KIFC1;gene::NBEAL1;gene::NBEAL1;gene::NBEAL1;gene::NBEAL1;gene::NBEAL1;gene::RPL12	KIFC1;NBEAL1;RPL12;
997	not_annotated	105.807	9.03784	1.54548e-05	6.33168e-05	|
998	tRNA	466.2	-3.21573	0.000850337	0.00168949	tRNA repeat piRNA|tRNA::tRNA-SeC-TCA-1-1;repeat::tRNA;piRNA::piR-hsa-27616	tRNA-SeC-TCA-1-1;piR-hsa-27616;
999	gene	4.6216	-1.4313	0.334122	0.373326	gene|gene::TMSB10	TMSB10;
1000	miRNA	745.415	6.21391	5.16257e-10	1.18627e-08	gene|gene::MIR3158-1,MIR3158-2,DPCD;gene::MIR3158-1,MIR3158-2,DPCD	MIR3158-1;MIR3158-2;DPCD;
1001	gene	51.5681	8.52195	0.000788808	0.00160033	gene|gene::EGFR,EGFR,EGFR,EGFR	EGFR;
1002	gene	61.0964	10.3773	4.4997e-05	0.000143258	repeat gene|repeat::LINE;gene::FAM102B	FAM102B;
1003	repeat	201.803	8.78651	0.000503758	0.00109235	repeat|repeat::Low_complexity
1004	gene	1526.24	8.66494	7.3308e-08	7.67193e-07	gene|gene::ETS1,ETS1,ETS1	ETS1;
1005	gene	234.074	8.99646	1.89724e-05	7.39993e-05	gene|gene::WWOX,WWOX,WWOX,WWOX	WWOX;
1006	gene	6.54526	-3.03351	0.0988386	0.123636	gene|gene::BAIAP2L1;gene::BAIAP2L1;gene::JMY;gene::JMY	BAIAP2L1;JMY;
1007	gene	8.09821	-2.50154	0.303928	0.343218	gene|gene::YY1	YY1;
1008	tRNA	547.55	-1.7466	0.0226711	0.0324267	tRNA repeat piRNA|tRNA::tRNA-Tyr-GTA-2-1;repeat::tRNA;piRNA::piR-hsa-6840,piR-hsa-6839,piR-hsa-6841,piR-hsa-4947,piR-hsa-6842,piR-hsa-24143,piR-hsa-7239,piR-hsa-23574	tRNA-Tyr-GTA-2-1;piR-hsa-6840;piR-hsa-6839;piR-hsa-6841;piR-hsa-4947;piR-hsa-6842;piR-hsa-24143;piR-hsa-7239;piR-hsa-23574;
1009	tRNA	278.388	-2.8601	0.00427668	0.00713006	tRNA repeat piRNA|tRNA::tRNA-Tyr-GTA-8-1;repeat::tRNA;piRNA::piR-hsa-4945,piR-hsa-4946,piR-hsa-28488	tRNA-Tyr-GTA-8-1;piR-hsa-4945;piR-hsa-4946;piR-hsa-28488;
1010	gene	140.135	-2.66583	0.00451126	0.00748572	gene|gene::LOC729732	LOC729732;
1011	gene	7.28081	-2.27132	0.373512	0.413405	gene|gene::DDX17,DDX17	DDX17;
1012	gene	67.0177	10.8011	2.12548e-05	7.88291e-05	repeat gene|repeat::LINE;gene::ZC3H7A	ZC3H7A;
1013	gene	248.563	8.41334	1.27436e-05	5.52049e-05	gene|gene::RBBP4,RBBP4,RBBP4	RBBP4;
1014	gene	14.3121	-3.3898	0.0155883	0.0232395	gene|gene::PABPC1	PABPC1;
1015	not_annotated	107.581	9.9814	8.20856e-05	0.000234499	|
1016	gene	10.3821	-3.10829	0.0870918	0.110644	gene|gene::FASN	FASN;
1017	miRNA	37.491	-1.85216	0.183799	0.217798	gene|gene::MIR130A	MIR130A;
1018	gene	440.791	7.30591	3.21178e-05	0.000108989	gene|gene::SLC8A3,SLC8A3,SLC8A3,SLC8A3,SLC8A3	SLC8A3;
1019	gene	14.3567	0.320147	0.787547	0.80119	gene|gene::RMRP	RMRP;
1020	gene: gene_ribosomal	10.3609	-3.06947	0.0676792	0.0879913	gene|gene::RPL3,RPL3	RPL3;
1021	gene	8.55227	-3.31085	0.0404978	0.0545301	gene repeat|gene::DZIP1,DZIP1;gene::DZIP1,DZIP1;gene::TPK1,TPK1;gene::TPK1,TPK1;gene::TPK1,TPK1;gene::TPK1,TPK1;gene::TPK1,TPK1;gene::TPK1,TPK1;gene::EEF1A1;gene::EEF1A1;gene::EEF1A1;repeat::Low_complexity;gene::EEF1A1;repeat::Low_complexity;gene::EEF1A1;repeat::Low_complexity	DZIP1;TPK1;EEF1A1;
1022	gene	12.3246	1.78331	0.420573	0.457261	gene|gene::ABHD2,ABHD2	ABHD2;
1023	gene	65.3307	10.5018	3.61086e-05	0.000120021	gene|gene::MBNL2,MBNL2,MBNL2	MBNL2;
1024	lncRNA: AS	284.408	7.66922	3.70646e-06	2.05116e-05	gene|gene::USP12-AS2	USP12-AS2;
1025	miRNA	185.458	-4.60356	2.33411e-06	1.4179e-05	gene|gene::COL27A1,MIR455	COL27A1;MIR455;
1026	gene	9.74644	-2.76003	0.186491	0.220247	gene|gene::PGM1	PGM1;
1027	not_annotated	433.677	7.67671	5.87391e-07	4.37234e-06	|
1028	repeat	99.0599	5.72745	0.00366798	0.00620328	repeat|repeat::SINE
1029	gene	15.7657	-4.05405	0.0200948	0.0290564	gene|gene::TTTY14,TTTY14,TTTY14,TTTY14,TTTY14,TTTY14,CD24,CD24,CD24,CD24,CD24,CD24	TTTY14;CD24;
1030	repeat	294.589	-0.634786	0.531265	0.563237	repeat|repeat::snRNA;repeat::snRNA;repeat::snRNA;repeat::snRNA;repeat::snRNA;repeat::snRNA;repeat::snRNA;repeat::snRNA;gene::NBPF20,NBPF10,NBPF10,NBPF25P;repeat::snRNA;gene::NBPF20,NBPF10,NBPF10,NBPF25P	NBPF20;NBPF10;NBPF25P;
1031	gene	13.6669	-3.17351	0.0821826	0.105039	gene|gene::LTF,LTF,LTF,LTF	LTF;
1032	miRNA	39.7079	-1.26223	0.277361	0.315576	gene|gene::MIR331	MIR331;
1033	snRNA: RNU	56.91	1.21542	0.212852	0.247235	repeat gene|repeat::LINE;repeat::LINE;gene::RNU11	RNU11;
1034	gene	33.3722	7.95857	0.00169908	0.00312336	gene|gene::DHFR,DHFR,DHFR,DHFR;gene::DHFR,DHFR,DHFR,DHFR;gene::DHFR,DHFR,DHFR,DHFR	DHFR;
1035	gene	10.683	-3.56869	0.0274617	0.0386512	gene|gene::PPA1;gene::PPA1	PPA1;
1036	not_annotated	12.5072	-4.03153	0.010773	0.0164791	|
1037	gene	74.1518	10.7406	2.37628e-05	8.5433e-05	repeat gene|repeat::SINE;gene::ROPN1L,ROPN1L	ROPN1L;
1038	gene	64.4631	5.85316	1.26458e-05	5.50065e-05	repeat gene|repeat::LINE;gene::LOC101928437	LOC101928437;
1039	repeat	77.6495	10.8266	2.03596e-05	7.71328e-05	repeat|repeat::DNA
1040	gene	6.7859	-2.19177	0.309653	0.348937	gene|gene::GABRB3,GABRB3,GABRB3,GABRB3	GABRB3;
1041	gene: gene_ribosomal	11.1177	-2.63225	0.281649	0.319767	gene|gene::RPS2;gene::RPS2;gene::RPS2;gene::MFSD2A,MFSD2A,MFSD2A,MFSD2A,MFSD2A;gene::TAOK3;gene::TAOK3;gene::TAOK3;gene::INVS,INVS,INVS,INVS	RPS2;MFSD2A;TAOK3;INVS;
1042	gene	18.918	-1.45056	0.311952	0.351153	gene|gene::FTH1;gene::FTH1	FTH1;
1043	snoRNA: SNORD	318.208	3.20084	0.00262242	0.00458165	gene ncrna piRNA|gene::SNORD89;piRNA::piR-hsa-26872;ncrna::HBII-289	SNORD89;piR-hsa-26872;HBII-289;
1044	gene	143.439	11.5518	5.2541e-06	2.70326e-05	gene|gene::EPHX3,EPHX3	EPHX3;
1045	gene	7.61179	-2.52282	0.18423	0.217835	gene|gene::EHF,EHF,EHF	EHF;
1046	repeat	54.7675	0.944804	0.385792	0.424331	repeat|repeat::tRNA;repeat::tRNA
1047	gene	151.403	4.81726	0.000670386	0.00139488	gene|gene::CHRNA3,CHRNA3,CHRNA3	CHRNA3;
1048	gene	26.3582	7.04629	0.00552817	0.00900351	repeat gene|repeat::SINE;gene::APBA1	APBA1;
1049	gene: gene_ribosomal	2.85862	-1.57217	0.444098	0.480955	gene|gene::RPL10,RPL10,RPL10,RPL10,RPL10,RPL10;gene::LOC101928103	RPL10;LOC101928103;
1050	miRNA	474.163	1.62094	0.035916	0.0489216	gene|gene::MIR223	MIR223;
1051	miRNA	27.92	-5.15886	0.00070034	0.00144019	gene|gene::EEF2,MIR1268A	EEF2;MIR1268A;
1052	repeat	76.4086	10.861	1.90535e-05	7.40238e-05	repeat|repeat::LTR,SINE
1053	gene	280.093	10.5218	3.26411e-05	0.000110229	gene|gene::HDAC4	HDAC4;
1054	snoRNA: SNORA	24.4755	0.535378	0.649465	0.670395	ncrna gene|ncrna::SNORD119;gene::SNRPB,SNRPB,SNORD119	SNORD119;SNRPB;
1055	gene: gene_ribosomal	17.0339	-3.73882	0.054158	0.0714896	gene|gene::RPS24,RPS24,RPS24,RPS24,RPS24,RPS24	RPS24;
1056	miRNA	232.027	-4.68982	0.000203445	0.000501154	gene|gene::MIR32,TMEM245	MIR32;TMEM245;
1057	gene	8.94025	-3.72529	0.0200631	0.0290503	gene|gene::RAB14	RAB14;
